# Supplementary material for: Exploiting bacterial effector proteins to uncover evolutionarily conserved antiviral host machinery
Source: PLoS Pathog. 2024 May 16;20(5):e1012010. doi: 10.1371/journal.ppat.1012010 (PMC11098378; doi:10.1371/journal.ppat.1012010)
Supplement: S2 Table — (XLSX) [file ppat.1012010.s002.xlsx]

## Sheet: Sheet1
Table S2. Data collection and refinement statistics, Ceg10 structures.
Data collection
Crystal	Ceg10, S-nitrosylated, Ta6Br122- derivatized, Ta LIII-peaka	Ceg10, S-nitrosylated		Ceg10, native
Space group	P21212	P21212		C2221
Cell constants (Å)	a = 103.63, b = 116.36, c = 40.80	a = 103.42, b = 115.84, c = 40.88		a = 85.95, b = 112.32, c = 55.19
Wavelength (Å)	1.25447 (4/7/2021)	0.97918 (11/4/2020)		0.97911 (11/4/2020)
Resolution range (Å)	47.33 – 1.52 (1.55 – 1.52)	47.22 – 1.40 (1.43 – 1.40)		42.92 – 1.71 (1.74 – 1.71)
Unique reflections	74,452 (3,371)	97,458 (4,828)		28,293 (906)
Multiplicity	14.2 (9.8)	8.9 (8.4)		6.4 (4.1)
Data completeness (%)	97.0 (89.1)	99.8 (99.9)		96.1 (62.6)
Rmerge (%)b	4.9 (64.9)	4.5 (82.3)		5.1 (62.8)
Rpim (%)c	1.9 (21.2)	2.0 (31.9)		2.2 (28.3)
I/s(I)	39.4 (3.1)	37.3 (2.4)		32.2 (1.5)
CC1/2 (highest resolution shell)	0.86	0.78		0.74
Wilson B-value (Å2)	12.5	13.2		12.7
Phase determination
Anomalous scatterers	tantalum, 12 sites
Figure of merit (47.33 – 1.52 Å)	0.32
Refinement statistics
Crystal		Ceg10, S-nitrosylated	Ceg10
Resolution range (Å)		47.22 – 1.40 (1.43 – 1.40)	42.92 – 1.71 (1.76 – 1.71)
No. of reflections Rwork/Rfree		94,912/2,000 (4,839/104)	22,851/2,000 (707/67)
Data completeness (%)		97.2 (72.0)	78.5 (38.0)
Atoms (non-H protein/solvent/ions/waters)		1,849/1,864/32/2/348	1,810/21/70
Rwork (%)		16.3 (26.7)	22.0 (24.7)
Rfree (%)		18.3 (28.9)	25.4 (27.6)
R.m.s.d. bond length (Å)		0.013	0.004
R.m.s.d. bond angle (°)		1.106	0.703
Mean B-value (Å2) (chain A/chain B/solvent/waters)		18.6/19.5/25.0/43.6/29.9	24.6/NA/30.0/23.3
Ramachandran plot (%) (favored/additional/disallowed)d		97.9/2.1/0.0	96.8/3.2/0.0
Clashscored		2.4	3.8
Maximum likelihood coordinate error		0.14	0.19
Missing residues		A: 55-56, 248-253, 285-287.	55-57, 248-253, 284-287.
		B: 55-56, 251-253, 285-287.
Data for the outermost shell are given in parentheses.
aBijvoet-pairs were kept separate for data processing.
bRmerge = 100 ShSi|Ih,i— áIhñ|/ShSi áIh,iñ, where the outer sum (h) is over the unique reflections and the inner sum (i) is over the set of independent observations of each unique reflection.
c Rpim = 100 ShSi [1/(nh - 1)]1/2|Ih,i— áIhñ|/ShSi áIh,iñ, where nh is the number of observations of reflections h.
dAs defined by the validation suite MolProbity (Chen, V.B., Arendall, W.B.A., Headd, J.J., Keedy, D.A., Immormino, R.M., Kapral, G.J., Murray, L.W., Richardson, J.S., Richardson, D.C. (2010) MolProbity: all-atom structure validation for macromolecular crystallography. Acta Cryst. D66, 12-21.).
