# Supplementary material for: Exploiting bacterial effector proteins to uncover evolutionarily conserved antiviral host machinery
Source: PLoS Pathog. 2024 May 16;20(5):e1012010. doi: 10.1371/journal.ppat.1012010 (PMC11098378; doi:10.1371/journal.ppat.1012010)
Supplement: S3 Table — (XLSX) [file ppat.1012010.s003.xlsx]

## Sheet: Contents
Table S3. Identification of IpaH4 substrates
Table S3A - Replicate 1 UBAIT of LD652 cell lysate with IpaH2.5 and IpaH4
Table S3B - Replicate 2 UBAIT of LD652 cell lysate with IpaH2.5 and IpaH4
Table S3C - Replicate 3 UBAIT of LD652 cell lysate with IpaH2.5 and IpaH4
Table S3D - Replicate 1 HYBRIGENICS ULTImate Y2H SCREEN of IpaH4 on a Human Lung Cancer library
Table S3E - Rerplicate 2 HYBRIGENICS ULTImate Y2H SCREEN of IpaH4 on a Human Lung Cancer library
Table S3F - Summary of hits identified as putative substrates of IpaH4

## Sheet: 2a - UBAIT 1
Master	Accession	Description	Coverage [%]	# Peptides	# PSMs	MW [kDa]	Abundance_IpaH2.5	Abundance_IpaH4	Found in Sample_IpaH2.5	Found in Sample_IpaH4
Master Protein	ldi3465.6	ldi3465.6	51	23	43	63.2		1.59033e+07	Not Found	High
Master Protein	ldi2785.4	ldi2785.4	31	13	16	50.5		7.26341e+06	Not Found	High
Master Protein	ldi5047.1	ldi5047.1	71	14	19	35.9		5.82604e+06	Not Found	High
Master Protein	ldi8701.1	ldi8701.1	21	11	12	64		5.19668e+06	Not Found	High
Master Protein	ldi907.3	ldi907.3	26	10	10	46.1		2.36698e+06	Not Found	High
Master Protein	ldi739.1	ldi739.1	4	3	4	93.5		1.6503e+06	Not Found	High
Master Protein	ldi7688.1	ldi7688.1	4	3	3	133.7		1.55075e+06	Not Found	High
Master Protein	ldi1117.2	ldi1117.2	47	6	7	18.9		1.17673e+06	Not Found	High
Master Protein	ldi2813.3	ldi2813.3	17	3	3	33.5		1.0018e+06	Not Found	High
Master Protein	ldi29260.1	ldi29260.1	19	3	3	26.4		1.00127e+06	Not Found	High
Master Protein	ldi991.3	ldi991.3	23	11	11	80.2		966740	Not Found	High
Master Protein	ldi207119.1	ldi207119.1	48	3	3	11.3		858088	Not Found	High
Master Protein	ldi947.3	ldi947.3	15	6	7	69.8		674024	Not Found	High
Master Protein	ldi2757.4	ldi2757.4	14	5	6	86.5		648730	Not Found	High
Master Protein	ldi72.4	ldi72.4	9	5	5	66.5		611744	Not Found	High
Master Protein	ldi1149.4	ldi1149.4	15	5	5	74.2		407600	Not Found	High
Master Protein	ldi12212.1	ldi12212.1	15	2	3	22.2		382102	Not Found	High
Master Protein	ldi11402.1	ldi11402.1	16	2	3	18		368345	Not Found	High
Master Protein	ldi9263.6	ldi9263.6	11	4	4	54		354618	Not Found	High
Master Protein	ldi1689.1	ldi1689.1	22	4	4	27.8		347077	Not Found	High
Master Protein	ldi93590.1	ldi93590.1	40	3	3	16.6		344611	Not Found	High
Master Protein	ldi2667.1	ldi2667.1	13	4	4	66.6		311219	Not Found	High
Master Protein	ldi166.3	ldi166.3	10	4	4	55.7		310623	Not Found	High
Master Protein	ldi393263.1	ldi393263.1	42	2	2	12		280653	Not Found	High
Master Protein	ldi2482.1	ldi2482.1	4	2	2	86.8		255796	Not Found	Peak Found
Master Protein	ldi1035.11	ldi1035.11	16	4	5	45.8		239279	Not Found	High
Master Protein	ldi2813.2	ldi2813.2	16	3	3	34.6		212529	Not Found	High
Master Protein	ldi9715.3	ldi9715.3	7	4	4	77		200652	Not Found	High
Master Protein	ldi8037.5	ldi8037.5	8	2	2	55.1		196853	Not Found	High
Master Protein	ldi12175.6	ldi12175.6	13	2	2	18.9		195200	Not Found	High
Master Protein	ldi1708.3	ldi1708.3	14	3	3	35.8		182469	Not Found	High
Master Protein	ldi32056.2	ldi32056.2	10	3	3	62.6		172984	Not Found	High
Master Protein	ldi458.10	ldi458.10	6	3	4	82.2		163717	Not Found	High
Master Protein	ldi1329.3	ldi1329.3	6	6	6	154.4		161770	Not Found	High
Master Protein	ldi27342.1	ldi27342.1	12	3	3	36.4		149169	Not Found	High
Master Protein	ldi2230.6	ldi2230.6	15	2	2	15.4		132255	Not Found	High
Master Protein	ldi17861.1	ldi17861.1	4	3	3	118.1		124866	Not Found	High
Master Protein	ldi4222.1	ldi4222.1	3	3	3	180.1		123269	Not Found	High
Master Protein	ldi16643.1	ldi16643.1	6	2	2	72.3		114267	Not Found	High
Master Protein	ldi4672.12	ldi4672.12	9	3	3	57.8		112967	Not Found	High
Master Protein	ldi4282.1	ldi4282.1	8	2	2	51.6		111851	Not Found	High
Master Protein	ldi5207.2	ldi5207.2	12	4	4	65.5		99177.1	Not Found	High
Master Protein	ldi8138.2	ldi8138.2	5	2	2	50.5		97441.5	Not Found	High
Master Protein	ldi1267.1	ldi1267.1	10	3	3	68.1		89427	Not Found	High
Master Protein	ldi24313.1	ldi24313.1	8	1	2	20		89130.1	Not Found	High
Master Protein	ldi269.2	ldi269.2	28	2	3	14.8		87707.9	Not Found	High
Master Protein	ldi4634.5	ldi4634.5	33	2	2	12.9		86136.4	Not Found	High
Master Protein	ldi8490.1	ldi8490.1	3	3	3	115.5		80063.8	Not Found	Peak Found
Master Protein	ldi13504.1	ldi13504.1	5	2	2	39.3		78910.9	Not Found	High
Master Protein	ldi6384.1	ldi6384.1	11	2	2	24.5		72164.4	Not Found	High
Master Protein	ldi6584.6	ldi6584.6	6	4	4	133.3		70390.2	High	High
Master Protein	ldi6656.3	ldi6656.3	9	2	2	33.9		68461.1	Not Found	High
Master Protein	ldi9589.1	ldi9589.1	18	2	3	27.1		65768.9	Not Found	High
Master Protein	ldi1706.5	ldi1706.5	8	1	2	26.6		65319.8	Not Found	High
Master Protein	ldi3570.2	ldi3570.2	13	2	2	21.6		64264	Not Found	High
Master Protein	ldi5803.10	ldi5803.10	6	2	2	54.4		61388.7	Not Found	High
Master Protein	ldi5275.1	ldi5275.1	8	1	2	31.1		55398.4	Not Found	High
Master Protein	ldi1589.4	ldi1589.4	9	3	3	44		55013.5	Not Found	Peak Found
Master Protein	ldi33693.3	ldi33693.3	7	3	3	63.3		53686.6	Not Found	High
Master Protein	ldi1639.6	ldi1639.6	5	1	2	29		53242.1	Not Found	High
Master Protein	ldi636.1	ldi636.1	5	2	2	44.9		53192.9	Not Found	Peak Found
Master Protein	ldi8206.2	ldi8206.2	3	2	2	94.7		51829.4	Not Found	High
Master Protein	ldi1882.2	ldi1882.2	5	2	2	60.5		50512.4	Not Found	High
Master Protein	ldi6097.5	ldi6097.5	5	2	2	51.1		47966.7	Not Found	High
Master Protein	ldi3769.1	ldi3769.1	8	2	2	37.7		45069	Not Found	High
Master Protein	ldi3135.1	ldi3135.1	3	2	2	91.8		43748.8	Not Found	High
Master Protein	ldi3929.2	ldi3929.2	3	3	3	156.4		38249	Not Found	Peak Found
Master Protein	ldi7859.2	ldi7859.2	3	2	2	103.7		35908.8	Not Found	High
Master Protein	ldi1055.15	ldi1055.15	2	2	2	144.9		31676.8	Not Found	Peak Found
Master Protein	ldi390397.1	ldi390397.1	11	2	2	37.5		30403.6	Not Found	High
Master Protein	ldi4124.5	ldi4124.5	8	2	2	31.1		26530.4	Not Found	High
Master Protein	ldi393287.1	ldi393287.1	1	1	2	81.9		26000.3	Not Found	High
Master Protein	ldi814.3	ldi814.3	3	2	2	84.3		23222.3	Not Found	High
Master Protein	ldi2096.8	ldi2096.8	7	2	3	38.5		21909.2	Not Found	High
Master Protein	ldi36.8	ldi36.8	4	2	2	63.1		21801	Not Found	Peak Found
Master Protein	ldi781.3	ldi781.3	4	2	4	80.3		21785	High	High
Master Protein	ldi4124.16	ldi4124.16	3	2	3	95.6		19475.5	Not Found	High
Master Protein	ldi7718.2	ldi7718.2	4	2	2	64		19283.3	Not Found	Peak Found
Master Protein	ldi48.1	ldi48.1	3	3	3	159		16592.3	Not Found	High
Master Protein	ldi1063.2	ldi1063.2	8	5	5	88.4		13061.6	Not Found	Peak Found
Master Protein	ldi960.3	ldi960.3	6	2	2	64.9		12747.5	Not Found	High
Master Protein	ldi424199.1	ldi424199.1	15	2	3	14.6		11491.6	Not Found	High
Master Protein	ldi7498.5	ldi7498.5	46	14	780	17.8	1.05459e+09	4.83979e+09	High	High
Master Protein	ldi93.2	ldi93.2	74	41	161	89.9	3.77538e+07	3.41274e+07	High	High
Master Protein	ldi3170.3	ldi3170.3	29	28	78	140	1.04827e+07	6.17431e+06	High	High
Master Protein	ldi723.10	ldi723.10	36	3	12	16.7	8.48791e+06	1.83665e+07	High	High
Master Protein	ldi5988.3	ldi5988.3	60	18	82	31.4	8.44842e+06	7.15539e+07	High	High
Master Protein	ldi8134.3	ldi8134.3	42	19	39	68	8.36814e+06	2.17853e+06	High	High
Master Protein	ldi10655.3	ldi10655.3	48	21	55	72.6	6.72322e+06	7.61008e+06	High	High
Master Protein	ldi2879.1	ldi2879.1	51	16	39	92.8	4.29388e+06	6.52886e+06	High	High
Master Protein	ldi23080.2	ldi23080.2	61	19	67	50.2	3.612e+06	4.6719e+06	High	High
Master Protein	ldi204341.1	ldi204341.1	47	4	12	13.3	2.98287e+06	194804	High	High
Master Protein	ldi13722.1	ldi13722.1	45	27	55	89.1	2.79587e+06	7.93464e+06	High	High
Master Protein	ldi2102.19	ldi2102.19	31	10	44	50.5	2.61143e+06	2.0658e+07	High	High
Master Protein	ldi1993.5	ldi1993.5	27	45	78	246.4	2.21828e+06	3.4697e+06	High	High
Master Protein	ldi2102.21	ldi2102.21	20	39	68	308.3	1.90937e+06	4.10833e+06	High	High
Master Protein	ldi4281.7	ldi4281.7	8	8	10	137.2	1.59195e+06	3.31735e+06	High	High
Master Protein	ldi32433.2	ldi32433.2	24	16	19	90.1	1.45905e+06	591500	High	High
Master Protein	ldi396476.4	ldi396476.4	41	4	9	16.1	1.26563e+06	361943	High	High
Master Protein	ldi7606.3	ldi7606.3	11	6	13	66.7	1.14335e+06	834798	High	High
Master Protein	ldi3825.3	ldi3825.3	34	5	11	19.3	1.06493e+06	1.38037e+06	High	High
Master Protein	ldi38788.1	ldi38788.1	4	1	2	36.8	1.05412e+06	7074617	High	Peak Found
Master Protein	ldi25263.1	ldi25263.1	24	2	4	14.2	887277	153513	High	High
Master Protein	ldi4996.3	ldi4996.3	36	30	48	104.6	809325	1.30764e+06	High	High
Master Protein	ldi43200.8	ldi43200.8	26	10	14	54.1	801763	322433	High	High
Master Protein	ldi88217.2	ldi88217.2	64	7	12	20.1	789968	1.03647e+06	High	High
Master Protein	ldi425.4	ldi425.4	27	9	14	51.5	779206	2.39617e+06	High	High
Master Protein	ldi1551.1	ldi1551.1	23	12	12	86.5	745501	22493.3	High	Peak Found
Master Protein	ldi2562.8	ldi2562.8	15	8	20	69.2	718788	126546	High	High
Master Protein	ldi686.6	ldi686.6	18	12	20	81.7	716827	3.69554e+06	High	High
Master Protein	ldi1994.7	ldi1994.7	39	3	9	16.9	583548	44642.2	High	Peak Found
Master Protein	ldi5988.4	ldi5988.4	16	8	12	51.3	577166	1.32406e+06	High	High
Master Protein	ldi147248.2	ldi147248.2	44	5	9	17	569855	979564	High	High
Master Protein	ldi78301.1	ldi78301.1	66	16	61	35.8	561987	1.42174e+08	High	High
Master Protein	ldi92.3	ldi92.3	19	6	9	36	520166	1.18502e+06	High	High
Master Protein	ldi25902.1	ldi25902.1	35	23	33	101.4	485828	6.04448e+06	High	High
Master Protein	ldi3683.9	ldi3683.9	10	6	7	71.5	483029	334004	High	Peak Found
Master Protein	ldi35443.1	ldi35443.1	54	13	26	36.2	457056	2.93467e+06	High	High
Master Protein	ldi14678.1	ldi14678.1	40	6	10	22.4	446060	1.36196e+06	High	High
Master Protein	ldi10968.1	ldi10968.1	11	7	12	103.4	445237	34998.8	High	Peak Found
Master Protein	ldi396539.3	ldi396539.3	32	5	7	25.6	436618	457360	High	High
Master Protein	ldi424921.1	ldi424921.1	36	5	8	22.9	414367	443711	High	High
Master Protein	ldi4298.7	ldi4298.7	8	6	6	131.6	404075	258716	High	High
Master Protein	ldi8265.1	ldi8265.1	10	14	17	196.4	394286	153677	High	Peak Found
Master Protein	ldi4170.5	ldi4170.5	29	10	17	50.8	356652	976331	High	High
Master Protein	ldi4124.15	ldi4124.15	27	11	20	55	350750	4.57844e+06	High	High
Master Protein	ldi6105.4	ldi6105.4	23	12	16	66.2	336528	595286	High	High
Master Protein	ldi1420.2	ldi1420.2	23	6	9	31.8	328204	928512	High	High
Master Protein	ldi8991.1	ldi8991.1	18	4	6	35.2	322691	1.23113e+06	High	High
Master Protein	ldi152648.1	ldi152648.1	9	3	3	40.8	302919	1.04595e+06	Peak Found	High
Master Protein	ldi533.5	ldi533.5	67	14	32	27.4	292762	2.5224e+07	High	High
Master Protein	ldi410982.1	ldi410982.1	56	12	15	29.8	282808	643294	High	High
Master Protein	ldi23761.1	ldi23761.1	2	1	3	57	280020	1044226	High	High
Master Protein	ldi4124.3	ldi4124.3	26	10	16	59.9	278663	618447	High	High
Master Protein	ldi1088.5	ldi1088.5	29	9	13	47.1	276275	639872	High	High
Master Protein	ldi4241.1	ldi4241.1	9	9	13	199.7	271744	281506	High	High
Master Protein	ldi3266.8	ldi3266.8	2	1	3	72.5	264538	694581	High	High
Master Protein	ldi1012.2	ldi1012.2	45	22	28	91.5	264339	3.42081e+06	Peak Found	High
Master Protein	ldi1856.1	ldi1856.1	12	6	9	47.9	255594	324881	High	High
Master Protein	ldi8183.2	ldi8183.2	8	6	7	114.1	250975	68673.7	High	Peak Found
Master Protein	ldi11136.1	ldi11136.1	19	11	15	89.6	240186	1.84415e+06	High	High
Master Protein	ldi2653.5	ldi2653.5	31	8	10	40.2	235410	790816	High	High
Master Protein	ldi56181.1	ldi56181.1	38	4	8	21	222409	1.04967e+06	High	High
Master Protein	ldi13985.2	ldi13985.2	19	5	10	45.4	221952	140141	High	High
Master Protein	ldi396539.1	ldi396539.1	11	2	3	17.3	215525	120590	High	Peak Found
Master Protein	ldi498.4	ldi498.4	7	6	9	120.1	215510	341529	High	High
Master Protein	ldi9448.1	ldi9448.1	10	10	13	149.1	215446	215241	High	High
Master Protein	ldi1993.2	ldi1993.2	26	5	7	24.7	187473	342869	High	High
Master Protein	ldi903.1	ldi903.1	21	8	11	45.3	182784	1.64032e+06	High	High
Master Protein	ldi2770.8	ldi2770.8	21	5	9	25.9	178818	377530	High	High
Master Protein	ldi395329.4	ldi395329.4	15	7	11	54.2	173919	559406	High	High
Master Protein	ldi227.2	ldi227.2	5	7	9	183	168861	285687	High	High
Master Protein	ldi17276.1	ldi17276.1	30	10	11	62.7	167970	1.40235e+06	High	High
Master Protein	ldi1297.4	ldi1297.4	21	9	10	69.7	155760	905110	High	High
Master Protein	ldi6847.2	ldi6847.2	31	8	16	44.9	155062	693194	High	High
Master Protein	ldi8276.1	ldi8276.1	20	15	26	103.5	145861	2.33226e+06	High	High
Master Protein	ldi19699.4	ldi19699.4	5	2	2	37.5	145521	2798.41	High	Peak Found
Master Protein	ldi784.11	ldi784.11	39	7	11	33.5	145389	1.19001e+06	High	High
Master Protein	ldi393114.2	ldi393114.2	22	5	8	33.5	143709	557521	High	High
Master Protein	ldi12585.6	ldi12585.6	23	13	15	77.9	139419	2.05335e+06	High	High
Master Protein	ldi5569.9	ldi5569.9	13	2	2	19.7	135676	473658	High	High
Master Protein	ldi427259.1	ldi427259.1	48	7	11	16.6	134063	416298	High	High
Master Protein	ldi4920.3	ldi4920.3	12	4	7	42.6	126376	165029	High	Peak Found
Master Protein	ldi396434.6	ldi396434.6	2	8	8	414.4	119927	340673	High	High
Master Protein	ldi6044.2	ldi6044.2	7	2	2	49.1	119135	39343.8	Peak Found	High
Master Protein	ldi7424.3	ldi7424.3	8	2	2	45.8	118445	116116	High	Peak Found
Master Protein	ldi2046.3	ldi2046.3	25	9	13	49.9	117479	521076	High	High
Master Protein	ldi775.2	ldi775.2	9	3	5	45.7	114788	287261	High	High
Master Protein	ldi2112.1	ldi2112.1	7	1	2	14	114389	102565	Peak Found	High
Master Protein	ldi9065.2	ldi9065.2	14	5	8	46.6	111183	410489	High	High
Master Protein	ldi401829.1	ldi401829.1	12	3	5	37.1	110515	52625.5	High	Peak Found
Master Protein	ldi38302.1	ldi38302.1	53	6	7	14	110238	1.21263e+06	High	High
Master Protein	ldi11669.2	ldi11669.2	38	34	49	138.6	108292	2.11815e+07	High	High
Master Protein	ldi420997.1	ldi420997.1	16	5	6	48	103789	94584.7	High	Peak Found
Master Protein	ldi1149.5	ldi1149.5	38	17	34	59.7	103778	1.178e+06	Peak Found	High
Master Protein	ldi26068.11	ldi26068.11	27	4	7	24.1	103256	1.18634e+06	Peak Found	High
Master Protein	ldi2449.6	ldi2449.6	50	29	35	82.3	101412	1.4832e+07	High	High
Master Protein	ldi18578.16	ldi18578.16	53	19	27	49.1	99699.7	1.29494e+07	Peak Found	High	26S proteasome regulatory subunit 4 isoform a (PSMC1)
Master Protein	ldi728.7	ldi728.7	11	3	6	29.7	98625.1	181388	High	High
Master Protein	ldi407251.1	ldi407251.1	27	2	4	11.9	97586.3	87271.5	High	Peak Found
Master Protein	ldi2916.2	ldi2916.2	3	2	3	101	96883.3	62499.6	High	High
Master Protein	ldi6267.1	ldi6267.1	19	13	14	119.3	96749	1.26316e+06	Peak Found	High
Master Protein	ldi2804.3	ldi2804.3	13	5	7	48.4	94983.7	457844	High	High
Master Protein	ldi17645.2	ldi17645.2	11	2	2	32.4	94687.8		High	Not Found
Master Protein	ldi938.1	ldi938.1	38	28	34	131.1	93580.5	8.71021e+06	Peak Found	High
Master Protein	ldi2529.9	ldi2529.9	8	2	2	35.9	92964.3	71540.2	High	Peak Found
Master Protein	ldi2803.5	ldi2803.5	13	8	8	103.4	92310	789027	Peak Found	High
Master Protein	ldi48.13	ldi48.13	21	5	9	42.1	91744.2	367004	High	High
Master Protein	ldi11384.1	ldi11384.1	9	5	7	90.5	90735.2	192576	High	High
Master Protein	ldi3465.3	ldi3465.3	18	4	6	45.2	89844.5	2.0301e+06	High	High
Master Protein	ldi943.21	ldi943.21	33	25	41	109.5	89541.4	3.40075e+06	High	High
Master Protein	ldi784.5	ldi784.5	9	3	3	68.6	87757.5	365348	Peak Found	High
Master Protein	ldi2932.2	ldi2932.2	5	3	3	107.6	86921.4		High	Not Found
Master Protein	ldi393235.1	ldi393235.1	4	2	4	46.8	86335.4	107464	High	High
Master Protein	ldi717.2	ldi717.2	55	89	128	202.5	86108.6	4.20551e+07	Peak Found	High
Master Protein	ldi1979.6	ldi1979.6	31	10	17	38.2	82452.6	6.58899e+06	High	High
Master Protein	ldi7997.3	ldi7997.3	5	2	2	50.1	82344.8		High	Not Found
Master Protein	ldi6044.4	ldi6044.4	5	3	5	104.5	80453	185439	High	High
Master Protein	ldi479.1	ldi479.1	37	2	3	11.6	79119.4	842313	High	High
Master Protein	ldi982.9	ldi982.9	27	10	37	52.5	77254.9	17860.8	High	Peak Found
Master Protein	ldi14952.1	ldi14952.1	13	3	4	35.5	76371.9	122077	High	Peak Found
Master Protein	ldi10830.1	ldi10830.1	8	4	4	63.2	75297.4	224971	High	High
Master Protein	ldi16770.3	ldi16770.3	16	7	12	61	74292.4	626715	High	High
Master Protein	ldi393114.3	ldi393114.3	11	3	4	42.9	73178.7	209777	High	High
Master Protein	ldi2979.14	ldi2979.14	11	4	5	44.6	72887.5	139596	High	High
Master Protein	ldi23721.2	ldi23721.2	7	4	4	92.1	71831.9	68451.8	Peak Found	Peak Found
Master Protein	ldi4941.1	ldi4941.1	49	10	11	28	71455.9	3.39975e+06	Peak Found	High
Master Protein	ldi36.7	ldi36.7	6	3	3	61.1	70948.9	9228.09	High	Peak Found
Master Protein	ldi2444.1	ldi2444.1	37	8	14	29.1	70192.3	1.04491e+06	Peak Found	High
Master Protein	ldi9233.1	ldi9233.1	14	10	10	132.5	68478.6	928341	Peak Found	High
Master Protein	ldi3073.2	ldi3073.2	2	2	2	106.2	67441.7	174181	Peak Found	High
Master Protein	ldi7238.5	ldi7238.5	16	4	5	47.3	67399.6	423308	High	High
Master Protein	ldi20496.1	ldi20496.1	33	5	6	21.7	67188.1	853126	High	High
Master Protein	ldi5338.7	ldi5338.7	10	8	8	118.7	67140.6	283012	Peak Found	High
Master Protein	ldi406967.1	ldi406967.1	15	1	2	11.7	66353.4	407315	High	High
Master Protein	ldi393227.1	ldi393227.1	16	6	6	63.6	66261.9	562319	High	High
Master Protein	ldi1693.1	ldi1693.1	4	2	3	54.4	66001.3	263862	High	High
Master Protein	ldi181.3	ldi181.3	20	14	14	110.7	64736.5	135972	Peak Found	Peak Found
Master Protein	ldi14862.3	ldi14862.3	31	12	15	70.8	63481.6	1.77517e+06	High	High
Master Protein	ldi31527.1	ldi31527.1	6	2	3	35.5	62958.4	297028	Peak Found	High
Master Protein	ldi7534.1	ldi7534.1	24	7	7	45.4	62866.8	921744	Peak Found	High
Master Protein	ldi823.1	ldi823.1	62	45	76	66.3	62566.8	4.89132e+07	Peak Found	High
Master Protein	ldi3436.2	ldi3436.2	9	8	10	145.5	60779.6	465506	High	High
Master Protein	ldi8138.3	ldi8138.3	51	35	62	72.2	60002.2	1.60225e+07	High	High
Master Protein	ldi2496.6	ldi2496.6	16	8	10	70.6	59662.4	588384	High	High
Master Protein	ldi36666.1	ldi36666.1	4	2	2	48.7	59126.5	40967.1	High	Peak Found
Master Protein	ldi5763.4	ldi5763.4	17	8	11	80.1	58239	178642	High	High
Master Protein	ldi1853.5	ldi1853.5	10	2	2	18	56551.1	73671.3	Peak Found	Peak Found
Master Protein	ldi39764.1	ldi39764.1	5	1	3	26.1	56105.4	37707.2	High	Peak Found
Master Protein	ldi26062.1	ldi26062.1	9	13	19	196.2	55651.8	881093	Peak Found	High
Master Protein	ldi1330.2	ldi1330.2	4	2	2	60.6	54688.1	121142	Peak Found	Peak Found
Master Protein	ldi4931.1	ldi4931.1	26	11	11	44.5	53671.7	1.98085e+06	Peak Found	High
Master Protein	ldi8998.6	ldi8998.6	8	6	6	98.5	53279.5	409279	Peak Found	High
Master Protein	ldi400111.1	ldi400111.1	26	3	3	15	52636.3	392717	High	High
Master Protein	ldi112.15	ldi112.15	14	3	4	30.8	52405.6	296848	High	High
Master Protein	ldi7091.1	ldi7091.1	4	3	5	80.8	51658.5	189298	Peak Found	High
Master Protein	ldi5224.2	ldi5224.2	18	16	18	137.6	51219.4	3.48609e+06	High	High
Master Protein	ldi2595.5	ldi2595.5	6	6	6	129	49742.4	325840	Peak Found	High
Master Protein	ldi2496.8	ldi2496.8	8	5	5	82.3	49497.7	1.20073e+06	Peak Found	High
Master Protein	ldi28586.1	ldi28586.1	12	5	6	57.5	49429	204572	Peak Found	High
Master Protein	ldi7653.3	ldi7653.3	32	8	10	42.8	48938.7	1.7254e+06	Peak Found	High
Master Protein	ldi4292.1	ldi4292.1	17	14	15	121.9	48567.1	435962	Peak Found	Peak Found
Master Protein	ldi2118.4	ldi2118.4	9	1	2	14.9	46889.1	236248	High	Peak Found
Master Protein	ldi1038.1	ldi1038.1	2	2	2	141.6	44394.1	113474	High	High
Master Protein	ldi9408.2	ldi9408.2	1	2	2	216.5	43265.6	44478.9	High	Peak Found
Master Protein	ldi14424.1	ldi14424.1	32	13	15	62	43205.8	54991.6	Peak Found	Peak Found
Master Protein	ldi19518.1	ldi19518.1	2	1	3	49.1	43140.5	53030.3	High	High
Master Protein	ldi1639.7	ldi1639.7	32	21	21	103.7	41646.5	6.60053e+06	Peak Found	High
Master Protein	ldi50586.1	ldi50586.1	6	2	2	60.9	41595.9		High	Not Found
Master Protein	ldi969.1	ldi969.1	7	3	3	60.1	41289.7	61635.3	High	Peak Found
Master Protein	ldi1035.9	ldi1035.9	9	4	4	58.9	41078.9	344071	High	High
Master Protein	ldi11571.6	ldi11571.6	19	5	6	37.2	40039.7	594589	Peak Found	High
Master Protein	ldi5825.1	ldi5825.1	4	2	2	57.2	39832.7	67966	Peak Found	Peak Found
Master Protein	ldi412192.1	ldi412192.1	18	2	2	11.1	39483.7	215658	Peak Found	Peak Found
Master Protein	ldi410628.1	ldi410628.1	16	5	6	51.9	38252	575918	High	High
Master Protein	ldi122.7	ldi122.7	43	7	7	25.9	38047.3	696563	Peak Found	High
Master Protein	ldi10374.1	ldi10374.1	9	3	5	56.5	37475.8	282397	Peak Found	High
Master Protein	ldi396322.1	ldi396322.1	6	2	2	36.6	37443.6	74573.7	High	High
Master Protein	ldi5405.11	ldi5405.11	79	15	22	26.6	36654.9	1.4337e+07	Peak Found	High
Master Protein	ldi903.3	ldi903.3	14	5	9	50.7	36636.6	216480	High	High
Master Protein	ldi1648.5	ldi1648.5	12	2	3	30.3	35888.6		High	Not Found
Master Protein	ldi6953.6	ldi6953.6	48	21	31	57	35224.6	1.54105e+07	Peak Found	High
Master Protein	ldi399473.2	ldi399473.2	77	23	49	46.1	35141.1	1.0095e+06	Peak Found	High
Master Protein	ldi23573.2	ldi23573.2	11	5	5	61.7	34882.8	247681	Peak Found	High
Master Protein	ldi1652.5	ldi1652.5	7	13	13	318.1	34642.8	440753	Peak Found	High
Master Protein	ldi397485.1	ldi397485.1	13	3	4	23.7	34337.7	201204	High	High
Master Protein	ldi3633.31	ldi3633.31	13	7	8	114.9	33836.9	733308	High	High
Master Protein	ldi2102.3	ldi2102.3	18	9	13	77.4	33529.8	1.93602e+06	Peak Found	High
Master Protein	ldi3050.1	ldi3050.1	13	7	9	68.6	33045.2	597854	High	High
Master Protein	ldi94551.2	ldi94551.2	11	2	2	48.5	33040.2	97774.4	Peak Found	High
Master Protein	ldi1760.2	ldi1760.2	42	9	9	60.9	32724.4	783999	Peak Found	High
Master Protein	ldi60.3	ldi60.3	37	12	47	49.5	32098.8		Peak Found	Not Found
Master Protein	ldi2344.5	ldi2344.5	14	9	12	119	31908.9	902059	Peak Found	High
Master Protein	ldi5003.8	ldi5003.8	4	4	4	111.9	31802.5	176803	Peak Found	High
Master Protein	ldi2125.4	ldi2125.4	68	34	65	67.3	31499.4	4.19381e+07	Peak Found	High
Master Protein	ldi753.9	ldi753.9	16	9	9	80.6	31361.4	26006.6	Peak Found	Peak Found
Master Protein	ldi3905.9	ldi3905.9	13	4	5	21.7	30709.8	6.50864e+06	Peak Found	High
Master Protein	ldi855.9	ldi855.9	25	4	4	18.5	30371.4	232098	Peak Found	High
Master Protein	ldi18781.1	ldi18781.1	56	24	36	57	29922.9	2.40585e+07	Peak Found	High
Master Protein	ldi1094.3	ldi1094.3	40	15	21	49	29837	8.70092e+06	Peak Found	High
Master Protein	ldi2244.1	ldi2244.1	9	7	7	87.6	29792.7	416543	Peak Found	High
Master Protein	ldi12068.5	ldi12068.5	8	3	3	60.4	28980	28909.4	High	High
Master Protein	ldi686.5	ldi686.5	13	6	11	70.3	28203.7	24836.3	High	Peak Found
Master Protein	ldi23325.1	ldi23325.1	29	2	2	14.1	27733.5	248028	High	High
Master Protein	ldi173.2	ldi173.2	13	5	8	67.6	26633.4	423526	High	High
Master Protein	ldi81.1	ldi81.1	51	37	45	107.7	26120.8	1.73625e+07	Peak Found	High
Master Protein	ldi29314.1	ldi29314.1	27	8	9	48.1	26045.8	1.24768e+06	Peak Found	High
Master Protein	ldi3446.3	ldi3446.3	10	4	5	46.2	25743.7	578253	High	High
Master Protein	ldi2297.9	ldi2297.9	19	3	3	26.2	25631.5	1.05631e+06	Peak Found	High
Master Protein	ldi3940.1	ldi3940.1	15	2	2	25.6	25620.6	360602	Peak Found	High
Master Protein	ldi470.5	ldi470.5	14	4	4	35.7	25531.3	502063	Peak Found	High
Master Protein	ldi10248.2	ldi10248.2	24	5	5	41.8	25329.8	547543	Peak Found	High
Master Protein	ldi6612.4	ldi6612.4	5	2	2	49.2	25264.6	178277	Peak Found	High
Master Protein	ldi593.1	ldi593.1	17	1	2	11.7	25154.9	82929.3	High	High
Master Protein	ldi15577.4	ldi15577.4	6	1	2	22.5	24884.7	124134	Peak Found	High
Master Protein	ldi12336.1	ldi12336.1	15	4	4	44.8	24475.3	362822	Peak Found	High
Master Protein	ldi21181.2	ldi21181.2	17	11	12	93.1	24255.4	640786	Peak Found	High
Master Protein	ldi1012.1	ldi1012.1	3	3	3	131.1	23328.6	93286.2	High	High
Master Protein	ldi17196.3	ldi17196.3	9	5	5	64.1	22768.6	649273	High	High
Master Protein	ldi884.2	ldi884.2	12	2	3	26.2	22507.4	18735.4	Peak Found	High
Master Protein	ldi8588.3	ldi8588.3	46	13	21	43.4	22199.1	9.83514e+06	High	High
Master Protein	ldi2264.3	ldi2264.3	9	4	4	51.1	22049.2	49016.1	High	Peak Found
Master Protein	ldi1994.6	ldi1994.6	5	2	2	54.9	21657.3	86281.5	Peak Found	High
Master Protein	ldi396411.4	ldi396411.4	5	2	2	58.6	21409		High	Not Found
Master Protein	ldi4157.3	ldi4157.3	18	7	8	56.1	19944.5	165890	Peak Found	High
Master Protein	ldi1964.2	ldi1964.2	5	10	11	294.4	19425.5	460221	Peak Found	High
Master Protein	ldi147248.1	ldi147248.1	13	2	2	17.4	19387.6	72732.5	Peak Found	High
Master Protein	ldi405.11	ldi405.11	10	3	3	44.7	18967.1	112876	Peak Found	High
Master Protein	ldi1751.7	ldi1751.7	4	2	2	61.2	18912.5	14547.6	Peak Found	Peak Found
Master Protein	ldi1853.1	ldi1853.1	5	10	10	352.7	18811.5	207181	Peak Found	High
Master Protein	ldi3407.5	ldi3407.5	12	3	3	43.4	18614.6	172563	Peak Found	High
Master Protein	ldi2978.1	ldi2978.1	16	5	6	45.7	18352.3	1.0785e+06	High	High
Master Protein	ldi998.2	ldi998.2	10	2	4	30.5	18242.6	24085.1	High	High
Master Protein	ldi4184.1	ldi4184.1	3	2	2	82.6	18215.4	71294.8	Peak Found	High
Master Protein	ldi1072.2	ldi1072.2	7	5	7	144.3	18175.1	133569	High	High
Master Protein	ldi396433.1	ldi396433.1	38	18	18	66.7	18147.3	24205.2	Peak Found	Peak Found
Master Protein	ldi1731.10	ldi1731.10	7	3	3	41.8	18131.8	11989.2	Peak Found	Peak Found
Master Protein	ldi9808.3	ldi9808.3	15	5	6	45.6	17810.5	1.28992e+06	Peak Found	High
Master Protein	ldi2497.4	ldi2497.4	30	16	17	81.4	17541.7	5.07935e+06	Peak Found	High
Master Protein	ldi5378.3	ldi5378.3	13	7	7	105.2	16593.8	334917	Peak Found	High
Master Protein	ldi183.6	ldi183.6	22	11	20	92.1	16240.6	1.15685e+06	Peak Found	High
Master Protein	ldi4529.1	ldi4529.1	24	9	11	50.3	16162.9	112734	Peak Found	Peak Found
Master Protein	ldi7044.3	ldi7044.3	4	2	2	67.4	16088.3	107637	Peak Found	High
Master Protein	ldi21.9	ldi21.9	28	2	2	11.8	15686.1	159833	Peak Found	High
Master Protein	ldi2481.3	ldi2481.3	5	2	2	51.2	15617.6	23406.1	High	High
Master Protein	ldi811.2	ldi811.2	3	2	2	97.2	15117.9	183024	Peak Found	High
Master Protein	ldi36106.3	ldi36106.3	5	3	4	67.4	15033.8	260539	Peak Found	High
Master Protein	ldi4170.6	ldi4170.6	5	1	2	24.4	14840.9	74370.9	Peak Found	High
Master Protein	ldi2858.7	ldi2858.7	6	3	3	80.2	14722.7	269592	Peak Found	High
Master Protein	ldi13720.3	ldi13720.3	5	4	5	148.8	14620.5	535054	High	High
Master Protein	ldi396091.1	ldi396091.1	20	1	2	7.9	14332	13973.3	High	Peak Found
Master Protein	ldi1055.11	ldi1055.11	17	6	8	52.8	14179.1	307660	Peak Found	High
Master Protein	ldi407460.1	ldi407460.1	59	5	5	14	14015.2	77349.1	Peak Found	Peak Found
Master Protein	ldi3963.3	ldi3963.3	54	4	6	16.2	13959.4	127285	Peak Found	High
Master Protein	ldi1411.3	ldi1411.3	2	1	2	52.5	13715.2	699519	Peak Found	High
Master Protein	ldi855.7	ldi855.7	27	7	7	36.9	13688.6	675475	Peak Found	High
Master Protein	ldi1233.8	ldi1233.8	13	2	4	17.5	13258	263055	Peak Found	High
Master Protein	ldi3018.8	ldi3018.8	27	13	17	60.8	12709.1	419068	Peak Found	High
Master Protein	ldi8864.14	ldi8864.14	13	2	3	27.3	12452.3	152796	Peak Found	High
Master Protein	ldi14897.4	ldi14897.4	4	2	3	68.4	12404.4	34975	High	Peak Found
Master Protein	ldi1149.1	ldi1149.1	5	3	3	126	12397.3	248145	Peak Found	High
Master Protein	ldi1509.3	ldi1509.3	25	8	8	45.9	12137.9	979124	Peak Found	High
Master Protein	ldi2244.4	ldi2244.4	19	5	5	35.1	12135.2	235183	Peak Found	High
Master Protein	ldi1706.7	ldi1706.7	2	1	2	60.1	11989.9	59934.4	Peak Found	High
Master Protein	ldi6527.4	ldi6527.4	20	4	4	27.7	11738.9	928420	Peak Found	High
Master Protein	ldi19396.1	ldi19396.1	7	2	5	47.5	11582.6	1.54445e+06	Peak Found	High
Master Protein	ldi257557.1	ldi257557.1	43	3	3	12.3	11563.4	776347	Peak Found	High
Master Protein	ldi525.1	ldi525.1	2	1	2	88.3	11537.7	66478.3	Peak Found	High
Master Protein	ldi5128.2	ldi5128.2	3	6	6	187.1	11497	994856	Peak Found	High
Master Protein	ldi1072.3	ldi1072.3	13	2	2	30.2	11360.9		Peak Found	Not Found
Master Protein	ldi5256.7	ldi5256.7	22	10	11	78.3	11022.3	1.8669e+06	Peak Found	High
Master Protein	ldi8460.1	ldi8460.1	24	10	10	89.4	11022	789957	Peak Found	High
Master Protein	ldi272.11	ldi272.11	3	2	2	105	10732.3	67760.2	Peak Found	High
Master Protein	ldi58.2	ldi58.2	10	3	3	39.1	10638	210003	Peak Found	High
Master Protein	ldi2220.2	ldi2220.2	10	3	3	41.1	10153.9	9376.93	Peak Found	Peak Found
Master Protein	ldi20975.4	ldi20975.4	25	5	5	33.6	10141.6	374203	Peak Found	High
Master Protein	ldi7229.2	ldi7229.2	6	2	2	55.7	9971.46	49683.4	Peak Found	Peak Found
Master Protein	ldi429183.1	ldi429183.1	20	1	2	10.5	9877.52	21602.9	Peak Found	High
Master Protein	ldi5660.2	ldi5660.2	6	2	2	40.4	9822.77	19965.7	Peak Found	High
Master Protein	ldi1843.1	ldi1843.1	33	10	13	54.2	9786.08	3.55657e+06	Peak Found	High
Master Protein	ldi4941.3	ldi4941.3	32	2	2	6.7	9671.6	461975	Peak Found	High
Master Protein	ldi813.10	ldi813.10	30	21	23	97.8	9669.64	5.93602e+06	Peak Found	High
Master Protein	ldi13988.1	ldi13988.1	34	11	27	49.9	9537.55	15371	Peak Found	Peak Found
Master Protein	ldi2329.10	ldi2329.10	7	1	2	16.3	9449.28	46604	High	Peak Found
Master Protein	ldi360.11	ldi360.11	10	2	2	39	9219.38	63423.3	Peak Found	High
Master Protein	ldi3335.2	ldi3335.2	7	1	2	22.8	9217.77	100202	Peak Found	High
Master Protein	ldi4846.5	ldi4846.5	11	3	3	48.6	9103.46	158704	Peak Found	High
Master Protein	ldi393183.1	ldi393183.1	4	3	3	82.4	9075.15	6429.19	Peak Found	Peak Found
Master Protein	ldi395335.7	ldi395335.7	21	2	2	13.6	9031.59	371238	Peak Found	High
Master Protein	ldi1822.2	ldi1822.2	2	3	3	226.9	8966.08	49768.2	Peak Found	Peak Found
Master Protein	ldi16464.3	ldi16464.3	6	2	2	61.5	8947.43	97545.7	Peak Found	High
Master Protein	ldi6693.2	ldi6693.2	4	1	2	23.8	8738.5	211638	High	Peak Found
Master Protein	ldi135.5	ldi135.5	21	7	11	45.6	8726.51	180375	Peak Found	High
Master Protein	ldi5569.2	ldi5569.2	4	2	3	58.4	8562.96	48684.3	Peak Found	High
Master Protein	ldi762.1	ldi762.1	9	2	3	27.2	8254.58	40116.3	Peak Found	High
Master Protein	ldi397465.1	ldi397465.1	15	2	2	13.2	7790.64	30360.9	Peak Found	Peak Found
Master Protein	ldi7688.4	ldi7688.4	14	6	8	63.3	7720.56	31751.2	Peak Found	High
Master Protein	ldi17564.1	ldi17564.1	25	2	2	11.8	7691.34	1.10253e+06	Peak Found	High
Master Protein	ldi4895.1	ldi4895.1	10	3	3	41.9	7648.66	173315	Peak Found	High
Master Protein	ldi5236.1	ldi5236.1	2	3	3	232.9	7605.14	118993	Peak Found	High
Master Protein	ldi2256.2	ldi2256.2	30	8	11	41.8	7470.23	273685	Peak Found	High
Master Protein	ldi5452.8	ldi5452.8	1	2	2	292.1	7329.53	31257.4	Peak Found	High
Master Protein	ldi69720.1	ldi69720.1	17	2	2	17.9	6953.02	100673	Peak Found	High
Master Protein	ldi2877.6	ldi2877.6	7	2	2	65.5	6912.61	24174.1	Peak Found	Peak Found
Master Protein	ldi2996.2	ldi2996.2	7	1	2	16.5	6854.01	74077.3	Peak Found	High
Master Protein	ldi676.1	ldi676.1	3	1	2	36.1	6822.87	43197.6	Peak Found	High
Master Protein	ldi13198.2	ldi13198.2	14	4	4	42.6	6769.12	186374	Peak Found	High
Master Protein	ldi23191.4	ldi23191.4	8	4	4	64.5	6599.44	273403	Peak Found	High
Master Protein	ldi3898.2	ldi3898.2	4	2	2	74.7	6485.87	67704	Peak Found	High
Master Protein	ldi14830.1	ldi14830.1	36	10	27	23.4	6370.39	5.66643e+07	Peak Found	High
Master Protein	ldi6497.1	ldi6497.1	10	2	2	28.6	6347.63	42256.9	Peak Found	Peak Found
Master Protein	ldi395337.3	ldi395337.3	18	4	4	26	6060.82	190879	Peak Found	Peak Found
Master Protein	ldi27231.4	ldi27231.4	17	5	5	51.3	5851.3	479856	Peak Found	High
Master Protein	ldi11088.7	ldi11088.7	16	2	3	24	5844.2	380782	Peak Found	High
Master Protein	ldi26068.5	ldi26068.5	43	5	11	14.5	5502.48	8.23447e+06	Peak Found	High
Master Protein	ldi784.12	ldi784.12	4	1	2	33.6	5417.82	26792.1	Peak Found	High
Master Protein	ldi2211.10	ldi2211.10	5	3	4	98.6	5347.08	85740.6	Peak Found	High
Master Protein	ldi1094.4	ldi1094.4	1	2	2	175.1	5283.28	1.21026e+06	Peak Found	High
Master Protein	ldi2900.4	ldi2900.4	44	20	26	68.8	5240.74	6.07052e+06	Peak Found	High
Master Protein	ldi1648.3	ldi1648.3	32	4	6	15.2	5221.31	1.47583e+06	Peak Found	High
Master Protein	ldi3979.6	ldi3979.6	5	2	2	81.6	5143.67	56145	Peak Found	High
Master Protein	ldi1930.1	ldi1930.1	4	2	2	63.3	5115.92	89615.1	Peak Found	High
Master Protein	ldi1064.1	ldi1064.1	10	11	13	113	5073.23	2.79663e+06	Peak Found	High
Master Protein	ldi1236.3	ldi1236.3	7	3	3	43.2	5015.26		Peak Found	Not Found
Master Protein	ldi677.6	ldi677.6	15	12	13	121.6	4835.24	782356	Peak Found	High
Master Protein	ldi2770.1	ldi2770.1	53	10	11	27.5	4780.06	5.12711e+06	Peak Found	High
Master Protein	ldi1055.10	ldi1055.10	9	2	2	22.2	4731.62	136905	Peak Found	High
Master Protein	ldi227.1	ldi227.1	4	4	4	107.6	4702.34		Peak Found	Not Found
Master Protein	ldi2157.3	ldi2157.3	4	2	2	74.6	4420.2	84965.5	Peak Found	High
Master Protein	ldi4345.1	ldi4345.1	56	6	8	13.9	4219.12	6.58554e+06	Peak Found	High
Master Protein	ldi2595.1	ldi2595.1	7	4	4	79.7	4084.5	164147	Peak Found	High
Master Protein	ldi2785.11	ldi2785.11	42	21	28	87	4084.09	7.73278e+06	Peak Found	High
Master Protein	ldi169.2	ldi169.2	3	2	2	87.7	3918.42	4661.3	High	Peak Found
Master Protein	ldi405759.1	ldi405759.1	42	2	3	6	3832.82		Peak Found	Not Found
Master Protein	ldi6988.2	ldi6988.2	1	2	2	167.2	3779.78	34722.1	Peak Found	High
Master Protein	ldi12276.2	ldi12276.2	22	5	5	27.4	3600.58	49203	Peak Found	Peak Found
Master Protein	ldi6411.3	ldi6411.3	11	2	3	25.1	3536.96	194661	Peak Found	High
Master Protein	ldi46062.1	ldi46062.1	65	5	8	9.5	3476.48	1.83069e+06	Peak Found	High
Master Protein	ldi2430.1	ldi2430.1	20	14	14	118.8	3406.75	1.42368e+06	Peak Found	High
Master Protein	ldi18578.2	ldi18578.2	5	4	4	98.6	3348.98	261687	Peak Found	High
Master Protein	ldi11509.3	ldi11509.3	6	2	2	40.5	3329.25	80355.6	Peak Found	High
Master Protein	ldi2716.2	ldi2716.2	3	1	2	81.9	3311.59	129402	Peak Found	Peak Found
Master Protein	ldi12311.1	ldi12311.1	3	3	3	198.9	3284.98	48156.3	Peak Found	High
Master Protein	ldi2568.1	ldi2568.1	4	2	2	97.8	3210.53	116214	Peak Found	High
Master Protein	ldi16641.1	ldi16641.1	13	10	10	109.2	3183.86	61130.5	Peak Found	Peak Found
Master Protein	ldi42438.1	ldi42438.1	18	8	8	70.4	3110.49	55598.9	Peak Found	Peak Found
Master Protein	ldi623.1	ldi623.1	30	5	7	24.9	3021.75	2.15154e+06	Peak Found	High
Master Protein	ldi917.1	ldi917.1	6	6	7	135.8	2823.94	536217	Peak Found	High
Master Protein	ldi391.2	ldi391.2	29	4	4	21.9	2781.86	21346.9	Peak Found	Peak Found
Master Protein	ldi396462.4	ldi396462.4	9	2	2	31	2756.67	38862	Peak Found	High
Master Protein	ldi8126.5	ldi8126.5	42	18	27	80.4	2747.95	2.16086e+07	Peak Found	High	leucine-rich repeat protein SHOC-2 isoform 1 (SHOC2)
Master Protein	ldi3511.1	ldi3511.1	23	14	14	86.8	2725.86	1.73837e+06	Peak Found	High
Master Protein	ldi2989.3	ldi2989.3	6	4	4	85.2	2599.5	259614	Peak Found	High
Master Protein	ldi1853.7	ldi1853.7	5	1	2	30.5	2416.79		Peak Found	Not Found
Master Protein	ldi9749.1	ldi9749.1	19	5	5	45.5	2314.54		Peak Found	Not Found
Master Protein	ldi6636.1	ldi6636.1	23	12	12	93.1	2300.51		Peak Found	Not Found
Master Protein	ldi12728.2	ldi12728.2	4	3	3	81.4	1979.01	56321.7	Peak Found	High
Master Protein	ldi32295.1	ldi32295.1	8	3	3	49.6	1947.21		Peak Found	Not Found
Master Protein	ldi7653.6	ldi7653.6	53	2	2	6.1	1844.5	28064.9	Peak Found	High
Master Protein	ldi574.6	ldi574.6	11	1	2	15.5	1785.76	107895	Peak Found	High
Master Protein	ldi2096.11	ldi2096.11	16	16	17	147.4	1631.82	147906	Peak Found	High
Master Protein	ldi1363.5	ldi1363.5	3	3	3	125.4	1351.74	215616	Peak Found	High
Master Protein	ldi10106.2	ldi10106.2	4	1	1	49		15822.4	Not Found	High
Master Protein	ldi1012.3	ldi1012.3	13	1	1	11.3		428617	Not Found	High
Master Protein	ldi10269.3	ldi10269.3	4	1	1	42.3		16977.4	Not Found	High
Master Protein	ldi10269.9	ldi10269.9	4	1	1	39		15793.8	Not Found	High
Master Protein	ldi10346.6	ldi10346.6	1	1	1	175.1	4748.15		Peak Found	Not Found
Master Protein	ldi10409.3	ldi10409.3	1	1	1	109.3	17608.2	94390.5	Peak Found	High
Master Protein	ldi1084.10	ldi1084.10	7	1	1	30.9	20675.6	16924.7	Peak Found	High
Master Protein	ldi1095.7	ldi1095.7	2	1	1	88.2	18358.4	13916.6	High	Peak Found
Master Protein	ldi113144.1	ldi113144.1	8	1	1	15.8		86215.3	Not Found	High
Master Protein	ldi11996.1	ldi11996.1	1	1	1	79	4143.95	30381.8	Peak Found	Peak Found
Master Protein	ldi12268.2	ldi12268.2	3	1	1	37.1		32304.9	Not Found	High
Master Protein	ldi1235.16	ldi1235.16	10	1	1	11.3		35235.6	Not Found	High
Master Protein	ldi125.1	ldi125.1	1	1	1	135.4		48155	Not Found	High
Master Protein	ldi125.10	ldi125.10	3	1	1	51.8		51206.2	Not Found	High
Master Protein	ldi1264.3	ldi1264.3	4	1	1	59.2		25175.8	Not Found	High
Master Protein	ldi1296.5	ldi1296.5	8	1	1	16.5	48676.8	33236.1	Peak Found	Peak Found
Master Protein	ldi13032.9	ldi13032.9	4	1	1	25.1	11533.5	28277.2	Peak Found	Peak Found
Master Protein	ldi1329.2	ldi1329.2	1	1	1	104	9242.51	98847.9	Peak Found	High
Master Protein	ldi1330.6	ldi1330.6	9	1	1	23.5		74538.7	Not Found	High
Master Protein	ldi134.2	ldi134.2	9	1	1	9	11436.7	212424	Peak Found	High
Master Protein	ldi1388.5	ldi1388.5	3	1	1	45.6	52055.8	112716	Peak Found	Peak Found
Master Protein	ldi14070.2	ldi14070.2	2	1	1	93.1	12022.9		High	Not Found
Master Protein	ldi142003.1	ldi142003.1	13	1	1	10.7		54788.8	Not Found	High
Master Protein	ldi1431.3	ldi1431.3	5	1	1	59.9	48855.6		High	Not Found
Master Protein	ldi1431.6	ldi1431.6	12	1	1	10.4		86002.2	Not Found	High
Master Protein	ldi1509.4	ldi1509.4	2	1	1	51.6	26600.4	30217.8	Peak Found	High
Master Protein	ldi1609.7	ldi1609.7	3	1	1	29.2		14060	Not Found	High
Master Protein	ldi16357.1	ldi16357.1	1	1	1	284.6	6721.23		Peak Found	Not Found
Master Protein	ldi1648.1	ldi1648.1	2	1	1	62.9	10392.3	28916.9	High	Peak Found
Master Protein	ldi1657.4	ldi1657.4	2	1	1	95.5	7251623	6352874	High	Peak Found
Master Protein	ldi16935.1	ldi16935.1	13	1	1	10.8	11470.1	333061	Peak Found	High
Master Protein	ldi1706.9	ldi1706.9	2	1	1	46.8	2770.59	12184.7	Peak Found	Peak Found
Master Protein	ldi17290.1	ldi17290.1	4	1	1	31.2		19013.1	Not Found	High
Master Protein	ldi1751.4	ldi1751.4	5	1	1	27.3	8580.76		Peak Found	Not Found
Master Protein	ldi1799.10	ldi1799.10	1	1	1	79.4	3601.86	15908.7	Peak Found	High
Master Protein	ldi17994.2	ldi17994.2	4	1	1	28.7	2753.53	25529.1	Peak Found	High
Master Protein	ldi180842.1	ldi180842.1	7	1	1	13.6	2898.9		Peak Found	Not Found
Master Protein	ldi181.2	ldi181.2	2	1	1	61.8		68132.7	Not Found	High
Master Protein	ldi1839.4	ldi1839.4	1	1	1	273.8		19008.2	Not Found	High
Master Protein	ldi1871.4	ldi1871.4	3	1	1	73		41837.4	Not Found	High
Master Protein	ldi1953.3	ldi1953.3	4	1	1	40	9983	20091.2	Peak Found	Peak Found
Master Protein	ldi19537.1	ldi19537.1	4	1	1	32.5	10906.6	40937	Peak Found	High
Master Protein	ldi21.8	ldi21.8	1	1	1	62.7		40560.2	Not Found	Peak Found
Master Protein	ldi2102.18	ldi2102.18	1	1	1	168.4		29943.6	Not Found	High
Master Protein	ldi2125.1	ldi2125.1	5	1	1	22.4	4034.02		Peak Found	Not Found
Master Protein	ldi213.6	ldi213.6	2	1	1	66.1		28133.6	Not Found	Peak Found
Master Protein	ldi216171.1	ldi216171.1	7	1	1	19.5		13396.1	Not Found	Peak Found
Master Protein	ldi2163.6	ldi2163.6	7	1	1	19.5		34687.9	Not Found	High
Master Protein	ldi2202.3	ldi2202.3	7	1	1	21.9		94509	Not Found	High
Master Protein	ldi2208.9	ldi2208.9	2	1	1	51.8		47953.8	Not Found	High
Master Protein	ldi22286.1	ldi22286.1	18	1	1	8.8		29533.2	Not Found	High
Master Protein	ldi23620.2	ldi23620.2	15	1	1	10	65884.7		High	Not Found
Master Protein	ldi2390.6	ldi2390.6	6	1	1	27	6651.69	23312.4	Peak Found	High
Master Protein	ldi2396.3	ldi2396.3	2	1	1	144.8	29741.1	68625.5	Peak Found	Peak Found
Master Protein	ldi2425.5	ldi2425.5	1	1	1	101.1		23613.1	Not Found	High
Master Protein	ldi2482.2	ldi2482.2	2	1	1	72	7771.54	47049.8	Peak Found	High
Master Protein	ldi2496.1	ldi2496.1	1	1	1	105.1	18107.2	56330.4	Peak Found	High
Master Protein	ldi2496.2	ldi2496.2	2	1	1	104.9	1515.56		Peak Found	Not Found
Master Protein	ldi256858.1	ldi256858.1	21	1	1	8.4		31086.9	Not Found	High
Master Protein	ldi2584.4	ldi2584.4	2	1	1	46.7	20129	25595.3	High	Peak Found
Master Protein	ldi2667.2	ldi2667.2	21	1	1	8.2		34813.3	Not Found	High
Master Protein	ldi269.4	ldi269.4	1	1	1	203.5		21845.7	Not Found	High
Master Protein	ldi2754.8	ldi2754.8	3	1	1	28.6	48098.6	80599.7	High	Peak Found
Master Protein	ldi2760.2	ldi2760.2	3	1	1	63.9	79218.3	17360.2	High	Peak Found
Master Protein	ldi2764.3	ldi2764.3	1	1	1	96.6	550748	1.52315e+06	Peak Found	Peak Found
Master Protein	ldi27745.3	ldi27745.3	3	1	1	46.6		76286.7	Not Found	High
Master Protein	ldi278.1	ldi278.1	0	1	1	190.4	5407.77	21559.2	Peak Found	High
Master Protein	ldi2803.24	ldi2803.24	9	1	1	13.6	3874.22	23089.8	Peak Found	High
Master Protein	ldi2804.4	ldi2804.4	3	1	1	35.3	15073.3	7782.26	Peak Found	Peak Found
Master Protein	ldi2828.10	ldi2828.10	1	1	1	108.5		26343.2	Not Found	High
Master Protein	ldi2979.12	ldi2979.12	2	1	1	101.6	4351.9	12198.6	Peak Found	Peak Found
Master Protein	ldi2979.13	ldi2979.13	4	1	1	36.7	3467.23	18810.5	Peak Found	High
Master Protein	ldi2979.7	ldi2979.7	4	1	1	20.9	14906.4	82352.5	Peak Found	Peak Found
Master Protein	ldi3018.7	ldi3018.7	14	1	1	29.3		184915	Not Found	High
Master Protein	ldi30425.3	ldi30425.3	5	1	1	15.3	93677.7	114233	High	Peak Found
Master Protein	ldi3068.1	ldi3068.1	5	1	1	73.3	88268	156207	Peak Found	High
Master Protein	ldi3155.7	ldi3155.7	2	1	1	56.9	7883.32	27173.3	Peak Found	High
Master Protein	ldi3213.15	ldi3213.15	3	1	1	28.4	5740.34		Peak Found	Not Found
Master Protein	ldi3274.3	ldi3274.3	14	1	1	6.9		86824.8	Not Found	High
Master Protein	ldi3288.1	ldi3288.1	1	1	1	117.6		12597.9	Not Found	Peak Found
Master Protein	ldi3295.1	ldi3295.1	1	1	1	112.5		26376.1	Not Found	High
Master Protein	ldi3303.7	ldi3303.7	1	1	1	101.9	8669.54	18534.9	Peak Found	High
Master Protein	ldi3465.7	ldi3465.7	4	1	1	32.6		34798.1	Not Found	High
Master Protein	ldi3503.1	ldi3503.1	5	1	1	46		58319.6	Not Found	High
Master Protein	ldi392925.2	ldi392925.2	5	1	1	25.6	8303.97	63983.4	Peak Found	High
Master Protein	ldi392959.1	ldi392959.1	1	1	1	70.6		64816.2	Not Found	High
Master Protein	ldi393342.1	ldi393342.1	3	1	1	41.2		32549.4	Not Found	High
Master Protein	ldi3963.2	ldi3963.2	3	1	1	33.6	18975.7		Peak Found	Not Found
Master Protein	ldi396407.2	ldi396407.2	4	1	1	35.3	21124.2	18714.9	High	Peak Found
Master Protein	ldi396407.3	ldi396407.3	7	1	1	22		76800.6	Not Found	High
Master Protein	ldi396497.12	ldi396497.12	4	1	1	43.3		79908.3	Not Found	High
Master Protein	ldi396499.2	ldi396499.2	1	1	1	61.6		25310	Not Found	High
Master Protein	ldi396511.3	ldi396511.3	4	1	1	30.8		34092.8	Not Found	High
Master Protein	ldi396518.2	ldi396518.2	2	1	1	90.8		20713.4	Not Found	Peak Found
Master Protein	ldi396520.1	ldi396520.1	2	1	1	89.2	9722.6	14087.2	Peak Found	Peak Found
Master Protein	ldi398548.1	ldi398548.1	7	1	1	12.3	18548.1	70477.2	Peak Found	High
Master Protein	ldi398769.1	ldi398769.1	9	1	1	10.4		701514	Not Found	Peak Found
Master Protein	ldi3994.3	ldi3994.3	3	1	1	49.6		32592	Not Found	High
Master Protein	ldi399704.1	ldi399704.1	14	1	1	10		29616.4	Not Found	High
Master Protein	ldi3998.7	ldi3998.7	1	1	1	74.4		31847.5	Not Found	High
Master Protein	ldi4006.1	ldi4006.1	6	1	1	16.4		75518.5	Not Found	High
Master Protein	ldi403153.1	ldi403153.1	16	1	1	15.7		45721.1	Not Found	High
Master Protein	ldi403302.1	ldi403302.1	2	1	1	39.1		50075.2	Not Found	High
Master Protein	ldi411102.1	ldi411102.1	19	1	1	11.4	7944.25		Peak Found	Not Found
Master Protein	ldi411152.1	ldi411152.1	7	1	1	18.5	12217.9	5386.53	High	Peak Found
Master Protein	ldi4124.6	ldi4124.6	0	1	1	463.8	12559.1	15220.9	High	Peak Found
Master Protein	ldi413710.1	ldi413710.1	15	1	1	8.3		39615.9	Not Found	Peak Found
Master Protein	ldi417011.1	ldi417011.1	1	1	1	120.6		23999.4	Not Found	High
Master Protein	ldi418397.1	ldi418397.1	4	1	1	28.6		60057.8	Not Found	High
Master Protein	ldi420255.1	ldi420255.1	19	1	1	6.9		99850.8	Not Found	High
Master Protein	ldi4298.4	ldi4298.4	7	1	1	24.5		27631.6	Not Found	High
Master Protein	ldi430608.1	ldi430608.1	6	1	1	19.6	4582.1	27818.2	Peak Found	High
Master Protein	ldi4339.2	ldi4339.2	8	1	1	17.5	5101.21	23003.8	Peak Found	High
Master Protein	ldi4342.9	ldi4342.9	1	1	1	144.9	718752	6.18279e+06	Peak Found	Peak Found
Master Protein	ldi43677.1	ldi43677.1	34	1	1	7.7		10036.6	Not Found	Peak Found
Master Protein	ldi44148.1	ldi44148.1	10	1	1	9.9	7393.32	63315.4	Peak Found	High
Master Protein	ldi4495.1	ldi4495.1	2	1	1	70			Not Found	Not Found
Master Protein	ldi4566.1	ldi4566.1	10	1	1	26.9	81411.2		High	Not Found
Master Protein	ldi5151.1	ldi5151.1	2	1	1	67.4	8722.14	43165	Peak Found	High
Master Protein	ldi51912.1	ldi51912.1	15	1	1	13.9	15591.8	45789.1	Peak Found	High
Master Protein	ldi5378.11	ldi5378.11	4	1	1	32.1		34134.4	Not Found	High
Master Protein	ldi5424.5	ldi5424.5	2	1	1	51.1	41541.8	98383.5	Peak Found	High
Master Protein	ldi5549.1	ldi5549.1	2	1	1	79	16869		Peak Found	Not Found
Master Protein	ldi5637.3	ldi5637.3	1	1	1	215.4	27254.3	49026.7	Peak Found	Peak Found
Master Protein	ldi566.1	ldi566.1	5	1	1	38		50674.3	Not Found	High
Master Protein	ldi567.2	ldi567.2	4	1	1	23.4	5605.22	220494	Peak Found	High
Master Protein	ldi57211.3	ldi57211.3	11	1	1	17.2	16265.6	129610	Peak Found	High
Master Protein	ldi574.2	ldi574.2	3	1	1	43.7	17841.2		High	Not Found
Master Protein	ldi5788.5	ldi5788.5	5	1	1	39.2		113099	Not Found	High
Master Protein	ldi5966.8	ldi5966.8	1	1	1	381.8	10020		High	Not Found
Master Protein	ldi6244.2	ldi6244.2	2	1	1	42	6293.35	83670.3	Peak Found	High
Master Protein	ldi642.3	ldi642.3	6	1	1	30.3		18540.7	Not Found	High
Master Protein	ldi642.6	ldi642.6	6	1	1	26.2		25884.8	Not Found	High
Master Protein	ldi644.4	ldi644.4	1	1	1	164.8		13761.5	Not Found	Peak Found
Master Protein	ldi6584.3	ldi6584.3	1	1	1	81.3	34342.8		High	Not Found
Master Protein	ldi6702.5	ldi6702.5	4	1	1	50.2		34137	Not Found	High
Master Protein	ldi6709.1	ldi6709.1	0	1	1	190.8		7597.92	Not Found	Peak Found
Master Protein	ldi6709.2	ldi6709.2	1	1	1	157.8		56888.6	Not Found	High
Master Protein	ldi6770.3	ldi6770.3	2	1	1	67	30331.1	19623.7	Peak Found	Peak Found
Master Protein	ldi6782.1	ldi6782.1	4	1	1	42.6	6638.38	10455.1	Peak Found	High
Master Protein	ldi6799.6	ldi6799.6	5	1	1	33.2	12123.6	173769	Peak Found	High
Master Protein	ldi703.2	ldi703.2	1	1	1	80.7		652950	Not Found	Peak Found
Master Protein	ldi703.3	ldi703.3	19	1	1	6.5		34767.4	Not Found	High
Master Protein	ldi7073.6	ldi7073.6	11	1	1	12.4		20056.1	Not Found	High
Master Protein	ldi7179.2	ldi7179.2	1	1	1	76.8	41309.4	95711.8	Peak Found	High
Master Protein	ldi72.3	ldi72.3	9	1	1	8.8		6493.13	Not Found	High
Master Protein	ldi725.2	ldi725.2	3	1	1	40.7		28662.6	Not Found	High
Master Protein	ldi7340.9	ldi7340.9	16	1	1	20.2	79870.6	84643.3	High	Peak Found
Master Protein	ldi7356.2	ldi7356.2	0	1	1	395.8	6374.38	22041.9	Peak Found	High
Master Protein	ldi7411.3	ldi7411.3	15	1	1	19.5		41962.4	Not Found	High
Master Protein	ldi753.2	ldi753.2	8	1	1	17.7	9288.48	46178.1	Peak Found	High
Master Protein	ldi7562.3	ldi7562.3	12	1	1	12.5		34088.9	Not Found	High
Master Protein	ldi7688.8	ldi7688.8	4	1	1	32.7	31263.6	18953.8	High	Peak Found
Master Protein	ldi7735.7	ldi7735.7	3	1	1	46.3	21545.2	33738.5	Peak Found	High
Master Protein	ldi7824.1	ldi7824.1	5	1	1	43.3	18578.5	22710.6	High	Peak Found
Master Protein	ldi7824.2	ldi7824.2	2	1	1	53.4		44575.3	Not Found	High
Master Protein	ldi784.16	ldi784.16	2	1	1	63.7	6790.75	9006.87	Peak Found	Peak Found
Master Protein	ldi8126.3	ldi8126.3	1	1	1	78.5	12641.4	11560.2	High	Peak Found
Master Protein	ldi814.4	ldi814.4	5	1	1	39.8		27942.5	Not Found	High
Master Protein	ldi8238.3	ldi8238.3	7	1	1	15.7		72004.7	Not Found	High
Master Protein	ldi844.3	ldi844.3	5	1	1	32.6	20014.3		High	Not Found
Master Protein	ldi8654.1	ldi8654.1	2	1	1	87.3		33878.8	Not Found	High
Master Protein	ldi893.2	ldi893.2	1	1	1	97.4	87089.9	18452.5	Peak Found	Peak Found
Master Protein	ldi907.2	ldi907.2	0	1	1	188.8	36237.7	248076	Peak Found	Peak Found
Master Protein	ldi926.4	ldi926.4	4	1	1	35.3	35886.4		High	Not Found
Master Protein	ldi926.6	ldi926.6	2	1	1	63.1		42264.9	Not Found	High
Master Protein	ldi9465.1	ldi9465.1	17	1	1	7.3		43037.3	Not Found	High
Master Protein	ldi9691.1	ldi9691.1	5	1	1	23.8		27786.8	Not Found	High
Master Protein	ldi996.2	ldi996.2	3	1	1	53.6	14630.2	20586.2	Peak Found	High
Master Protein	ldi3230.10	ldi3230.10	36	3	3	17.7			Not Found	High
Master Protein	ldi1445.1	ldi1445.1	11	2	2	41.7			Not Found	High
Master Protein	ldi39366.1	ldi39366.1	10	2	2	42.6			Not Found	Not Found
Master Protein	ldi9236.1	ldi9236.1	2	3	3	335.3			Not Found	High
Master Protein	ldi25322.1	ldi25322.1	11	1	1	14.4			Not Found	High
Master Protein	ldi396480.1	ldi396480.1	13	1	1	11.8			Not Found	High
Master Protein	ldi105.4	ldi105.4	6	1	1	38.6			Not Found	Not Found
Master Protein	ldi2536.10	ldi2536.10	4	1	1	35			Not Found	High
Master Protein	ldi98925.1	ldi98925.1	10	1	1	20.5			Not Found	High
Master Protein	ldi11333.1	ldi11333.1	2	1	1	84.5			Not Found	High
Master Protein	ldi2965.3	ldi2965.3	7	2	2	42.8			Not Found	High
Master Protein	ldi3065.3	ldi3065.3	3	1	1	53.8			Not Found	Not Found
Master Protein	ldi8490.3	ldi8490.3	3	1	1	41.2			Not Found	High
Master Protein	ldi80413.1	ldi80413.1	27	1	1	7			Not Found	High
Master Protein	ldi8667.1	ldi8667.1	1	1	1	103.7			Not Found	High
Master Protein	ldi2965.4	ldi2965.4	5	1	1	24			Not Found	High
Master Protein	ldi514.4	ldi514.4	20	2	2	25.6			Not Found	High
Master Protein	ldi9268.4	ldi9268.4	2	1	1	71.7			Not Found	High
Master Protein	ldi943.7	ldi943.7	5	2	2	56.9			Not Found	High
Master Protein	ldi3900.2	ldi3900.2	7	1	1	24.4			Not Found	High
Master Protein	ldi3021.2	ldi3021.2	2	1	1	65.3			Not Found	High
Master Protein	ldi12184.1	ldi12184.1	5	1	1	19.6			Not Found	High
Master Protein	ldi3303.5	ldi3303.5	1	1	1	132.3			Not Found	High
Master Protein	ldi3035.9	ldi3035.9	4	1	1	41.2			Not Found	Not Found
Master Protein	ldi1249.3	ldi1249.3	2	1	1	106.2			Not Found	High
Master Protein	ldi39987.1	ldi39987.1	19	1	1	6.5			Not Found	High
Master Protein	ldi14813.1	ldi14813.1	2	1	1	62.8			Not Found	High
Master Protein	ldi1907.3	ldi1907.3	2	1	1	58.1			Not Found	Not Found
Master Protein	ldi2487.4	ldi2487.4	5	1	1	72			Not Found	High
Master Protein	ldi4282.2	ldi4282.2	2	1	1	105.2			Not Found	High
Master Protein	ldi2305.1	ldi2305.1	2	1	1	54.3			Not Found	Not Found
Master Protein	ldi33856.2	ldi33856.2	2	1	1	107.1			Not Found	High
Master Protein	ldi10093.2	ldi10093.2	4	1	1	37.5			Not Found	High
Master Protein	ldi74007.1	ldi74007.1	7	1	1	16.8			High	Not Found
Master Protein	ldi392959.3	ldi392959.3	4	1	1	55.5			Not Found	Not Found
Master Protein	ldi2723.11	ldi2723.11	3	1	1	36.2			Not Found	High
Master Protein	ldi11307.6	ldi11307.6	1	1	1	104.3			Not Found	High
Master Protein	ldi4356.3	ldi4356.3	11	1	1	18.8			Not Found	Not Found
Master Protein	ldi1437.1	ldi1437.1	2	1	1	66			High	Not Found
Master Protein	ldi525.3	ldi525.3	0	1	1	519.9			Not Found	High
Master Protein	ldi6623.1	ldi6623.1	4	1	1	41			Not Found	High
Master Protein	ldi4292.8	ldi4292.8	3	1	1	52.2			Not Found	High
Master Protein	ldi2022.3	ldi2022.3	2	1	1	60.6			Not Found	High
Master Protein	ldi8423.2	ldi8423.2	6	1	1	26.3			Not Found	High
Master Protein	ldi7160.4	ldi7160.4	4	1	1	27.5			Not Found	High
Master Protein	ldi7996.6	ldi7996.6	20	1	1	7.4			Not Found	High
Master Protein	ldi5254.6	ldi5254.6	2	1	1	91.6			Not Found	High
Master Protein	ldi78.1	ldi78.1	4	1	1	67.9			High	Not Found
Master Protein	ldi3274.1	ldi3274.1	17	1	1	10			Not Found	High
Master Protein	ldi249.2	ldi249.2	5	1	1	32.9			Not Found	High
Master Protein	ldi396497.1	ldi396497.1	4	1	1	33.7			Not Found	Not Found
Master Protein	ldi6719.2	ldi6719.2	3	1	1	78			Not Found	High
Master Protein	ldi432913.1	ldi432913.1	8	1	1	22			Not Found	High
Master Protein	ldi16990.1	ldi16990.1	2	1	1	33.1			Not Found	Not Found
Master Protein	ldi784.1	ldi784.1	4	1	1	60.6			High	Not Found
Master Protein	ldi15529.1	ldi15529.1	2	1	1	126.7			Not Found	High
Master Protein	ldi26173.1	ldi26173.1	1	1	1	254.5			Not Found	High
Master Protein	ldi2536.5	ldi2536.5	1	1	1	127.7			Not Found	High
Master Protein	ldi2396.2	ldi2396.2	6	1	1	37.3			High	Not Found
Master Protein	ldi2506.7	ldi2506.7	3	1	1	59.1			Not Found	High
Master Protein	ldi1595.5	ldi1595.5	1	1	1	132.9			Not Found	High
Master Protein	ldi5047.2	ldi5047.2	1	1	1	156.5			Not Found	High
Master Protein	ldi1184.2	ldi1184.2	3	1	1	34.4			Not Found	High
Master Protein	ldi6137.2	ldi6137.2	1	1	1	135.6			Not Found	Not Found
Master Protein	ldi2444.3	ldi2444.3	4	1	1	35.2			Not Found	Not Found
Master Protein	ldi10386.2	ldi10386.2	1	1	1	111.2			High	Not Found
Master Protein	ldi115.4	ldi115.4	1	1	1	59.3			Not Found	Not Found
Master Protein	ldi5378.10	ldi5378.10	17	1	1	11.5			Not Found	Not Found
Master Protein	ldi39933.1	ldi39933.1	4	1	1	30.4			Not Found	High
Master Protein	ldi1061.4	ldi1061.4	1	1	1	170.6			Not Found	Not Found
Master Protein	ldi3384.3	ldi3384.3	2	1	1	54.5			Not Found	High
Master Protein	ldi3469.2	ldi3469.2	10	1	1	21.6			Not Found	High
Master Protein	ldi17933.3	ldi17933.3	1	1	1	143.9			Not Found	High
Master Protein	ldi16289.1	ldi16289.1	6	1	1	20.2			Not Found	Not Found
Master Protein	ldi14897.3	ldi14897.3	2	1	1	141.6			High	Not Found
Master Protein	ldi988.5	ldi988.5	1	1	1	146.6			Not Found	High
Master Protein	ldi1595.8	ldi1595.8	34	1	1	6.7			Not Found	Not Found
Master Protein	ldi8688.1	ldi8688.1	5	1	1	26.5			Not Found	High	pre-mRNA-splicing factor SLU7 isoform X1
Master Protein	ldi1233.7	ldi1233.7	5	1	1	40.1			Not Found	High
Master Protein	ldi7824.5	ldi7824.5	1	1	1	176			Not Found	High

## Sheet: 2b - UBAIT 2
Protein FDR Confidence Combined	Master	Accession	Description	% Coverage	# Peptides	# PSMs	# Unique Peptides	MW in kDa	Abundance IpaH2.5	Abundance IpaH4
High	Master Protein	AAAAA	SeV:C-F sequence	46	8	13	8	24	586484	390670
High	Master Protein	ldi2102.19	ldi2102.19	24	10	193	2	50.5	3.71106e+06	1.78408e+06
High	Master Protein	ldi7498.5	ldi7498.5	48	16	167	5	17.8	1.73728e+09	3.8971e+09
High	Master Protein	ldi3721.2	ldi3721.2	41	12	108	1	15.6
High	Master Protein	ldi60.3	ldi60.3	55	18	105	4	49.5	3.57568e+06	155682
High	Master Protein	ldi23080.2	ldi23080.2	60	21	104	2	50.2	1.20357e+07	7.05984e+06
High	Master Protein	ldi23080.3	ldi23080.3	58	19	92	2	48.2	11174.1	21032.8
High	Master Protein	ldi13988.1	ldi13988.1	65	19	63	6	49.9	1.07672e+07	700645
High	Master Protein	ldi982.9	ldi982.9	28	11	59	3	52.5	152367
High	Master Protein	ldi36.8	ldi36.8	10	7	56	3	63.1	459649	145916
High	Master Protein	ldi3170.3	ldi3170.3	17	20	55	18	140	1.21366e+07	768156
High	Master Protein	ldi717.2	ldi717.2	34	47	51	47	202.5	3.84119e+06	8.6639e+06
High	Master Protein	ldi93.2	ldi93.2	52	29	47	29	89.9	4.50903e+06	1.52391e+07
High	Master Protein	ldi2879.1	ldi2879.1	47	16	47	3	92.8	4.31298e+06	131227
High	Master Protein	ldi2125.4	ldi2125.4	53	27	35	27	67.3	1.19437e+06	9.05448e+06
High	Master Protein	ldi33856.2	ldi33856.2	4	6	34	2	107.1		302240
High	Master Protein	ldi396539.3	ldi396539.3	67	14	34	14	25.6	3.62622e+07	2.38418e+07
High	Master Protein	ldi396433.1	ldi396433.1	4	3	30	1	66.7
High	Master Protein	ldi5988.3	ldi5988.3	54	11	29	4	31.4	3.2403e+07	8.89583e+06
High	Master Protein	ldi8134.3	ldi8134.3	18	9	29	9	68	1.96276e+06	433612
High	Master Protein	ldi3786.4	ldi3786.4	37	12	28	10	37	410922
High	Master Protein	ldi823.1	ldi823.1	44	22	24	22	66.3	821718	7.09553e+06
High	Master Protein	ldi78301.1	ldi78301.1	71	14	19	14	35.8	9.10588e+06	2.66431e+07
High	Master Protein	ldi728.7	ldi728.7	23	6	17	5	29.7	1.39229e+07	20742.5
High	Master Protein	ldi686.3	ldi686.3	8	5	17	1	80.7	1.10976e+06	8339.97
High	Master Protein	ldi13722.1	ldi13722.1	18	13	17	13	89.1	4.15962e+06	269537
High	Master Protein	ldi81.1	ldi81.1	19	14	16	14	107.7	484221	2.43816e+06
High	Master Protein	ldi4846.5	ldi4846.5	26	9	15	9	48.6	494234	55290.7
High	Master Protein	ldi686.6	ldi686.6	13	9	15	9	81.7	3.5967e+06	554167
High	Master Protein	ldi1012.2	ldi1012.2	10	6	14	6	91.5	356481	289792
High	Master Protein	ldi533.5	ldi533.5	55	12	14	12	27.4	2.11392e+06	8.56252e+06
High	Master Protein	ldi396476.1	ldi396476.1	19	4	13	4	35.1	14385.8
High	Master Protein	ldi1352.2	ldi1352.2	6	4	12	1	69.4	736629
High	Master Protein	ldi18781.1	ldi18781.1	26	10	12	10	57	350871	3.05101e+06
High	Master Protein	ldi6953.6	ldi6953.6	31	11	12	11	57	62899.6	2.7068e+06
High	Master Protein	ldi1149.5	ldi1149.5	8	5	12	5	59.7	212594	88446.8
High	Master Protein	ldi8588.3	ldi8588.3	19	4	11	4	43.4	1.05304e+06	763567
High	Master Protein	ldi4184.1	ldi4184.1	9	5	11	5	82.6	17220.4
High	Master Protein	ldi5405.11	ldi5405.11	59	11	11	11	26.6	86570.7	4.03597e+06
High	Master Protein	ldi4124.3	ldi4124.3	10	5	11	5	59.9	896419	43362.5
High	Master Protein	ldi11136.1	ldi11136.1	11	6	10	6	89.6	2.61015e+06	285267
High	Master Protein	ldi969.8	ldi969.8	6	2	10	2	21.4	94267.2
High	Master Protein	ldi1249.3	ldi1249.3	5	5	10	5	106.2	401528	52759.1
High	Master Protein	ldi8138.3	ldi8138.3	17	9	9	9	72.2	321543	1.81791e+06
High	Master Protein	ldi723.10	ldi723.10	41	4	9	4	16.7	1.2766e+06	5.40272e+06
High	Master Protein	ldi396322.1	ldi396322.1	17	4	9	4	36.6	289801	178030
High	Master Protein	ldi688.3	ldi688.3	16	4	9	2	25.7		8992.81
High	Master Protein	ldi3929.3	ldi3929.3	16	3	9	3	22.8	116903
High	Master Protein	ldi25012.2	ldi25012.2	12	3	9	1	44.5	90068.4
High	Master Protein	ldi26068.11	ldi26068.11	32	4	8	4	24.1	965725	63634.9
High	Master Protein	ldi2770.8	ldi2770.8	8	2	8	2	25.9	3805249	218406
High	Master Protein	ldi2118.9	ldi2118.9	35	5	8	3	23.3	3.43347e+06	686428
High	Master Protein	ldi926.6	ldi926.6	5	3	8	3	63.1	334682	21123.8
High	Master Protein	ldi7859.2	ldi7859.2	5	4	8	4	103.7	1.62069e+06	47421.2
High	Master Protein	ldi79.5	ldi79.5	12	4	8	4	33.2	58401.4	22858.6
High	Master Protein	ldi8126.5	ldi8126.5	18	7	7	7	80.4	32443	1.35971e+06	leucine-rich repeat protein SHOC-2 isoform 1
High	Master Protein	ldi112.18	ldi112.18	30	2	7	2	10.8	47751.5
High	Master Protein	ldi18578.16	ldi18578.16	16	5	7	4	49.1	205631	285611	26S proteasome regulatory subunit 4 isoform a (PSMC1)
High	Master Protein	ldi14830.1	ldi14830.1	26	5	7	5	23.4	26732	7.21163e+06
High	Master Protein	ldi4895.1	ldi4895.1	15	4	7	4	41.9	101779	10594.4
High	Master Protein	ldi396539.1	ldi396539.1	24	4	7	2	17.3	503266	129052
High	Master Protein	ldi39764.1	ldi39764.1	10	4	7	4	26.1	1.0001e+06	29424.4
High	Master Protein	ldi3193.2	ldi3193.2	6	4	7	4	128.5	109286	400992
High	Master Protein	ldi1420.2	ldi1420.2	20	5	7	4	31.8	4.93347e+06	88979.7
High	Master Protein	ldi395329.4	ldi395329.4	10	4	7	4	54.2	318985	332336
High	Master Protein	ldi4170.6	ldi4170.6	23	4	7	4	24.4	508527	36165.8
High	Master Protein	ldi30425.3	ldi30425.3	32	2	6	2	15.3	1.34342e+06	13529.1
High	Master Protein	ldi208999.1	ldi208999.1	34	4	6	4	17.4	40802.9	10542.4
High	Master Protein	ldi397465.1	ldi397465.1	17	2	6	2	13.2	260377
High	Master Protein	ldi7688.4	ldi7688.4	5	2	6	2	63.3	162934
High	Master Protein	ldi227.2	ldi227.2	4	6	6	6	183	1.30767e+06	67399
High	Master Protein	ldi1088.4	ldi1088.4	2	2	6	2	62.7
High	Master Protein	ldi2232.2	ldi2232.2	20	2	6	2	14.8	35438.1
High	Master Protein	ldi1493.5	ldi1493.5	20	4	6	4	30.7	50609.8
High	Master Protein	ldi3570.2	ldi3570.2	20	4	6	4	21.6	3.87171e+06	70263.8
High	Master Protein	ldi1993.5	ldi1993.5	5	6	6	6	246.4	66567.2	181452
High	Master Protein	ldi907.3	ldi907.3	14	4	5	4	46.1		326280
High	Master Protein	ldi5988.5	ldi5988.5	15	2	5	1	14.7		59679.2
High	Master Protein	ldi523.1	ldi523.1	3	3	5	3	57.3
High	Master Protein	ldi2536.4	ldi2536.4	10	4	5	4	66	497910
High	Master Protein	ldi5047.1	ldi5047.1	22	5	5	5	35.9	53247.2	508548
High	Master Protein	ldi943.21	ldi943.21	7	5	5	5	109.5	49127.7	157145
High	Master Protein	ldi46209.3	ldi46209.3	4	3	5	3	86.4	86139.3	4133.16
High	Master Protein	ldi8701.1	ldi8701.1	13	5	5	5	64	57779.5	1.01434e+06
High	Master Protein	ldi17897.2	ldi17897.2	8	2	5	2	25.5	46186.4	23953.6
High	Master Protein	ldi396524.3	ldi396524.3	14	3	5	3	22.5	567281	3596.23
High	Master Protein	ldi6744.1	ldi6744.1	5	2	5	2	52	217532
High	Master Protein	ldi1648.5	ldi1648.5	24	3	5	3	30.3	333021
High	Master Protein	ldi147248.2	ldi147248.2	27	3	5	3	17	1.81055e+06	379143
High	Master Protein	ldi6708.2	ldi6708.2	5	2	4	2	57.7	24380
High	Master Protein	ldi165.2	ldi165.2	5	2	4	2	47.4	27158.4
High	Master Protein	ldi2884.4	ldi2884.4	2	2	4	2	207.5
High	Master Protein	ldi1639.7	ldi1639.7	6	4	4	4	103.7	93257.6	241008
High	Master Protein	ldi393235.1	ldi393235.1	6	2	4	2	46.8	829424
High	Master Protein	ldi9808.3	ldi9808.3	13	4	4	4	45.6	21343.6	523890
High	Master Protein	ldi8460.2	ldi8460.2	13	3	4	3	41.6	694147	6724.14
High	Master Protein	ldi4124.1	ldi4124.1	7	4	4	4	70.2	307107
High	Master Protein	ldi2770.1	ldi2770.1	17	4	4	4	27.5	26763.4	791374
High	Master Protein	ldi903.1	ldi903.1	10	3	4	2	45.3	90789.6	816177
High	Master Protein	ldi7562.2	ldi7562.2	5	2	4	2	53.2
High	Master Protein	ldi25902.1	ldi25902.1	6	4	4	4	101.4	49533.5	225813
High	Master Protein	ldi998.10	ldi998.10	8	4	4	4	65.9	29905	11650.7
High	Master Protein	ldi4240.6	ldi4240.6	14	3	4	3	24.6	198112	3541.66
High	Master Protein	ldi1094.3	ldi1094.3	13	4	4	4	49		396197
High	Master Protein	ldi2900.4	ldi2900.4	9	4	4	4	68.8	65602.2	84765.9
High	Master Protein	ldi48.15	ldi48.15	19	3	4	3	13.3
High	Master Protein	ldi2785.4	ldi2785.4	11	4	4	4	50.5	8.7276e+07	5.28146e+06
High	Master Protein	ldi1731.7	ldi1731.7	4	2	4	2	47.1	49049.1	22769.9
High	Master Protein	ldi10140.2	ldi10140.2	4	3	4	3	134.4	87053.2
High	Master Protein	ldi26068.5	ldi26068.5	31	3	4	3	14.5		800245
High	Master Protein	ldi2297.14	ldi2297.14	2	2	4	2	105.3	5026.21
High	Master Protein	ldi5882.4	ldi5882.4	7	3	4	3	61.9	110145	221013
High	Master Protein	ldi813.10	ldi813.10	9	4	4	4	97.8	173006	452546
High	Master Protein	ldi3465.6	ldi3465.6	9	4	4	4	63.2	29316.7	392755
High	Master Protein	ldi1843.1	ldi1843.1	13	4	4	4	54.2		170582
High	Master Protein	ldi784.15	ldi784.15	15	2	4	2	16.2
High	Master Protein	ldi6387.2	ldi6387.2	14	2	4	2	16.3	252706	77354.4
High	Master Protein	ldi2449.6	ldi2449.6	6	3	3	3	82.3	86164.3	264589
High	Master Protein	ldi2979.12	ldi2979.12	4	2	3	2	101.6	72286.1	65553.9
High	Master Protein	ldi424921.1	ldi424921.1	18	2	3	2	22.9	158501	191976
High	Master Protein	ldi1706.8	ldi1706.8	3	2	3	2	106.9	44873.1	18234.4
High	Master Protein	ldi7688.1	ldi7688.1	2	2	3	2	133.7	16183	53529.4
High	Master Protein	ldi21.8	ldi21.8	2	2	3	2	62.7
High	Master Protein	ldi396524.1	ldi396524.1	4	2	3	2	65.9	313877	257792
High	Master Protein	ldi3465.3	ldi3465.3	12	2	3	2	45.2		145415
High	Master Protein	ldi1443.3	ldi1443.3	3	2	3	2	70.2
High	Master Protein	ldi396435.7	ldi396435.7	5	2	3	2	45.9
High	Master Protein	ldi58.9	ldi58.9	5	2	3	2	57.8		5475.36
High	Master Protein	ldi204341.1	ldi204341.1	31	2	3	2	13.3	650873	353960
High	Master Protein	ldi2785.11	ldi2785.11	5	3	3	3	87	28783.3	115054
High	Master Protein	ldi1994.5	ldi1994.5	4	2	3	2	65.4	137001
High	Master Protein	ldi181.3	ldi181.3	2	2	3	2	110.7	10248.9
High	Master Protein	ldi5661.2	ldi5661.2	3	2	3	2	85.9	927002	16557.8
High	Master Protein	ldi396465.1	ldi396465.1	2	3	3	3	207.5	42878.5	120530
High	Master Protein	ldi5256.7	ldi5256.7	8	3	3	3	78.3	17486.1	55705.4
High	Master Protein	ldi7562.3	ldi7562.3	26	2	3	2	12.5		4348.2
High	Master Protein	ldi4124.15	ldi4124.15	7	3	3	3	55		240801
High	Master Protein	ldi1095.9	ldi1095.9	1	3	3	3	529.1	265496	18385.6
High	Master Protein	ldi7238.1	ldi7238.1	1	2	3	2	203.8	94279
High	Master Protein	ldi185.2	ldi185.2	16	3	3	3	15.3	51625.7
High	Master Protein	ldi998.2	ldi998.2	7	2	3	2	30.5		24922.3
High	Master Protein	ldi7617.6	ldi7617.6	10	2	3	2	25.6	7541.12
High	Master Protein	ldi4298.7	ldi4298.7	2	3	3	3	131.6	5218.22	170639
High	Master Protein	ldi498.4	ldi498.4	3	2	2	2	120.1	18816.6	116788
High	Master Protein	ldi11669.2	ldi11669.2	3	2	2	2	138.6		78155.1
High	Master Protein	ldi2022.5	ldi2022.5	2	2	2	2	103.5	16481.5
High	Master Protein	ldi1994.6	ldi1994.6	6	2	2	2	54.9	511364
High	Master Protein	ldi12585.4	ldi12585.4	14	2	2	2	22.3	314070	604144
High	Master Protein	ldi2430.1	ldi2430.1	4	2	2	2	118.8	37733.7	46812.2
High	Master Protein	ldi739.1	ldi739.1	3	2	2	2	93.5		695940
High	Master Protein	ldi16464.3	ldi16464.3	4	2	2	2	61.5	128773	31612.7
High	Master Protein	ldi3303.5	ldi3303.5	1	2	2	2	132.3	18041.8
High	Master Protein	ldi17564.1	ldi17564.1	26	2	2	2	11.8	89529.3	149786
High	Master Protein	ldi7735.7	ldi7735.7	5	2	2	2	46.3	387179	18223.8
High	Master Protein	ldi27231.4	ldi27231.4	6	2	2	2	51.3		76174.1
High	Master Protein	ldi3396.2	ldi3396.2	9	2	2	2	26.8	1.15376e+06
High	Master Protein	ldi3898.1	ldi3898.1	16	2	2	2	23.4	276981	43010.3
High	Master Protein	ldi855.7	ldi855.7	8	2	2	2	36.9		25082
High	Master Protein	ldi403522.2	ldi403522.2	6	1	8	1	25.3	153781	5525.79
High	Master Protein	ldi5272.2	ldi5272.2	7	1	6	1	14.1	131372
Medium	Master Protein	ldi1397.6	ldi1397.6	3	1	6	1	29.9	177480
High	Master Protein	ldi7229.2	ldi7229.2	2	1	6	1	55.7	40257.1
High	Master Protein	ldi2112.1	ldi2112.1	7	1	5	1	14	10172336
High	Master Protein	ldi396456.2	ldi396456.2	2	1	4	1	91.1
High	Master Protein	ldi4157.1	ldi4157.1	5	1	4	1	17.6	366614	11535.7
Medium	Master Protein	ldi116.2	ldi116.2	1	1	4	1	141.1	8884.77	9392.83
High	Master Protein	ldi5338.7	ldi5338.7	2	1	4	1	118.7
High	Master Protein	ldi784.1	ldi784.1	4	1	4	1	60.6		93105.9
High	Master Protein	ldi23761.1	ldi23761.1	3	1	4	1	57	48431.2	10709.8
High	Master Protein	ldi998.1	ldi998.1	1	1	4	1	136.4	812524	620235
High	Master Protein	ldi134.5	ldi134.5	7	1	4	1	12.9	66576.9
High	Master Protein	ldi45290.1	ldi45290.1	19	1	3	1	6.1	174057	351574
High	Master Protein	ldi14952.1	ldi14952.1	4	1	3	1	35.5	2.82227e+06
High	Master Protein	ldi9436.1	ldi9436.1	3	1	3	1	41.3	40779.3
High	Master Protein	ldi14088.1	ldi14088.1	3	1	3	1	46.4
High	Master Protein	ldi8688.1	ldi8688.1	5	1	3	1	26.5
High	Master Protein	ldi7592.9	ldi7592.9	9	1	3	1	13.6	518244
High	Master Protein	ldi5763.2	ldi5763.2	4	1	3	1	26.9
High	Master Protein	ldi113144.1	ldi113144.1	8	1	3	1	15.8
High	Master Protein	ldi3018.8	ldi3018.8	2	1	3	1	60.8	218950
High	Master Protein	ldi2244.3	ldi2244.3	2	1	3	1	57.2
Medium	Master Protein	ldi5151.1	ldi5151.1	2	1	3	1	67.4	663944	3897.14
High	Master Protein	ldi3060.2	ldi3060.2	2	1	3	1	107.1
High	Master Protein	ldi25263.1	ldi25263.1	10	1	3	1	14.2	567896	411479
High	Master Protein	ldi322.1	ldi322.1	4	1	3	1	44.1	111297	7850.96
High	Master Protein	ldi241479.1	ldi241479.1	20	1	2	1	8.5
High	Master Protein	ldi3513.6	ldi3513.6	2	1	2	1	91.9
High	Master Protein	ldi6070.3	ldi6070.3	3	1	2	1	57.5		17023.3
High	Master Protein	ldi13734.3	ldi13734.3	1	1	2	1	129.2
High	Master Protein	ldi1443.1	ldi1443.1	3	1	2	1	42.5	28522.4	10163
High	Master Protein	ldi2584.6	ldi2584.6	1	1	2	1	96.1
High	Master Protein	ldi6612.4	ldi6612.4	2	1	2	1	49.2	28325.3
Medium	Master Protein	ldi1211.11	ldi1211.11	2	1	2	1	49.9
High	Master Protein	ldi396411.4	ldi396411.4	2	1	2	1	58.6		5704
High	Master Protein	ldi3230.3	ldi3230.3	2	1	2	1	65.2
High	Master Protein	ldi2202.3	ldi2202.3	7	1	2	1	21.9
High	Master Protein	ldi10898.2	ldi10898.2	3	1	2	1	36.6
Medium	Master Protein	ldi2264.8	ldi2264.8	1	1	2	1	66	14381.7
High	Master Protein	ldi3864.4	ldi3864.4	1	1	2	1	81.7	21992.8	4055.65
High	Master Protein	ldi5452.2	ldi5452.2	3	1	2	1	54.4	13277.2
High	Master Protein	ldi2813.1	ldi2813.1	8	1	2	1	17.8
High	Master Protein	ldi2038.1	ldi2038.1	1	1	2	1	248.6	178614	11764.8
High	Master Protein	ldi4301.5	ldi4301.5	3	1	2	1	62.3
High	Master Protein	ldi7518.2	ldi7518.2	8	1	2	1	18.2
High	Master Protein	ldi1450.3	ldi1450.3	6	1	2	1	21.1	82364.7	26494.2
High	Master Protein	ldi943.2	ldi943.2	3	1	2	1	49.7
High	Master Protein	ldi1689.2	ldi1689.2	2	1	2	1	49.7		15825.6
High	Master Protein	ldi2496.4	ldi2496.4	8	1	2	1	18.5	363006	7052.36
High	Master Protein	ldi5378.12	ldi5378.12	3	1	2	1	56.9
Medium	Master Protein	ldi1264.1	ldi1264.1	3	1	2	1	31.2
High	Master Protein	ldi753.2	ldi753.2	8	1	2	1	17.7	536196
Medium	Master Protein	ldi213.6	ldi213.6	2	1	2	1	66.1
High	Master Protein	ldi36666.1	ldi36666.1	2	1	2	1	48.7	2.96608e+06	235595
High	Master Protein	ldi1012.3	ldi1012.3	13	1	2	1	11.3	41960.7	9111.2
High	Master Protein	ldi8482.13	ldi8482.13	1	1	2	1	150.3	51976.3	2101.12
High	Master Protein	ldi2529.8	ldi2529.8	5	1	2	1	33.8	76335.6
High	Master Protein	ldi6267.1	ldi6267.1	2	1	2	1	119.3	131545	144899
High	Master Protein	ldi3994.3	ldi3994.3	4	1	2	1	49.6	152129
High	Master Protein	ldi43200.8	ldi43200.8	3	1	2	1	54.1
High	Master Protein	ldi5378.14	ldi5378.14	17	1	2	1	12.4
High	Master Protein	ldi7592.8	ldi7592.8	5	1	2	1	23.8	7616.73
High	Master Protein	ldi52616.1	ldi52616.1	5	1	2	1	20.2		14075.9
High	Master Protein	ldi5549.3	ldi5549.3	3	1	2	1	37.6	81844.6
Medium	Master Protein	ldi1149.2	ldi1149.2	6	1	2	1	16.5	37346.8
High	Master Protein	ldi28836.2	ldi28836.2	14	1	2	1	11.7
High	Master Protein	ldi3656.3	ldi3656.3	0	1	2	1	617	501493
High	Master Protein	ldi1095.11	ldi1095.11	5	1	2	1	23.9	22954.8
High	Master Protein	ldi21.1	ldi21.1	2	1	2	1	39.8
High	Master Protein	ldi32.7	ldi32.7	10	1	2	1	13.4
High	Master Protein	ldi1274.3	ldi1274.3	4	1	2	1	26.8	71503.9
High	Master Protein	ldi4124.16	ldi4124.16	1	1	2	1	95.6
High	Master Protein	ldi7956.7	ldi7956.7	6	1	2	1	36.4	42661.9
High	Master Protein	ldi7742.3	ldi7742.3	6	1	2	1	19.9	69875.8
Medium	Master Protein	ldi371.1	ldi371.1	1	1	2	1	74.4	39045.7
Medium	Master Protein	ldi2965.20	ldi2965.20	2	1	2	1	43.5
High	Master Protein	ldi998.9	ldi998.9	2	1	2	1	63.9
High	Master Protein	ldi12327.1	ldi12327.1	4	1	2	1	57.1	20138.2	19973.3
High	Master Protein	ldi279.1	ldi279.1	9	1	2	1	9.9	32239.6	6648.44
High	Master Protein	ldi3624.11	ldi3624.11	8	1	2	1	17.1
Medium	Master Protein	ldi5470.2	ldi5470.2	1	1	2	1	177.3
Medium	Master Protein	ldi2497.4	ldi2497.4	2	1	2	1	81.4		60117.5
Medium	Master Protein	ldi5399.7	ldi5399.7	2	1	2	1	48.6	32364.9
High	Master Protein	ldi3200.1	ldi3200.1	6	1	2	1	29	49579.5	53944.8
High	Master Protein	ldi5132.2	ldi5132.2	4	1	2	1	27.8	10591.3
High	Master Protein	ldi2096.15	ldi2096.15	1	1	2	1	95.5
High	Master Protein	ldi991.3	ldi991.3	1	1	1	1	80.2		55775
Medium	Master Protein	ldi7552.11	ldi7552.11	3	1	1	1	25	537038
Medium	Master Protein	ldi1022.2	ldi1022.2	4	1	1	1	30.5	61583	3229.72
Medium	Master Protein	ldi19396.1	ldi19396.1	3	1	1	1	47.5		78918.2
Medium	Master Protein	ldi5146.4	ldi5146.4	0	1	1	1	174.4	220787	110308
High	Master Protein	ldi14070.1	ldi14070.1	5	1	1	1	20.3		49263.8
Medium	Master Protein	ldi784.17	ldi784.17	0	1	1	1	227.3	25688.7
Medium	Master Protein	ldi35443.1	ldi35443.1	3	1	1	1	36.2	35979.6	14000.2
High	Master Protein	ldi227.3	ldi227.3	7	1	1	1	17.3	633255
High	Master Protein	ldi1882.4	ldi1882.4	8	1	1	1	17.9
High	Master Protein	ldi1145.3	ldi1145.3	1	1	1	1	163.6	11360.3	7225.67
Medium	Master Protein	ldi4157.3	ldi4157.3	2	1	1	1	56.1		12536.3
High	Master Protein	ldi405.14	ldi405.14	5	1	1	1	77.5		22426.3
Medium	Master Protein	ldi9749.1	ldi9749.1	2	1	1	1	45.5	35202.3
Medium	Master Protein	ldi2496.2	ldi2496.2	1	1	1	1	104.9	83447.9
Medium	Master Protein	ldi1064.1	ldi1064.1	1	1	1	1	113		40155.3
Medium	Master Protein	ldi3501.5	ldi3501.5	4	1	1	1	25.7
High	Master Protein	ldi10655.3	ldi10655.3	2	1	1	1	72.6	121634	95106
High	Master Protein	ldi27342.1	ldi27342.1	5	1	1	1	36.4	73718.6	48083
Medium	Master Protein	ldi11356.3	ldi11356.3	2	1	1	1	41.2
High	Master Protein	ldi405.11	ldi405.11	4	1	1	1	44.7	426525
High	Master Protein	ldi1185.3	ldi1185.3	4	1	1	1	65.4
High	Master Protein	ldi56181.1	ldi56181.1	8	1	1	1	21		126120
High	Master Protein	ldi7653.3	ldi7653.3	4	1	1	1	42.8
High	Master Protein	ldi6695.1	ldi6695.1	3	1	1	1	45.2
Medium	Master Protein	ldi3117.1	ldi3117.1	3	1	1	1	29.2	7316.5	7323.05
High	Master Protein	ldi623.1	ldi623.1	4	1	1	1	24.9		111594
High	Master Protein	ldi14187.3	ldi14187.3	1	1	1	1	95	69728.7
High	Master Protein	ldi784.5	ldi784.5	2	1	1	1	68.6		53855.1
High	Master Protein	ldi5502.1	ldi5502.1	9	1	1	1	33.5	32962	5703.33
High	Master Protein	ldi1072.6	ldi1072.6	21	1	1	1	8.9	123827
High	Master Protein	ldi395335.7	ldi395335.7	14	1	1	1	13.6		49855.2
High	Master Protein	ldi2258.5	ldi2258.5	1	1	1	1	121.7
Medium	Master Protein	ldi611.1	ldi611.1	2	1	1	1	36.3	61376.8
High	Master Protein	ldi4345.1	ldi4345.1	8	1	1	1	13.9		215112
High	Master Protein	ldi670.3	ldi670.3	1	1	1	1	89.6
High	Master Protein	ldi8387.1	ldi8387.1	3	1	1	1	34.2	83143.5
High	Master Protein	ldi1979.6	ldi1979.6	3	1	1	1	38.2		76957.1
Medium	Master Protein	ldi23251.1	ldi23251.1	4	1	1	1	34.4
Medium	Master Protein	ldi9408.7	ldi9408.7	6	1	1	1	16.5
High	Master Protein	ldi3683.10	ldi3683.10	1	1	1	1	122.2
High	Master Protein	ldi8998.6	ldi8998.6	1	1	1	1	98.5		30333.9
Medium	Master Protein	ldi8753.2	ldi8753.2	2	1	1	1	53.5
High	Master Protein	ldi7606.3	ldi7606.3	2	1	1	1	66.7	90606.7	51689.1
Medium	Master Protein	ldi784.9	ldi784.9	2	1	1	1	39.8	119662
Medium	Master Protein	ldi420.6	ldi420.6	10	1	1	1	12.3	3898.63
High	Master Protein	ldi4931.1	ldi4931.1	3	1	1	1	44.5		65706.1
Medium	Master Protein	ldi121.5	ldi121.5	5	1	1	1	76.2		29345.2
High	Master Protein	ldi677.6	ldi677.6	2	1	1	1	121.6
High	Master Protein	ldi7006.3	ldi7006.3	5	1	1	1	24.8	94377.1
Medium	Master Protein	ldi272.7	ldi272.7	1	1	1	1	76.8	51501.2	32569.2
High	Master Protein	ldi393114.5	ldi393114.5	9	1	1	1	24.3	99458.3	19432.2
High	Master Protein	ldi3979.5	ldi3979.5	8	1	1	1	16.3	39008.2
Medium	Master Protein	ldi4170.5	ldi4170.5	2	1	1	1	50.8
High	Master Protein	ldi5569.2	ldi5569.2	2	1	1	1	58.4	89511.8
Medium	Master Protein	ldi703.3	ldi703.3	15	1	1	1	6.5	2004.25	120315
High	Master Protein	ldi411152.1	ldi411152.1	12	1	1	1	18.5
Medium	Master Protein	ldi10094.1	ldi10094.1	13	1	1	1	23.3
High	Master Protein	ldi5365.3	ldi5365.3	3	1	1	1	51.8	205426	15769.9
High	Master Protein	ldi6244.3	ldi6244.3	1	1	1	1	204.6	138124	40991
Medium	Master Protein	ldi8265.2	ldi8265.2	4	1	1	1	27.8
High	Master Protein	ldi1871.4	ldi1871.4	2	1	1	1	73	14363.7	27072.4
Medium	Master Protein	ldi1072.3	ldi1072.3	4	1	1	1	30.2	79696.8
High	Master Protein	ldi3650.3	ldi3650.3	17	1	1	1	14.6
Medium	Master Protein	ldi3825.3	ldi3825.3	6	1	1	1	19.3	553641	38272.7
High	Master Protein	ldi314.2	ldi314.2	2	1	1	1	60	125181	40736.9
High	Master Protein	ldi9693.4	ldi9693.4	1	1	1	1	232.1
High	Master Protein	ldi5569.9	ldi5569.9	6	1	1	1	19.7		67475.4
High	Master Protein	ldi1351.5	ldi1351.5	3	1	1	1	39.4	154418	9148.59
High	Master Protein	ldi6097.2	ldi6097.2	7	1	1	1	16.2	85987.5	13044
Medium	Master Protein	ldi3982.2	ldi3982.2	2	1	1	1	57.5	1.11832e+06	85839.5
Medium	Master Protein	ldi811.2	ldi811.2	1	1	1	1	97.2	169049	68062.3
Medium	Master Protein	ldi4298.5	ldi4298.5	4	1	1	1	25.7		53753.8
High	Master Protein	ldi117.2	ldi117.2	0	1	1	1	353.9	687571
High	Master Protein	ldi60661.1	ldi60661.1	1	1	1	1	172.9	139215
High	Master Protein	ldi3042.2	ldi3042.2	2	1	1	1	56.1	29832.7
High	Master Protein	ldi4281.3	ldi4281.3	8	1	1	1	17.2
High	Master Protein	ldi479.1	ldi479.1	14	1	1	1	11.6	452732	167877
High	Master Protein	ldi7996.1	ldi7996.1	1	1	1	1	90.1
Medium	Master Protein	ldi2038.3	ldi2038.3	1	1	1	1	151.3	144358
Medium	Master Protein	ldi1853.7	ldi1853.7	3	1	1	1	30.5		2420.01
High	Master Protein	ldi406967.1	ldi406967.1	15	1	1	1	11.7		91892.5
High	Master Protein	ldi17915.2	ldi17915.2	5	1	1	1	20.2	883894	10302.5
Medium	Master Protein	ldi396510.5	ldi396510.5	4	1	1	1	42.4	662366	191377
Medium	Master Protein	ldi3652.1	ldi3652.1	1	1	1	1	92.3
Medium	Master Protein	ldi432913.1	ldi432913.1	4	1	1	1	22
High	Master Protein	ldi737.6	ldi737.6	16	1	1	1	9
Medium	Master Protein	ldi18582.2	ldi18582.2	21	1	1	1	12.4	64825100	8.28559e+06
Medium	Master Protein	ldi2102.3	ldi2102.3	2	1	1	1	77.4
High	Master Protein	ldi3513.3	ldi3513.3	8	1	2	1	19.9
High	Master Protein	ldi46062.1	ldi46062.1	18	1	1	1	9.5
High	Master Protein	ldi20.2	ldi20.2	4	1	1	1	30.2

## Sheet: 2c - UBAIT 3
Protein FDR Confidence Combined	Master	Accession	Description	% Coverage	# Peptides	# PSMs	# Unique Peptides	MW in kDa	Abundance IpaH2.5	Abundance IpaH4
High	Master Protein	ldi7498.5	ldi7498.5	48	16	279	16	17.8	1.23169e+09	5.06767e+09
High	Master Protein	ldi3117.6	ldi3117.6	57	111	206	111	278.3	3.6706e+07	3.43805e+07
High	Master Protein	ldi1993.5	ldi1993.5	56	90	171	90	246.4	4.76537e+07	3.32924e+07
High	Master Protein	ldi53.2	ldi53.2	48	81	149	81	265.2	2.29671e+07	2.10374e+07
High	Master Protein	ldi717.2	ldi717.2	51	75	101	75	202.5	2.39397e+06	3.19308e+07
High	Master Protein	ldi93.2	ldi93.2	70	39	93	39	89.9	1.90635e+07	4.44956e+07
High	Master Protein	ldi3749.1	ldi3749.1	6	71	88	71	1887.7	3.94386e+06	2.18728e+06
High	Master Protein	ldi81.1	ldi81.1	63	55	74	55	107.7	333494	8.50966e+07
High	Master Protein	ldi2102.21	ldi2102.21	26	47	69	47	308.3	7.76198e+06	3.58054e+06
High	Master Protein	ldi498.4	ldi498.4	33	26	44	26	120.1	5.42762e+06	1.00194e+07
High	Master Protein	ldi5378.3	ldi5378.3	37	21	41	21	105.2	3.57951e+06	3.11916e+06
High	Master Protein	ldi3170.3	ldi3170.3	22	22	37	19	140	7.9742e+06	3.3335e+06
High	Master Protein	ldi6044.4	ldi6044.4	36	26	37	26	104.5	3.45685e+06	1.4704e+06
High	Master Protein	ldi823.1	ldi823.1	55	32	37	32	66.3	20230.9	2.28454e+07
High	Master Protein	ldi2125.4	ldi2125.4	61	30	36	30	67.3	35578.5	2.77116e+07
High	Master Protein	ldi396465.1	ldi396465.1	18	23	34	23	207.5	2.72542e+06	2.5004e+06
High	Master Protein	ldi10968.1	ldi10968.1	35	22	34	22	103.4	5.8585e+06	3.2019e+06
High	Master Protein	ldi5452.8	ldi5452.8	14	25	34	25	292.1	1.89161e+06	1.1395e+06
High	Master Protein	ldi938.1	ldi938.1	33	23	31	21	131.1	827200	7.32567e+06
High	Master Protein	ldi991.3	ldi991.3	44	23	30	23	80.2	17683.7	8.5528e+06
High	Master Protein	ldi533.5	ldi533.5	74	19	29	19	27.4	145391	2.81024e+07
High	Master Protein	ldi2785.11	ldi2785.11	45	24	28	24	87	17672.8	4.09476e+06
High	Master Protein	ldi8276.1	ldi8276.1	27	20	28	20	103.5	4.8723e+06	3.98065e+06
High	Master Protein	ldi1420.8	ldi1420.8	21	19	26	19	133.7	2.53868e+06	1.80007e+06
High	Master Protein	ldi4298.7	ldi4298.7	16	15	26	15	131.6	2.09005e+06	2.72974e+06
High	Master Protein	ldi78301.1	ldi78301.1	71	16	24	16	35.8	14389	1.99417e+07
High	Master Protein	ldi6953.6	ldi6953.6	47	20	24	20	57		9.29068e+06
High	Master Protein	ldi8265.1	ldi8265.1	16	18	23	18	196.4	2.08845e+06	727602
High	Master Protein	ldi3656.3	ldi3656.3	6	20	23	20	617	580043	315685
High	Master Protein	ldi272.11	ldi272.11	24	14	22	14	105	2.3063e+06	2.17522e+06
High	Master Protein	ldi8134.3	ldi8134.3	31	14	22	14	68	2.84702e+06	1.11668e+06
High	Master Protein	ldi25902.1	ldi25902.1	28	15	21	15	101.4	551846	1.33261e+06
High	Master Protein	ldi686.6	ldi686.6	19	12	21	11	81.7	1.27431e+06	1.74128e+06
High	Master Protein	ldi5637.3	ldi5637.3	11	16	21	16	215.4	1.61517e+06	1.16861e+06
High	Master Protein	ldi5988.3	ldi5988.3	57	13	20	7	31.4	2.86307e+06	2.30833e+07
High	Master Protein	ldi10655.3	ldi10655.3	29	12	19	12	72.6	2.71963e+06	1.02293e+06
High	Master Protein	ldi5405.11	ldi5405.11	71	14	19	14	26.6	18833.2	1.60713e+07
High	Master Protein	ldi2879.1	ldi2879.1	41	12	19	3	92.8	1.85869e+06	1.1951e+06
High	Master Protein	ldi2449.6	ldi2449.6	32	17	18	17	82.3		2.30252e+06
High	Master Protein	ldi1094.3	ldi1094.3	44	17	17	17	49	55733.4	5.16975e+06
High	Master Protein	ldi8701.1	ldi8701.1	29	14	17	14	64	5685.17	7.68483e+06
High	Master Protein	ldi18818.2	ldi18818.2	5	16	17	16	557.2	400202	216748
High	Master Protein	ldi396539.3	ldi396539.3	49	8	16	8	25.6	1.54189e+06	1632799
High	Master Protein	ldi813.10	ldi813.10	23	15	16	15	97.8		2.20046e+06
High	Master Protein	ldi13988.1	ldi13988.1	36	10	15	1	49.9	98496.8
High	Master Protein	ldi2344.5	ldi2344.5	19	13	15	13	119	246074	1.34363e+06
High	Master Protein	ldi18781.1	ldi18781.1	33	13	15	13	57	126798	3.21728e+06
High	Master Protein	ldi7468.9	ldi7468.9	13	11	15	11	121.3	946966	421548
High	Master Protein	ldi988.5	ldi988.5	12	11	15	11	146.6	488191	398616
High	Master Protein	ldi8138.3	ldi8138.3	27	14	14	14	72.2		2.72002e+06
High	Master Protein	ldi11136.1	ldi11136.1	20	9	14	9	89.6	433713	896170
High	Master Protein	ldi5047.1	ldi5047.1	44	10	14	10	35.9		2.79957e+06
High	Master Protein	ldi2102.19	ldi2102.19	26	8	14	2	50.5	511734	2.74946e+06
High	Master Protein	ldi396434.6	ldi396434.6	5	11	13	11	414.4	248486	262448
High	Master Protein	ldi11669.2	ldi11669.2	15	12	13	12	138.6	36796.1	864230
High	Master Protein	ldi1652.5	ldi1652.5	5	8	13	8	318.1	173444	285656
High	Master Protein	ldi2770.1	ldi2770.1	54	12	12	12	27.5	106020	1.0378e+07
High	Master Protein	ldi8183.2	ldi8183.2	16	10	12	10	114.1	267532	139824
High	Master Protein	ldi2220.2	ldi2220.2	16	5	11	5	41.1	1.91551e+06	1.10174e+06
High	Master Protein	ldi8588.3	ldi8588.3	39	9	11	9	43.4	10830.8	1.76176e+06
High	Master Protein	ldi5256.7	ldi5256.7	21	10	11	10	78.3	2513.94	2.25488e+06
High	Master Protein	ldi43200.8	ldi43200.8	19	7	11	7	54.1	1.03262e+06	216312
High	Master Protein	ldi3465.6	ldi3465.6	28	11	11	11	63.2		1.76147e+06
High	Master Protein	ldi23080.2	ldi23080.2	23	6	11	6	50.2	475298	355734
High	Master Protein	ldi9408.2	ldi9408.2	8	8	10	8	216.5	710825	228655
High	Master Protein	ldi1117.2	ldi1117.2	33	5	10	5	18.9	130399	1.29441e+06
High	Master Protein	ldi29260.1	ldi29260.1	41	9	10	9	26.4		1.54479e+06
High	Master Protein	ldi13722.1	ldi13722.1	15	8	10	8	89.1	27052	284028
High	Master Protein	ldi5224.2	ldi5224.2	8	8	9	8	137.6	556178	672523
High	Master Protein	ldi2803.3	ldi2803.3	5	7	9	7	211.4	244040	166876
High	Master Protein	ldi1072.2	ldi1072.2	6	5	9	5	144.3	90826.7	184657
High	Master Protein	ldi12336.1	ldi12336.1	22	8	9	8	44.8	17862.7	1.18019e+06
High	Master Protein	ldi23721.3	ldi23721.3	7	6	8	6	125.4	402216	414695
High	Master Protein	ldi2757.1	ldi2757.1	10	6	8	6	112	296963	167547
High	Master Protein	ldi5902.6	ldi5902.6	9	6	8	6	104.9	799672	345884
High	Master Protein	ldi21181.2	ldi21181.2	14	8	8	7	93.1	53249	307555
High	Master Protein	ldi1986.5	ldi1986.5	9	6	8	6	141.6	247014	135480
High	Master Protein	ldi3436.2	ldi3436.2	7	6	8	6	145.5	315045	455386
High	Master Protein	ldi4042.1	ldi4042.1	4	7	8	7	283.6	119738	135127
High	Master Protein	ldi25263.1	ldi25263.1	33	3	8	3	14.2	612007	750866
High	Master Protein	ldi723.10	ldi723.10	36	3	7	3	16.7	1.0597e+06	1.49898e+07
High	Master Protein	ldi3656.7	ldi3656.7	3	7	7	7	423.1	62087.2	20559.6
High	Master Protein	ldi644.4	ldi644.4	5	5	7	5	164.8	34150.9	34473.6
High	Master Protein	ldi2430.1	ldi2430.1	11	7	7	7	118.8		377026
High	Master Protein	ldi11996.1	ldi11996.1	14	7	7	7	79	145684	419349
High	Master Protein	ldi6267.1	ldi6267.1	10	7	7	7	119.3		286100
High	Master Protein	ldi2496.8	ldi2496.8	12	7	7	7	82.3		242451
High	Master Protein	ldi4241.1	ldi4241.1	5	5	7	5	199.7	217081	119712
High	Master Protein	ldi2813.2	ldi2813.2	26	5	6	5	34.6	24584.1	384135
High	Master Protein	ldi9448.1	ldi9448.1	5	5	6	5	149.1	83926.6	22029.3
High	Master Protein	ldi95908.1	ldi95908.1	36	4	6	4	16.5	397448	255996
High	Master Protein	ldi204341.1	ldi204341.1	47	4	6	4	13.3	2.15245e+06	1.1866e+06
High	Master Protein	ldi18578.16	ldi18578.16	15	5	6	5	49.1	73711.5	508670	26S proteasome regulatory subunit 4 isoform a (PSMC1)
High	Master Protein	ldi14830.1	ldi14830.1	27	6	6	6	23.4	26813.5	3.07653e+06
High	Master Protein	ldi4124.15	ldi4124.15	22	6	6	6	55	23589.8	189899
High	Master Protein	ldi27231.4	ldi27231.4	17	6	6	6	51.3		502322
High	Master Protein	ldi393114.3	ldi393114.3	18	5	6	5	42.9	294403	398407
High	Master Protein	ldi11571.6	ldi11571.6	24	6	6	6	37.2	26010.3	718364
High	Master Protein	ldi1329.3	ldi1329.3	6	6	6	6	154.4	30738.1	362705
High	Master Protein	ldi1843.1	ldi1843.1	18	6	6	6	54.2	21344.7	1.08331e+06
High	Master Protein	ldi2345.5	ldi2345.5	13	3	5	3	39.9	165575	232562
High	Master Protein	ldi9589.1	ldi9589.1	18	2	5	1	27.1		212014
High	Master Protein	ldi1639.7	ldi1639.7	9	5	5	5	103.7		263995
High	Master Protein	ldi27342.1	ldi27342.1	20	5	5	5	36.4		540321
High	Master Protein	ldi644.6	ldi644.6	14	3	5	3	37.2	48899.2	47604
High	Master Protein	ldi227.2	ldi227.2	4	4	5	4	183	28805.3	32425.4
High	Master Protein	ldi623.1	ldi623.1	30	5	5	5	24.9		728481
High	Master Protein	ldi2653.5	ldi2653.5	22	5	5	5	40.2	11300.8	195458
High	Master Protein	ldi2487.2	ldi2487.2	7	5	5	5	140.9		238355
High	Master Protein	ldi7534.1	ldi7534.1	20	5	5	5	45.4		433898
High	Master Protein	ldi32433.2	ldi32433.2	9	5	5	5	90.1	117952
High	Master Protein	ldi425.4	ldi425.4	19	5	5	5	51.5	45626.8	262102
High	Master Protein	ldi393157.2	ldi393157.2	4	3	5	3	132.5	63783	81364.1
High	Master Protein	ldi2770.8	ldi2770.8	14	3	4	3	25.9	152374	620780
High	Master Protein	ldi12585.6	ldi12585.6	9	4	4	4	77.9		182468
High	Master Protein	ldi35443.1	ldi35443.1	14	3	4	3	36.2	25040.4	208951
High	Master Protein	ldi424921.1	ldi424921.1	29	3	4	3	22.9	348652	281448
High	Master Protein	ldi1012.2	ldi1012.2	11	4	4	4	91.5		199219
High	Master Protein	ldi9808.3	ldi9808.3	15	4	4	4	45.6	17854.7	241851
High	Master Protein	ldi4292.1	ldi4292.1	4	3	4	3	121.9	98589.6	186386
High	Master Protein	ldi1853.1	ldi1853.1	3	4	4	4	352.7	53852.4	40512
High	Master Protein	ldi1220.2	ldi1220.2	6	4	4	4	119.2	50824.4	46351.8
High	Master Protein	ldi3070.1	ldi3070.1	3	3	4	3	184.7	140077	75681
High	Master Protein	ldi196.5	ldi196.5	12	2	4	2	29.1	233494	99841.1
High	Master Protein	ldi2321.4	ldi2321.4	3	3	4	3	245	81655.1	77143.3
High	Master Protein	ldi19699.4	ldi19699.4	19	4	4	4	37.5	382454
High	Master Protein	ldi6020.7	ldi6020.7	5	4	4	4	132.9	93916.6	68163.9
High	Master Protein	ldi48.1	ldi48.1	3	3	4	3	159	35220.9	56729.6
High	Master Protein	ldi93590.1	ldi93590.1	17	2	4	1	16.6	134327	697110
High	Master Protein	ldi411102.1	ldi411102.1	40	2	4	2	11.4	92001.6
High	Master Protein	ldi784.1	ldi784.1	12	4	4	4	60.6	252089	51592.9
High	Master Protein	ldi2118.9	ldi2118.9	23	4	4	4	23.3	685386	394380
High	Master Protein	ldi17564.1	ldi17564.1	35	4	4	4	11.8		2.25926e+06
High	Master Protein	ldi8998.6	ldi8998.6	7	4	4	4	98.5	40230.2	158175
High	Master Protein	ldi7606.3	ldi7606.3	7	3	4	3	66.7	236503	124124
High	Master Protein	ldi3073.7	ldi3073.7	2	4	4	4	474.3	78301.5	11703
High	Master Protein	ldi1648.3	ldi1648.3	24	3	4	3	15.2		919425
High	Master Protein	ldi26068.5	ldi26068.5	31	4	4	4	14.5		1.28579e+06
High	Master Protein	ldi3825.3	ldi3825.3	19	3	4	3	19.3	422472	216688
High	Master Protein	ldi448.15	ldi448.15	3	3	4	3	202.9	29199.3	34113
High	Master Protein	ldi4124.3	ldi4124.3	6	3	4	3	59.9	227899	256407
High	Master Protein	ldi2813.3	ldi2813.3	21	4	4	4	33.5		281437
High	Master Protein	ldi5128.2	ldi5128.2	4	4	4	4	187.1	20464.6	429322
High	Master Protein	ldi9285.2	ldi9285.2	9	2	4	2	40.2	37148	130146
High	Master Protein	ldi1648.5	ldi1648.5	30	4	4	4	30.3	149814	34255.9
High	Master Protein	ldi183.6	ldi183.6	9	4	4	4	92.1	20381.7	187641
High	Master Protein	ldi4222.1	ldi4222.1	2	2	4	2	180.1	46577.1	71450.4
High	Master Protein	ldi7735.8	ldi7735.8	3	2	4	2	99	176635	102283
High	Master Protein	ldi23721.2	ldi23721.2	5	3	4	3	92.1	202013	295319
High	Master Protein	ldi1856.1	ldi1856.1	9	3	3	3	47.9	198195	8247.07
High	Master Protein	ldi8126.5	ldi8126.5	6	3	3	3	80.4		253771	leucine-rich repeat protein SHOC-2 isoform 1 (SHOC2)
High	Master Protein	ldi14589.1	ldi14589.1	4	3	3	3	141.4	75409.4	268976
High	Master Protein	ldi1551.1	ldi1551.1	5	3	3	3	86.5	108858	8442.8
High	Master Protein	ldi23191.4	ldi23191.4	10	3	3	3	64.5		58054.1
High	Master Protein	ldi1064.1	ldi1064.1	3	3	3	3	113	8717.99	182980
High	Master Protein	ldi72.1	ldi72.1	5	3	3	3	120.8	70950.2	77781.7
High	Master Protein	ldi1964.2	ldi1964.2	2	3	3	3	294.4	97652.1	96506.4
High	Master Protein	ldi11088.7	ldi11088.7	13	2	3	2	24		157417
High	Master Protein	ldi401829.1	ldi401829.1	17	3	3	3	37.1	145799	44013.1
High	Master Protein	ldi6847.2	ldi6847.2	10	3	3	3	44.9		123558
High	Master Protein	ldi739.1	ldi739.1	3	3	3	3	93.5	3604.46	1.44733e+06
High	Master Protein	ldi4345.1	ldi4345.1	31	3	3	3	13.9		778719
High	Master Protein	ldi1979.6	ldi1979.6	7	2	3	2	38.2	308876	1.22191e+06
High	Master Protein	ldi36666.1	ldi36666.1	4	2	3	2	48.7	294184	696143
High	Master Protein	ldi2102.14	ldi2102.14	2	3	3	3	326.2	37934.6
High	Master Protein	ldi16357.1	ldi16357.1	4	3	3	3	284.6	55842.5	45924.6
High	Master Protein	ldi4941.1	ldi4941.1	14	3	3	3	28		212281
High	Master Protein	ldi26062.1	ldi26062.1	4	3	3	3	196.2	42411.9	56128.1
High	Master Protein	ldi392925.2	ldi392925.2	17	3	3	3	25.6	426803	420910
High	Master Protein	ldi2900.4	ldi2900.4	9	3	3	3	68.8		125148
High	Master Protein	ldi3042.1	ldi3042.1	6	3	3	3	74.8	107307	81572.3
High	Master Protein	ldi998.1	ldi998.1	2	2	3	2	136.4	25303.6	32186.3
High	Master Protein	ldi1798.3	ldi1798.3	4	3	3	3	93.3	137384	53878.6
High	Master Protein	ldi2785.4	ldi2785.4	10	3	3	3	50.5		435019
High	Master Protein	ldi25586.1	ldi25586.1	3	2	3	2	130.8	22247.7
High	Master Protein	ldi3633.31	ldi3633.31	5	3	3	3	114.9	88030.5	183515
High	Master Protein	ldi507.2	ldi507.2	10	3	3	3	60.9	83364.3	65352.8
High	Master Protein	ldi360.11	ldi360.11	11	3	3	3	39	10908.7	125157
High	Master Protein	ldi1420.2	ldi1420.2	12	3	3	2	31.8	116201	295525
High	Master Protein	ldi5988.4	ldi5988.4	7	3	3	3	51.3	38751.3	211171
High	Master Protein	ldi2438.1	ldi2438.1	6	3	3	3	110.1	65998.9
High	Master Protein	ldi3511.1	ldi3511.1	6	3	3	3	86.8		45919.2
High	Master Protein	ldi16643.2	ldi16643.2	9	3	3	3	79.8	41996.9
High	Master Protein	ldi9065.2	ldi9065.2	7	2	2	2	46.6	24790.5	82311.9
High	Master Protein	ldi1274.1	ldi1274.1	8	2	2	2	50	41635.7	22714.3
High	Master Protein	ldi2932.2	ldi2932.2	4	2	2	2	107.6	49257.2	27722.4
High	Master Protein	ldi3905.9	ldi3905.9	5	2	2	2	21.7		524906
High	Master Protein	ldi30425.3	ldi30425.3	29	2	2	2	15.3	91176.4	170153
High	Master Protein	ldi1084.18	ldi1084.18	4	2	2	2	116.7	63237.1	24139.9
High	Master Protein	ldi14952.1	ldi14952.1	8	2	2	2	35.5	295003	521076
High	Master Protein	ldi420997.1	ldi420997.1	8	2	2	2	48	25333.4	13134.5
High	Master Protein	ldi17276.1	ldi17276.1	8	2	2	2	62.7	9220.34	94042.3
High	Master Protein	ldi6105.4	ldi6105.4	5	2	2	2	66.2	24283.9	123949
High	Master Protein	ldi3906.6	ldi3906.6	4	2	2	2	109.5	61631.3
High	Master Protein	ldi3465.3	ldi3465.3	12	2	2	2	45.2		101516
High	Master Protein	ldi907.3	ldi907.3	6	2	2	2	46.1		55842.6
High	Master Protein	ldi884.2	ldi884.2	12	2	2	2	26.2	27030.2	48132.4
High	Master Protein	ldi407460.1	ldi407460.1	30	2	2	2	14		91886.5
High	Master Protein	ldi122.7	ldi122.7	18	2	2	2	25.9	5694.7	114957
High	Master Protein	ldi5047.2	ldi5047.2	2	2	2	2	156.5	52483.1	52115.8
High	Master Protein	ldi2916.2	ldi2916.2	4	2	2	2	101	30618.2	36819
High	Master Protein	ldi1012.1	ldi1012.1	3	2	2	2	131.1	21506.4	27896.7
High	Master Protein	ldi8864.9	ldi8864.9	6	2	2	2	56		112657
High	Master Protein	ldi4931.1	ldi4931.1	7	2	2	2	44.5		87239.6
High	Master Protein	ldi677.6	ldi677.6	2	2	2	2	121.6		11815.8
High	Master Protein	ldi943.21	ldi943.21	3	2	2	2	109.5	35661.4	118862
High	Master Protein	ldi16770.3	ldi16770.3	4	2	2	2	61		46343.7
High	Master Protein	ldi728.7	ldi728.7	10	2	2	1	29.7	23842.7
High	Master Protein	ldi396520.1	ldi396520.1	5	2	2	2	89.2	58935.1	33288.3
High	Master Protein	ldi1149.5	ldi1149.5	9	2	2	2	59.7		49819.8
High	Master Protein	ldi998.2	ldi998.2	13	2	2	2	30.5	34995.2	23456.8
High	Master Protein	ldi1055.11	ldi1055.11	7	2	2	2	52.8		188955
High	Master Protein	ldi5803.10	ldi5803.10	10	2	2	2	54.4		124304
High	Master Protein	ldi2496.6	ldi2496.6	5	2	2	2	70.6		47202
High	Master Protein	ldi2858.7	ldi2858.7	3	2	2	2	80.2		28976.4
High	Master Protein	ldi424199.1	ldi424199.1	20	2	2	2	14.6	23342.9	115613
High	Master Protein	ldi2965.20	ldi2965.20	7	2	2	2	43.5	22209.7	18887.9
High	Master Protein	ldi393114.2	ldi393114.2	11	2	2	2	33.5	105372	94344.3
High	Master Protein	ldi811.2	ldi811.2	6	2	2	2	97.2	35839.7	70020.7
High	Master Protein	ldi479.1	ldi479.1	37	2	2	2	11.6		328251
High	Master Protein	ldi14047.5	ldi14047.5	5	2	2	2	72.5	68693.3	23290.3
High	Master Protein	ldi1149.1	ldi1149.1	4	2	2	2	126	10138.5	49730.7
High	Master Protein	ldi1361.1	ldi1361.1	1	2	2	2	192.2	89603.5	119566
High	Master Protein	ldi42438.1	ldi42438.1	4	2	2	2	70.4	13371.3	22659.7
High	Master Protein	ldi1038.1	ldi1038.1	2	2	2	2	141.6	46699.7	58516.2
High	Master Protein	ldi112.18	ldi112.18	7	1	4	1	10.8	2.29907e+06	1.00733e+06
High	Master Protein	ldi19396.1	ldi19396.1	3	1	2	1	47.5		210621
High	Master Protein	ldi88217.2	ldi88217.2	10	1	2	1	20.1	67955.7	184723
High	Master Protein	ldi2112.1	ldi2112.1	7	1	2	1	14	1.01264e+06	780315
Medium	Master Protein	ldi785.3	ldi785.3	11	1	2	1	12	19076.4	28766.6
High	Master Protein	ldi2264.3	ldi2264.3	3	1	2	1	51.1	31664.5	33365.8
High	Master Protein	ldi413291.2	ldi413291.2	5	1	2	1	28.6	65095	26919.7
High	Master Protein	ldi8387.1	ldi8387.1	5	1	2	1	34.2	48093.9	30847.7
Medium	Master Protein	ldi8930.4	ldi8930.4	0	1	2	1	540.9	660669	2.40739e+06
High	Master Protein	ldi393114.5	ldi393114.5	9	1	2	1	24.3	105615	20875.6
Medium	Master Protein	ldi2095.3	ldi2095.3	2	1	2	1	132.2	24130.1	30257.5
High	Master Protein	ldi39764.1	ldi39764.1	5	1	2	1	26.1	217824	188186
High	Master Protein	ldi2754.8	ldi2754.8	6	1	2	1	28.6	29020.3	231872
High	Master Protein	ldi433057.1	ldi433057.1	13	1	2	1	7.9	58414.7	40230.4
Medium	Master Protein	ldi4846.5	ldi4846.5	2	1	1	1	48.6	27191.5	83287.9
High	Master Protein	ldi1927.2	ldi1927.2	6	1	1	1	34.1		30808.3
Medium	Master Protein	ldi2716.2	ldi2716.2	3	1	1	1	81.9		48400.9
High	Master Protein	ldi2979.7	ldi2979.7	7	1	1	1	20.9	10262.4	90053.5
Medium	Master Protein	ldi4766.1	ldi4766.1	1	1	1	1	286.7	16886.6	50708.6
Medium	Master Protein	ldi2449.5	ldi2449.5	11	1	1	1	34		83519.1
Medium	Master Protein	ldi1264.3	ldi1264.3	2	1	1	1	59.2		49636.8
High	Master Protein	ldi1364.1	ldi1364.1	6	1	1	1	25.5	105300	43707.1
Medium	Master Protein	ldi16508.1	ldi16508.1	14	1	1	1	10.7		21676.7
High	Master Protein	ldi48.13	ldi48.13	6	1	1	1	42.1		48965
High	Master Protein	ldi83068.1	ldi83068.1	22	1	1	1	12.9	23652.1
Medium	Master Protein	ldi3954.1	ldi3954.1	1	1	1	1	129.1	39252.7	149942
Medium	Master Protein	ldi4157.4	ldi4157.4	1	1	1	1	155.8	33863.8
High	Master Protein	ldi3117.10	ldi3117.10	5	1	1	1	28.6	22949.7
High	Master Protein	ldi393287.1	ldi393287.1	2	1	1	1	81.9	18036.2	39884
High	Master Protein	ldi393235.1	ldi393235.1	3	1	1	1	46.8	21062.9	27421.4
Medium	Master Protein	ldi5452.2	ldi5452.2	4	1	1	1	54.4	3230349	32722.8
High	Master Protein	ldi1751.4	ldi1751.4	5	1	1	1	27.3	93908.4	46767
Medium	Master Protein	ldi393303.1	ldi393303.1	3	1	1	1	29.7	17017.1	10815.4
Medium	Master Protein	ldi207119.1	ldi207119.1	11	1	1	1	11.3		102052
Medium	Master Protein	ldi398548.1	ldi398548.1	11	1	1	1	12.3		19814.2
Medium	Master Protein	ldi3979.6	ldi3979.6	2	1	1	1	81.6	9309.34	50260
Medium	Master Protein	ldi396512.3	ldi396512.3	2	1	1	1	70.3	37616.7	907674
High	Master Protein	ldi4281.1	ldi4281.1	1	1	1	1	268.5	120009	161506
High	Master Protein	ldi56181.1	ldi56181.1	8	1	1	1	21		27145.8
Medium	Master Protein	ldi6745.1	ldi6745.1	3	1	1	1	34	461487	4.86327e+06
High	Master Protein	ldi22280.4	ldi22280.4	6	1	1	1	23.6	285735	1.23263e+06
High	Master Protein	ldi33431.1	ldi33431.1	8	1	1	1	23.1	142071	136991
Medium	Master Protein	ldi3940.1	ldi3940.1	3	1	1	1	25.6		72888.7
High	Master Protein	ldi410713.1	ldi410713.1	3	1	1	1	57.1		38757.1
High	Master Protein	ldi676.1	ldi676.1	5	1	1	1	36.1		43529
High	Master Protein	ldi12212.1	ldi12212.1	8	1	1	1	22.2		49258.1
Medium	Master Protein	ldi1211.6	ldi1211.6	2	1	1	1	64.3	18444	39676.3
Medium	Master Protein	ldi11811.3	ldi11811.3	1	1	1	1	100	69586.4	171337
High	Master Protein	ldi34861.1	ldi34861.1	3	1	1	1	57		110430
High	Master Protein	ldi80413.1	ldi80413.1	27	1	1	1	7		104007
Medium	Master Protein	ldi10374.1	ldi10374.1	1	1	1	1	56.5	17224.7	20602.7
High	Master Protein	ldi395335.7	ldi395335.7	14	1	1	1	13.6		180340
High	Master Protein	ldi3446.3	ldi3446.3	4	1	1	1	46.2		33869.9
High	Master Protein	ldi46062.1	ldi46062.1	18	1	1	1	9.5		72493.2
High	Master Protein	ldi5378.10	ldi5378.10	17	1	1	1	11.5	211888	138409
High	Master Protein	ldi3335.2	ldi3335.2	7	1	1	1	22.8		37738.8
High	Master Protein	ldi470.5	ldi470.5	4	1	1	1	35.7		45254.4
High	Master Protein	ldi10248.2	ldi10248.2	4	1	1	1	41.8		80595
High	Master Protein	ldi6061.3	ldi6061.3	2	1	1	1	93.9	21819.5	19215.8
High	Master Protein	ldi2297.9	ldi2297.9	6	1	1	1	26.2		77770.3
High	Master Protein	ldi410628.1	ldi410628.1	3	1	1	1	51.9	12001.7	82052.3
High	Master Protein	ldi753.2	ldi753.2	8	1	1	1	17.7	98669.3	22438.9
Medium	Master Protein	ldi2476.1	ldi2476.1	6	1	1	1	27.2	42100.6	114691
Medium	Master Protein	ldi6137.2	ldi6137.2	1	1	1	1	135.6	18277	14511.8
High	Master Protein	ldi2595.1	ldi2595.1	1	1	1	1	79.7	14764.1	28303.1
High	Master Protein	ldi1431.3	ldi1431.3	4	1	1	1	59.9	32784.7
Medium	Master Protein	ldi4973.7	ldi4973.7	1	1	1	1	178.6	75884.2	245587
High	Master Protein	ldi393140.5	ldi393140.5	4	1	1	1	52.7		31073.4
Medium	Master Protein	ldi1953.3	ldi1953.3	2	1	1	1	40		267258
High	Master Protein	ldi14678.1	ldi14678.1	6	1	1	1	22.4		46515.4
Medium	Master Protein	ldi72.4	ldi72.4	2	1	1	1	66.5	2431.82	10640.6
Medium	Master Protein	ldi412192.1	ldi412192.1	15	1	1	1	11.1		33106.9
High	Master Protein	ldi32056.2	ldi32056.2	3	1	1	1	62.6		31730.3
Medium	Master Protein	ldi26495.2	ldi26495.2	1	1	1	1	106.6	39696
Medium	Master Protein	ldi5391.2	ldi5391.2	1	1	1	1	129	2.94452e+06	195592
Medium	Master Protein	ldi1833.8	ldi1833.8	2	1	1	1	142.5	53468.6	62584.5
Medium	Master Protein	ldi4230.3	ldi4230.3	4	1	1	1	35.4		54663.4
High	Master Protein	ldi409670.2	ldi409670.2	7	1	1	1	18.5	50416.9	16632.2
Medium	Master Protein	ldi28678.1	ldi28678.1	2	1	1	1	78.3	33348.4	24643.6
Medium	Master Protein	ldi23325.1	ldi23325.1	9	1	1	1	14.1	9386.32	43308.3
Medium	Master Protein	ldi2803.5	ldi2803.5	1	1	1	1	103.4		116772
High	Master Protein	ldi7091.1	ldi7091.1	2	1	1	1	80.8	25551.4	50611.8
High	Master Protein	ldi21.9	ldi21.9	15	1	1	1	11.8		80741.5
Medium	Master Protein	ldi14424.1	ldi14424.1	2	1	1	1	62	21371	31577
Medium	Master Protein	ldi7963.3	ldi7963.3	2	1	1	1	109	69254.5	481280
High	Master Protein	ldi9236.1	ldi9236.1	0	1	1	1	335.3	9160.73	19931.4
Medium	Master Protein	ldi5151.1	ldi5151.1	2	1	1	1	67.4	36254.5	59152.2
Medium	Master Protein	ldi458.6	ldi458.6	3	1	1	1	55.9		23053.2
Medium	Master Protein	ldi359.4	ldi359.4	3	1	1	1	74.6		76699.2
Medium	Master Protein	ldi420645.1	ldi420645.1	5	1	1	1	28.5	22285.3	16122.3
High	Master Protein	ldi3266.8	ldi3266.8	2	1	1	1	72.5		34597
Medium	Master Protein	ldi855.7	ldi855.7	5	1	1	1	36.9		34790.5
High	Master Protein	ldi7849.2	ldi7849.2	1	1	1	1	95.2		50287.6
High	Master Protein	ldi147248.2	ldi147248.2	7	1	1	1	17	128517	159739
Medium	Master Protein	ldi8482.12	ldi8482.12	3	1	1	1	89.4	14485.4	32585.9
High	Master Protein	ldi2757.4	ldi2757.4	2	1	1	1	86.5		49149.1
Medium	Master Protein	ldi5470.2	ldi5470.2	0	1	1	1	177.3	318755
High	Master Protein	ldi2497.4	ldi2497.4	2	1	1	1	81.4		58030.6
Medium	Master Protein	ldi5003.7	ldi5003.7	2	1	1	1	84.1	27325.6	182335
High	Master Protein	ldi406967.1	ldi406967.1	15	1	1	1	11.7	1.22495e+06	4824552
Medium	Master Protein	ldi29314.1	ldi29314.1	3	1	1	1	48.1		35356.2
Medium	Master Protein	ldi6387.2	ldi6387.2	14	1	1	1	16.3	53465	31534.4
High	Master Protein	ldi1220.4	ldi1220.4	2	1	1	1	151.3	53797.3	34722
Medium	Master Protein	ldi1450.5	ldi1450.5	2	1	1	1	72.6	151700	75005.8
High	Master Protein	ldi2562.8	ldi2562.8	9	4	5	1	69.2
High	Master Protein	ldi8460.1	ldi8460.1	9	4	4	4	89.4
High	Master Protein	ldi395670.1	ldi395670.1	4	2	3	2	107.3
High	Master Protein	ldi25767.1	ldi25767.1	4	2	2	2	92.6
High	Master Protein	ldi169.2	ldi169.2	1	1	2	1	87.7
High	Master Protein	ldi917.1	ldi917.1	3	2	2	2	135.8
High	Master Protein	ldi784.11	ldi784.11	12	2	2	2	33.5
High	Master Protein	ldi1708.3	ldi1708.3	10	2	2	2	35.8
High	Master Protein	ldi20377.1	ldi20377.1	1	2	2	2	273.5
High	Master Protein	ldi17892.4	ldi17892.4	3	2	2	2	115.2
High	Master Protein	ldi2146.2	ldi2146.2	2	1	2	1	122.5
Medium	Master Protein	ldi514.4	ldi514.4	8	1	1	1	25.6
Medium	Master Protein	ldi2803.14	ldi2803.14	1	1	1	1	197.9
High	Master Protein	ldi3302.3	ldi3302.3	1	1	1	1	178.4
Medium	Master Protein	ldi4920.2	ldi4920.2	2	1	1	1	79
High	Master Protein	ldi3748.19	ldi3748.19	4	1	1	1	61.5
High	Master Protein	ldi6584.4	ldi6584.4	1	1	1	1	151.7
Medium	Master Protein	ldi7630.3	ldi7630.3	1	1	1	1	264.1
Medium	Master Protein	ldi7694.5	ldi7694.5	5	1	1	1	42.6
Medium	Master Protein	ldi2757.2	ldi2757.2	6	1	1	1	26.9
Medium	Master Protein	ldi9988.2	ldi9988.2	2	1	1	1	80.5
Medium	Master Protein	ldi13680.2	ldi13680.2	2	1	1	1	118
High	Master Protein	ldi396411.5	ldi396411.5	3	1	1	1	76.2
High	Master Protein	ldi17861.1	ldi17861.1	2	1	1	1	118.1
High	Master Protein	ldi4920.3	ldi4920.3	5	1	1	1	42.6
Medium	Master Protein	ldi9667.2	ldi9667.2	2	1	1	1	98.7
High	Master Protein	ldi420513.1	ldi420513.1	13	1	1	1	13.6
High	Master Protein	ldi1505.8	ldi1505.8	1	1	1	1	222.6
High	Master Protein	ldi8213.3	ldi8213.3	2	1	1	1	77
Medium	Master Protein	ldi26069.5	ldi26069.5	3	1	1	1	62.9
High	Master Protein	ldi2096.11	ldi2096.11	2	1	1	1	147.4
High	Master Protein	ldi116.1	ldi116.1	3	1	1	1	74.5
High	Master Protein	ldi6782.1	ldi6782.1	4	1	1	1	42.6
Medium	Master Protein	ldi2953.1	ldi2953.1	1	1	1	1	265.6
Medium	Master Protein	ldi4502.2	ldi4502.2	3	1	1	1	55.8
High	Master Protein	ldi6584.6	ldi6584.6	1	1	1	1	133.3
High	Master Protein	ldi1273.2	ldi1273.2	4	1	1	1	47.4
Medium	Master Protein	ldi28586.1	ldi28586.1	3	1	1	1	57.5
High	Master Protein	ldi269.2	ldi269.2	15	1	1	1	14.8
High	Master Protein	ldi1240.5	ldi1240.5	1	1	1	1	221.1
Medium	Master Protein	ldi5966.6	ldi5966.6	2	1	1	1	103.3
High	Master Protein	ldi17196.3	ldi17196.3	2	1	1	1	64.1
Medium	Master Protein	ldi2208.10	ldi2208.10	2	1	1	1	87.7
Medium	Master Protein	ldi1760.2	ldi1760.2	6	1	1	1	60.9
High	Master Protein	ldi2965.10	ldi2965.10	2	1	1	1	116.1
Medium	Master Protein	ldi2536.4	ldi2536.4	3	1	1	1	66
Medium	Master Protein	ldi696.5	ldi696.5	1	1	1	1	166.1
High	Master Protein	ldi278.1	ldi278.1	1	1	1	1	190.4
High	Master Protein	ldi417011.1	ldi417011.1	1	1	1	1	120.6
Medium	Master Protein	ldi3303.5	ldi3303.5	1	1	1	1	132.3
Medium	Master Protein	ldi4396.4	ldi4396.4	5	1	1	1	53.3
High	Master Protein	ldi38302.1	ldi38302.1	12	1	1	1	14
Medium	Master Protein	ldi10269.1	ldi10269.1	1	1	1	1	174.2
Medium	Master Protein	ldi4091.2	ldi4091.2	3	1	1	1	61.8
High	Master Protein	ldi16724.4	ldi16724.4	12	1	1	1	13.9
High	Master Protein	ldi8126.1	ldi8126.1	2	1	1	1	65.1
High	Master Protein	ldi17645.2	ldi17645.2	4	1	1	1	32.4
Medium	Master Protein	ldi703.3	ldi703.3	19	1	1	1	6.5
Medium	Master Protein	ldi94551.2	ldi94551.2	3	1	1	1	48.5
Medium	Master Protein	ldi717.7	ldi717.7	1	1	1	1	371.4
High	Master Protein	ldi17933.3	ldi17933.3	2	1	1	1	143.9
Medium	Master Protein	ldi9233.1	ldi9233.1	1	1	1	1	132.5
High	Master Protein	ldi8785.1	ldi8785.1	8	1	1	1	29.1
High	Master Protein	ldi4934.8	ldi4934.8	9	1	1	1	17.1
High	Master Protein	ldi6497.1	ldi6497.1	5	1	1	1	28.6
High	Master Protein	ldi2244.3	ldi2244.3	4	1	1	1	57.2
Medium	Master Protein	ldi1095.11	ldi1095.11	8	1	1	1	23.9
Medium	Master Protein	ldi20496.1	ldi20496.1	8	1	1	1	21.7
Medium	Master Protein	ldi5580.2	ldi5580.2	3	1	1	1	83.8
Medium	Master Protein	ldi11811.1	ldi11811.1	7	1	1	1	27.9
Medium	Master Protein	ldi576.2	ldi576.2	1	1	1	1	122.2
High	Master Protein	ldi92.3	ldi92.3	4	1	1	1	36
High	Master Protein	ldi3280.12	ldi3280.12	1	1	1	1	135.1
High	Master Protein	ldi5254.3	ldi5254.3	2	1	1	1	109.1
Medium	Master Protein	ldi395337.1	ldi395337.1	6	1	1	1	31.3
Medium	Master Protein	ldi1431.6	ldi1431.6	12	1	1	1	10.4
High	Master Protein	ldi969.1	ldi969.1	3	1	1	1	60.1
Medium	Master Protein	ldi1524.3	ldi1524.3	1	1	1	1	211.2
Medium	Master Protein	ldi115.2	ldi115.2	2	1	1	1	73.4
High	Master Protein	ldi257557.1	ldi257557.1	18	1	1	1	12.3
High	Master Protein	ldi5207.2	ldi5207.2	3	1	1	1	65.5
Medium	Master Protein	ldi2444.1	ldi2444.1	4	1	1	1	29.1
High	Master Protein	ldi416487.1	ldi416487.1	19	1	1	1	8.8
High	Master Protein	ldi3050.1	ldi3050.1	3	1	1	1	68.6
High	Master Protein	ldi9139.4	ldi9139.4	2	1	1	1	75.8

## Sheet: 2d - Y2H 1
Fri, Jun 18, 2021 - 06:10 PM HYBRIGENICS CONFIDENTIAL Program = HLUC_RP1 Screen = hgx5857v1 Vector = pB66 (N-GAL4-bait-C fusion)
ULTImate Y2H SCREEN Shigella Flexneri - IpaH4 (aa 1-526) vs Human Lung Cancer_RP1
Clone Name	Type Seq	Contig(s) Name	Gene Name (Best Match)	GenBank ID (NCBI)	Gene ID (NCBI)	Other ID when available	Global PBS	Additional Gene Notes	Start	Stop	Frame	Sense	UTR Inclusion	% Id 5p/3p	Raw experimental 5p SEQ	Post linker extraction 5p SEQ	Raw experimental 3p SEQ	Post linker extraction 3p SEQ	Frag theoretical Sequence
HLUC_RP1_hgx5857v1_pB66_B-119	5p 3p	142301363	Homo sapiens - AAK1	https://www.ncbi.nlm.nih.gov/nuccore/NM_014911.5	https://www.ncbi.nlm.nih.gov/gene/?term=22848		N/A	AAK1; [NM_014911.5 Homo sapiens AP2 associated kinase 1 (AAK1), transcript variant 1, mRNA]	20351	19920	??	AntiSense	3p	100.0 / 100.0	ATGGATGATGTATATAACTATCTATTCGATGATGAAGATACCCCACCAAACCCAAAAAAAGAGATCCTAGAACTAGCCATGGCCGCAGGGGCCACGAAGCCTTGTGGTGTTCTGGTCACTGCTACCCTCTCAATGCCACACATGAGCCCTCAGGGTGAGCCCTACAGAGTTTCATCCTTGTGGATAAGAAGATGTGTACTTGGGAACAAGGCTAAAGCCATGGCTGATTTCCCCAACCTTTTATCGCGAAGAACTCCAGTTGTAACTTTTGAGAGTTTTTTTGGCAAAAGGAACTACATTTACTCATGCCAAATACCTATGGTCACTTCTCAGTACTCTTTGGATACCTTTATTAGGAGAGCTTGAATTAACACCATGGAAGAAAGCATGAAGATGAAT…	GCCTTGTGGTGTTCTGGTCACTGCTACCCTCTCAATGCCACACATGAGCCCTCAGGGTGAGCCCTACAGAGTTTCATCCTTGTGGATAAGAAGATGTGTACTTGGGAACAAGGCTAAAGCCATGGCTGATTTCCCCAACCTTTTATCGCGAAGAACTCCAGTTGTAACTTTTGAGAGTTTTTTTGGCAAAAGGAACTACATTTACTCATGCCAAATACCTATGGTCACTTCTCAGTACTCTTTGGATACCTTTATTAGGAGAGCTTGAATTAACACCATGGAAGAAAGCATGAAGATGAATGAGCACACACACACACACACACACCCCATTCACACTCAAATAGGAATCTCTGGTAGACTCAAAGAGTACAGCTGATTTGCCATTTCAGAGTGAAAAGG…	CTTCTCGATTTCATAGATCAGGGTTTTCCCAGTCACGACGTTGTAAAACGACGGCCAGTGAATTGTAATACGACTCACTATAGGGCGAATTGGGTACCGGGCCTCTAGACACTAGCTACTCGAGGGGCCCCAGGGGCCACGAAGTTAGACTTTGGGGGCAGGGTGAGACAGTGCAGCCTTTTCACTCTGAAATGGCAAATCAGCTGTACTCTTTGAGTCTACCAGAGATTCCTATTTGAGTGTGAATGGGGTGTGTGTGTGTGTGTGTGTGCTCATTCATCTTCATGCTTTCTTCCATGGTGTTAATTCAAGCTCTCCTAATAAAGGTATCCAAAGAGTACTGAGAAGTGACCATAGGTATTTGGCATGAGTAAATGTAGTTCCTTTTGCCAAAAAAAC…	CCTTGTGGTGTTCTGGTCACTGCTACCCTCTCAATGCCACACATGAGCCCTCAGGGTGAGCCCTACAGAGTTTCATCCTTGTGGATAAGAAGATGTGTACTTGGGAACAAGGCTAAAGCCATGGCTGATTTCCCCAACCTTTTATCGCGAAGAACTCCAGTTGTAACTTTTGAGAGTTTTTTTGGCAAAAGGAACTACATTTACTCATGCCAAATACCTATGGTCACTTCTCAGTACTCTTTGGATACCTTTATTAGGAGAGCTTGAATTAACACCATGGAAGAAAGCATGAAGATGAATGAGCACACACACACACACACACACCCCATTCACACTCAAATAGGAATCTCTGGTAGACTCAAAGAGTACAGCTGATTTGCCATTTCAGAGTGAAAAGGC…	GCCTTGTGGTGTTCTGGTCACTGCTACCCTCTCAATGCCACACATGAGCCCTCAGGGTGAGCCCTACAGAGTTTCATCCTTGTGGATAAGAAGATGTGTACTTGGGAACAAGGCTAAAGCCATGGCTGATTTCCCCAACCTTTTATCGCGAAGAACTCCAGTTGTAACTTTTGAGAGTTTTTTTGGCAAAAGGAACTACATTTACTCATGCCAAATACCTATGGTCACTTCTCAGTACTCTTTGGATACCTTTATTAGGAGAGCTTGAATTAACACCATGGAAGAAAGCATGAAGATGAATGAGCACACACACACACACACACACCCCATTCACACTCAAATAGGAATCTCTGGTAGACTCAAAGAGTACAGCTGATTTGCCATTTCAGAGTGAAAAGG…
HLUC_RP1_hgx5857v1_pB66_B-89	5p 3p	142301208 / 142301206	Homo sapiens - AARS1	https://www.ncbi.nlm.nih.gov/nuccore/NM_001605.3	https://www.ncbi.nlm.nih.gov/gene/?term=16		N/A	AARS1; [NM_001605.3 Homo sapiens alanyl-tRNA synthetase 1 (AARS1), mRNA]	1565	2988	OOF2	Sense		100.0 / 99.7	AGGGATGATGTATATAACTATCTATTCGATGATGAAGATACCCCACCAAACCCAAAAAAAGAGATCCTAGAACTAGCCATGGCCGCAGGGGCCACGAAGCCAGGAGTGTGGAGTGGTGCTGGACAAGACCTGTTTCTATGCTGAGCAAGGAGGCCAGATCTATGACGAAGGCTACCTGGTGAAGGTGGATGACAGCAGTGAAGATAAAACAGAGTTTACAGTGAAGAATGCTCAGGTCCGAGGAGGGTATGTGCTACACATTGGAACCATCTACGGTGACCTGAAAGTGGGGGATCAGGTCTGGCTGTTTATTGATGAGCCCCGACGAAGACCCATCATGAGCAACCACACAGCTACGCACATTCTGAACTTCGCCCTGCGCTCAGTGCTTGGGGAAGC…	GCCAGGAGTGTGGAGTGGTGCTGGACAAGACCTGTTTCTATGCTGAGCAAGGAGGCCAGATCTATGACGAAGGCTACCTGGTGAAGGTGGATGACAGCAGTGAAGATAAAACAGAGTTTACAGTGAAGAATGCTCAGGTCCGAGGAGGGTATGTGCTACACATTGGAACCATCTACGGTGACCTGAAAGTGGGGGATCAGGTCTGGCTGTTTATTGATGAGCCCCGACGAAGACCCATCATGAGCAACCACACAGCTACGCACATTCTGAACTTCGCCCTGCGCTCAGTGCTTGGGGAAGCTGACCAGAAAGGCTCATTGGTTGCTCCTGACCGCCTCAGATTTGACTTTACTGCCAAGGGAGCCATGTCCACCCAACAGATCAAGAAGGCTGAAGAGA…	TTGTTCACGATTCTAGATCAGGGTTTTCCCAGTCACGACGTTGTAAAACGACGGCCAGTGAATTGTAATACGACTCACTATAGGGCGAATTGGGTACCGGGCCTCTAGACACTAGCTACTCGAGGGGCCCCAGGGGCCACGAACCAAGATTCAAATGTTCTTGTAGCAGATGAAGAGCTCTTGGCTGGACGGATGGATCCAGTGGGAGCCTCCTCCTTCCCCACTCAGTTCTTTACATCCCCGAGGCGCAGCTGGGCGAAGGAAGTGGCCAGCTGCAGCGCCTCCTGCAGGCAGCCAACGTTCTTGCCTGTGGCCTGTGCAGACACATCCTTGCCACCACCTTTACCGTCCATCAAGCCTGACACCTGCTGCACCCACTCGCTGGCTTTTAAGCCCCGA…	AGGGAGATCGCTGACCTTGGAGAGGGCCCTGGCCACTGCAGTCATCCCCCAGTGGCAGAAGGATGAATTGCGGGAGACTCTCAAATCCCTAAAGAAGGTCATGGATGACTTGGACCGAGCCAGCAAAGCCGATGTCCAGAAACGAGTGTTAGAGAAGACGAAGCAGTTCATCGACAGCAACCCCAACCAGCCTCTTGTCATCCTGGAGATGGAGAGCGGCGCCTCAGCCAAGGCCCTGAATGAAGCCTTGAAGCTCTTCAAGATGCACTCCCCTCAGACTTCTGCCATGCTCTTCACGGTGGACAATGAGGCTGGCAAGATCACGTGCCTGTGTCAAGTCCCCCAGAATGCAGCCAATCGGGGCTTAAAAGCCAGCGAGTGGGTGCAGCAGGTGTCAGG…	GCCAGGAGTGTGGAGTGGTGCTGGACAAGACCTGTTTCTATGCTGAGCAAGGAGGCCAGATCTATGACGAAGGCTACCTGGTGAAGGTGGATGACAGCAGTGAAGATAAAACAGAGTTTACAGTGAAGAATGCTCAGGTCCGAGGAGGGTATGTGCTACACATTGGAACCATCTACGGTGACCTGAAAGTGGGGGATCAGGTCTGGCTGTTTATTGATGAGCCCCGACGAAGACCCATCATGAGCAACCACACAGCTACGCACATTCTGAACTTCGCCCTGCGCTCAGTGCTTGGGGAAGCTGACCAGAAAGGCTCATTGGTTGCTCCTGACCGCCTCAGATTTGACTTTACTGCCAAGGGAGCCATGTCCACCCAACAGATCAAGAAGGCTGAAGAGA…
HLUC_RP1_hgx5857v1_pB66_B-218	5p 3p	142301280	Homo sapiens - ADAM23	https://www.ncbi.nlm.nih.gov/nuccore/NM_003812.4	https://www.ncbi.nlm.nih.gov/gene/?term=8745		N/A	ADAM23; [NM_003812.4 Homo sapiens ADAM metallopeptidase domain 23 (ADAM23), mRNA]	670	1279	OOF1	Sense		100.0 / 100.0	AGGATGATGTATATAACTATCTATTCGATGATGAAGATACCCCACCAAACCCAAAAAAAGAGATCCTAGAACTAGCCATGGCCGCAGGGGCCACGAAGATGATACCTTCGTGTATATGATAGAGCCACTAGAGCTGGTTCATGATGAGAAAAGCACAGGTCGACCACATATAATCCAGAAAACCTTGGCAGGACAGTATTCTAAGCAAATGAAGAATCTCACTATGGAAAGAGGTGACCAGTGGCCCTTTCTCTCTGAATTACAGTGGTTGAAAAGAAGGAAGAGAGCAGTGAATCCATCACGTGGTATATTTGAAGAAATGAAATATTTGGAACTTATGATTGTTAATGATCACAAAACGTATAAGAAGCATCGCTCTTCTCATGCACATACCAACAA…	GATGATACCTTCGTGTATATGATAGAGCCACTAGAGCTGGTTCATGATGAGAAAAGCACAGGTCGACCACATATAATCCAGAAAACCTTGGCAGGACAGTATTCTAAGCAAATGAAGAATCTCACTATGGAAAGAGGTGACCAGTGGCCCTTTCTCTCTGAATTACAGTGGTTGAAAAGAAGGAAGAGAGCAGTGAATCCATCACGTGGTATATTTGAAGAAATGAAATATTTGGAACTTATGATTGTTAATGATCACAAAACGTATAAGAAGCATCGCTCTTCTCATGCACATACCAACAACTTTGCAAAGTCCGTGGTCAACCTTGTGGATTCTATTTACAAGGAGCAGCTCAACACCAGGGTTGTCCTGGTGGCTGTAGAGACCTGGACTGAGAAG…	CCATCTACGATTCTAGATCAGGGTTTTCCCAGTCACGACGTTGTAAAACGACGGCCAGTGAATTGTAATACGACTCACTATAGGGCGAATTGGGTACCGGGCCTCTAGACACTAGCTACTCGAGGGGCCCCAGGGGCCACGAATTGCCACTGCCATTGGAAGACCATACTCATTCACACCAACTCCTCTTGTGCGAGAACAGACACCTCCAAAGTAACTCAGACTGCTTCTCTTATAGTGAAATGTCACCCGCGAGATGAGGTGCACAGCATCAGCATGCTGCTTAATGCGCTGCCGGTATTTTGAGAACTCATGGAGCATCTGCACAGGGTTGGTGGTGATGTCAATCTGATCCTTCTCAGTCCAGGTCTCTACAGCCACCAGGACAACCCTGGTGTT…	ATGATACCTTCGTGTATATGATAGAGCCACTAGAGCTGGTTCATGATGAGAAAAGCACAGGTCGACCACATATAATCCAGAAAACCTTGGCAGGACAGTATTCTAAGCAAATGAAGAATCTCACTATGGAAAGAGGTGACCAGTGGCCCTTTCTCTCTGAATTACAGTGGTTGAAAAGAAGGAAGAGAGCAGTGAATCCATCACGTGGTATATTTGAAGAAATGAAATATTTGGAACTTATGATTGTTAATGATCACAAAACGTATAAGAAGCATCGCTCTTCTCATGCACATACCAACAACTTTGCAAAGTCCGTGGTCAACCTTGTGGATTCTATTTACAAGGAGCAGCTCAACACCAGGGTTGTCCTGGTGGCTGTAGAGACCTGGACTGAGAAGG…	GATGATACCTTCGTGTATATGATAGAGCCACTAGAGCTGGTTCATGATGAGAAAAGCACAGGTCGACCACATATAATCCAGAAAACCTTGGCAGGACAGTATTCTAAGCAAATGAAGAATCTCACTATGGAAAGAGGTGACCAGTGGCCCTTTCTCTCTGAATTACAGTGGTTGAAAAGAAGGAAGAGAGCAGTGAATCCATCACGTGGTATATTTGAAGAAATGAAATATTTGGAACTTATGATTGTTAATGATCACAAAACGTATAAGAAGCATCGCTCTTCTCATGCACATACCAACAACTTTGCAAAGTCCGTGGTCAACCTTGTGGATTCTATTTACAAGGAGCAGCTCAACACCAGGGTTGTCCTGGTGGCTGTAGAGACCTGGACTGAGAAG…
HLUC_RP1_hgx5857v1_pB66_B-245	5p 3p	142301255	Homo sapiens - AFF4	https://www.ncbi.nlm.nih.gov/nuccore/NM_014423.4	https://www.ncbi.nlm.nih.gov/gene/?term=27125		N/A	AFF4; [NM_014423.4 Homo sapiens AF4/FMR2 family member 4 (AFF4), mRNA]	7385	7718	OOF2	Sense	3p	100.0 / 100.0	TGGATGATGTATATAACTATCTATTCGATGATGAAGATACCCCACCAAACCCAAAAAAAGAGATCCTAGAACTAGCCATGGCCGCAGGGGCCACGAAGTTAGGCAGCTTGTGATGATGTTTTTTAAAAAACCTAAGTAACTTGGGGAGACAGAGCATTTCAAACCCATATAGACACCTATCATACCTGTATATCCCCTAATACATGGAACATAAATTTCATTTCAGCTTTATGCATTAATGTATTGAAGAGGCAGGCTTTTTTTCCAGTAATAATACTGTACATCTAAGGTTGCTATTCAGTAAAACTAATAGAAGAGATAATTATTGAATACCTTGGAATATGTAGTGAGAAGAGGCCAAATTTTTCATGTTTGTGAGCATGTCTTTCAGATACTCGC…	GTTAGGCAGCTTGTGATGATGTTTTTTAAAAAACCTAAGTAACTTGGGGAGACAGAGCATTTCAAACCCATATAGACACCTATCATACCTGTATATCCCCTAATACATGGAACATAAATTTCATTTCAGCTTTATGCATTAATGTATTGAAGAGGCAGGCTTTTTTTCCAGTAATAATACTGTACATCTAAGGTTGCTATTCAGTAAAACTAATAGAAGAGATAATTATTGAATACCTTGGAATATGTAGTGAGAAGAGGCCAAATTTTTCATGTTTGTGAGCATGTCTTTCAGATACTCGCTAATGGAGAAATTCACTTTAGACCTCTAGAC	CCATCTACGATTCTAGATCAGGGTTTTCCCAGTCACGACGTTGTAAAACGACGGCCAGTGAATTGTAATACGACTCACTATAGGGCGAATTGGGTACCGGGCCTCTAGACACTAGCTACTCGAGGGGCCCCAGGGGCCACGAAGGTCTAGAGGTCTAAAGTGAATTTCTCCATTAGCGAGTATCTGAAAGACATGCTCACAAACATGAAAAATTTGGCCTCTTCTCACTACATATTCCAAGGTATTCAATAATTATCTCTTCTATTAGTTTTACTGAATAGCAACCTTAGATGTACAGTATTATTACTGGAAAAAAAGCCTGCCTCTTCAATACATTAATGCATAAAGCTGAAATGAAATTTATGTTCCATGTATTAGGGGATATACAGGTATGATAGG…	TTAGGCAGCTTGTGATGATGTTTTTTAAAAAACCTAAGTAACTTGGGGAGACAGAGCATTTCAAACCCATATAGACACCTATCATACCTGTATATCCCCTAATACATGGAACATAAATTTCATTTCAGCTTTATGCATTAATGTATTGAAGAGGCAGGCTTTTTTTCCAGTAATAATACTGTACATCTAAGGTTGCTATTCAGTAAAACTAATAGAAGAGATAATTATTGAATACCTTGGAATATGTAGTGAGAAGAGGCCAAATTTTTCATGTTTGTGAGCATGTCTTTCAGATACTCGCTAATGGAGAAATTCACTTTAGACCTCTAGACC	GTTAGGCAGCTTGTGATGATGTTTTTTAAAAAACCTAAGTAACTTGGGGAGACAGAGCATTTCAAACCCATATAGACACCTATCATACCTGTATATCCCCTAATACATGGAACATAAATTTCATTTCAGCTTTATGCATTAATGTATTGAAGAGGCAGGCTTTTTTTCCAGTAATAATACTGTACATCTAAGGTTGCTATTCAGTAAAACTAATAGAAGAGATAATTATTGAATACCTTGGAATATGTAGTGAGAAGAGGCCAAATTTTTCATGTTTGTGAGCATGTCTTTCAGATACTCGCTAATGGAGAAATTCACTTTAGACCTCTAGACC
HLUC_RP1_hgx5857v1_pB66_B-123	5p 3p	142301202 / 142301200	Homo sapiens - ALDH3A1	https://www.ncbi.nlm.nih.gov/nuccore/NM_001135168.1	https://www.ncbi.nlm.nih.gov/gene/?term=218		N/A	ALDH3A1; [gi|206597440|ref|NM_001135168.1| Homo sapiens aldehyde dehydrogenase 3 family, memberA1 (ALDH3A1), transcript variant 1, mRNA]	No Data	1532	??	Sense		100.0 / 99.8	AGGATGATGTATATAACTATCTATTCGATGATGAAGATACCCCACCAAACCCAAAAAAAGAGATCCTAGAACAAGCCATGGCCGCAGGGGCCACGAAGCCAGACCTGCGTGGCCCCAGACTACATCCTCTGTGACCCCTCGATCCAGAACCAAATTGTGGAGAAGCTCAAGAAGTCACTGAAAGAGTTCTACGGGGAAGATGCTAAGAAATCCCGGGACTATGGAAGAATCATTAGTGCCCGGCACTTCCAGAGGGTGATGGGCCTGATTGAGGGCCAGAAGGTGGCTTATGGGGGCACCGGGGATGCCGCCACTCGCTACATAGCCCCCACCATCCTCACGGACGTGGACCCCCAGTCCCCGGTGATGCAAGAGGAGATCTTCGGGCCTGTGCTGCCC…	GCCAGACC	TTGTTCTACGATTCTAGATCAGGGTTTTCCCAGTCACGACGTTGTAAAACGACGGCCAGTGAATTGTAATACGACTCACTATAGGGCGAATTGGGTACCGGGCCTCTAGACACTAGCTACTCGAGGGGCCCCAGGGGCCACGAATGAGGCCTGGGCCCATGTGGGAGTGGGGTGTGCACAGGTCAGCAGGTCAGCAGAGGAGTGGGGCTGGGCTGGGGCTGCAGGAGCGATTCTCCCAGGGCCAGGAGAGCCAGTGAGGGTGGTCCGCACTCCGATGGGACACAGTATGGCCAGGCCAGGCGGAGCAACCCCTCCTCAGTGCTGGGTCATCTTGGCCGGGCTCGGGGGGTATCTGACCTTCAGGCCTTCATCATTCATCAGAGGCCTCACCAGGCAAGA…	AAGGTGGCTTATGGGGGCACGGGGATGCCGCCACTCGCTACATAGCCCCCACCATCCTCACGGACGTGGACCCCCAGTCCCCGGTGATGCAAGAGGAGATCTTCGGGCCTGTGCTGCCCATCGTGTGCGTGCGCAGCCTGGAGGAGGCCATCCAGTTCATCAACCAGCGTGAGAAGCCCCTGGCCCTCTACATGTTCTCCAGCAACGACAAGGTGATTAAGAAGATGATTGCAGAGACATCCAGTGGTGGGGTGGCGGCCAACGATGTCATCGTCCACATCACCTTGCACTCTCTGCCCTTCGGGGGCGTGGGGAACAGCGGCATGGGATCCTACCATGGCAAGAAGAGCTTCGAGACTTTCTCTCACCGCCGCTCTTGCCTGGTGAGGCCTCTGATGA…
HLUC_RP1_hgx5857v1_pB66_B-2	5p	142301233	Homo sapiens - ALG10B	https://www.ncbi.nlm.nih.gov/nuccore/NM_001013620.4	https://www.ncbi.nlm.nih.gov/gene/?term=144245		N/A	ALG10B; [NM_001013620.4 Homo sapiens ALG10 alpha-1,2-glucosyltransferase B (ALG10B), transcript variant 1, mRNA]	1688	1213	??	AntiSense		99.8	AACTGGATGGATGTATATAACTATCTATTCGATGATGAAGATACCCCACCAAACCCAAAAAAAGAGATCCTAGAACTAGCCATGGCCGCAGGGGCCACGAAGGCCAACATTACGAGAGCGATATGAGATATCTGAAAACAATTTTATTTTCCCATTATTCAGGCTTTTGAAGCAGGTCTTAAGCTTTCCCAGTTCTTTGCCACTTAATTTCTTACATATGTTTAAAATATATATTAAAAAAACTAATGTAATTTGAGGACCACCACTGCACCTAAAAGAAATTCCATGTTTTCCACCTATTCAGTTGTTCTTTGTAGAAATGGTCTAATTATTAAGTCCATTTTTACAGTTCAAAATATCACTGATATTACCACATAAACCTCTGAATGTCCTGACTAT…	GGCCAACATTACGAGAGCGATATGAGATATCTGAAAACAATTTTATTTTCCCATTATTCAGGCTTTTGAAGCAGGTCTTAAGCTTTCCCAGTTCTTTGCCACTTAATTTCTTACATATGTTTAAAATATATATTAAAAAAACTAATGTAATTTGAGGACCACCACTGCACCTAAAAGAAATTCCATGTTTTCCACCTATTCAGTTGTTCTTTGTAGAAATGGTCTAATTATTAAGTCCATTTTTACAGTTCAAAATATCACTGATATTACCACATAAACCTCTGAATGTCCTGACTATTTGGCCACTGAAAAGTCTTGTTCAGAAAGATGTAAAAAGTTATGAAATTAACAATTGCATAGCAACTCAGTTCACAAACAAGTCTGGATGTGGGAGGCAGA…			GGCCAACATTACGAGAGCGATATGAGATATCTGAAAACAATTTTATTTTCCCATTATTCAGGCTTTTGAAGCAGGTCTTAAGCTTTCCCAGTTCTTTGCCACTTAATTTCTTACATATGTTTAAAATATATATTAAAAAAACTAATGTAATTTGAGGACCACCACTGCACCTAAAAGAAATTCCATGTTTTCCACCTATTCAGTTGTTCTTTGTAGAAATGGTCTAATTATTAAGTCCATTTTTACAGTTCAAAATATCACTGATATTACCACATAAACCTTTGAATGTCCTGACTATTTGGCCACTGAAAAGTCTTGTTCAGAAAGATGTAAAAAGTTATGAAATTAACAATTGCATAGCAACTCAGTTCACAAACAAGTCTGGATGTGGGAGGCAGA…
HLUC_RP1_hgx5857v1_pB66_B-237	5p 3p	142301263	Homo sapiens - ATP6AP1	https://www.ncbi.nlm.nih.gov/nuccore/NM_001183.6	https://www.ncbi.nlm.nih.gov/gene/?term=537		N/A	ATP6AP1; [NM_001183.6 Homo sapiens ATPase H+ transporting accessory protein 1 (ATP6AP1), mRNA]	701	1160	OOF2	Sense		100.0 / 100.0	AGGATGATGTATATAACTATCTATTCGATGATGAAGATACCCCACCAAACCCAAAAAAAGAGATCCTAGAACTAGCCATGGCCGCAGGGGCCACGAACCGTGGTGGCCGGAGGGCTAGGTCGCCAGCTGCTACAAAAACAGCCAGTATCACCTGTGATCCATCCTCCTGTGAGTTACAATGACACCGCTCCCCGGATCCTGTTCTGGGCCCAAAACTTCTCTGTGGCGTACAAGGACCAGTGGGAGGACCTGACTCCCCTCACCTTTGGGGTGCAGGAACTCAACCTGACTGGCTCCTTCTGGAATGACTCCTTTGCCAGGCTCTCACTGACCTATGAACGACTCTTTGGTACCACAGTGACATTCAAGTTCATTCTGGCCAACCGCCTCTACCCAGTG…	CCGTGGTGGCCGGAGGGCTAGGTCGCCAGCTGCTACAAAAACAGCCAGTATCACCTGTGATCCATCCTCCTGTGAGTTACAATGACACCGCTCCCCGGATCCTGTTCTGGGCCCAAAACTTCTCTGTGGCGTACAAGGACCAGTGGGAGGACCTGACTCCCCTCACCTTTGGGGTGCAGGAACTCAACCTGACTGGCTCCTTCTGGAATGACTCCTTTGCCAGGCTCTCACTGACCTATGAACGACTCTTTGGTACCACAGTGACATTCAAGTTCATTCTGGCCAACCGCCTCTACCCAGTGTCTGCCCGGCACTGGTTTACCATGGAGCGCCTCGAAGTCCACAGCAATGGCTCCGTCGCCTACTTCAATGCTTCCCAGGTCACAGGGCCCAGCATCT…	TGGATCTACGATTCTAGATCAGGGTTTTCCCAGTCACGACGTTGTAAAACGACGGCCAGTGAATTGTAATACGACTCACTATAGGGCGAATTGGGTACCGGGCCTCTAGACACTAGCTACTCGAGGGGCCCCAGGGGCCACGAACGGGCCACGAGGAGACTACCCTTCTTGCTCAGGCTGCTGACATACTCGCAGTGGAAGGAGTAGATGCTGGGCCCTGTGACCTGGGAAGCATTGAAGTAGGCGACGGAGCCATTGCTGTGGACTTCGAGGCGCTCCATGGTAAACCAGTGCCGGGCAGACACTGGGTAGAGGCGGTTGGCCAGAATGAACTTGAATGTCACTGTGGTACCAAAGAGTCGTTCATAGGTCAGTGAGAGCCTGGCAAAGGAGTCATTC…	CGTGGTGGCCGGAGGGCTAGGTCGCCAGCTGCTACAAAAACAGCCAGTATCACCTGTGATCCATCCTCCTGTGAGTTACAATGACACCGCTCCCCGGATCCTGTTCTGGGCCCAAAACTTCTCTGTGGCGTACAAGGACCAGTGGGAGGACCTGACTCCCCTCACCTTTGGGGTGCAGGAACTCAACCTGACTGGCTCCTTCTGGAATGACTCCTTTGCCAGGCTCTCACTGACCTATGAACGACTCTTTGGTACCACAGTGACATTCAAGTTCATTCTGGCCAACCGCCTCTACCCAGTGTCTGCCCGGCACTGGTTTACCATGGAGCGCCTCGAAGTCCACAGCAATGGCTCCGTCGCCTACTTCAATGCTTCCCAGGTCACAGGGCCCAGCATCTA…	CCGTGGTGGCCGGAGGGCTAGGTCGCCAGCTGCTACAAAAACAGCCAGTATCACCTGTGATCCATCCTCCTGTGAGTTACAATGACACCGCTCCCCGGATCCTGTTCTGGGCCCAAAACTTCTCTGTGGCGTACAAGGACCAGTGGGAGGACCTGACTCCCCTCACCTTTGGGGTGCAGGAACTCAACCTGACTGGCTCCTTCTGGAATGACTCCTTTGCCAGGCTCTCACTGACCTATGAACGACTCTTTGGTACCACAGTGACATTCAAGTTCATTCTGGCCAACCGCCTCTACCCAGTGTCTGCCCGGCACTGGTTTACCATGGAGCGCCTCGAAGTCCACAGCAATGGCTCCGTCGCCTACTTCAATGCTTCCCAGGTCACAGGGCCCAGCATCT…
HLUC_RP1_hgx5857v1_pB66_B-169	5p 3p	142301333	Homo sapiens - B3GNT4	https://www.ncbi.nlm.nih.gov/nuccore/NM_030765.4	https://www.ncbi.nlm.nih.gov/gene/?term=79369		D	B3GNT4; [NM_030765.4 Homo sapiens UDP-GlcNAc:betaGal beta-1,3-N-acetylglucosaminyltransferase 4 (B3GNT4), transcript variant 1, mRNA]	-205	210	IF	Sense		99.7 / 99.8	TGGATGATGTATATAACTATCTATTCGATGATGAAGATACCCCACCAAACCCAAAAAAAGAGATCCTAGAACTAGCCATGGCCGCAGGGGCCACGAACCAGAAGCCCCGCCCACTCCCGAGCCCCGAGAGCTCCGCGCACCTGGGCGCCATCCGCCCTGGCTCCGCTGCACGAGCTCCACGCCCGTACCCCGGCGTCACGCTCAGCCCGCGGTGCTCGCACACCTGAGACTCATCTCGCTTCGACCCCGCCGCCGCCGCCGCCCGGCATCCTGAGCACGGAGACAGTCTCCAGCTGCCGTTCATGCTTCCTCCCCAGGCTTCCGCAGCCCACCAGGGAAGGGGCGGTAGGAGTGGCCTTTTACCAAAGGGACCGGCGATGCTCTGCAGGCTGTGCTGGC…	CCAGAAGCCCCGCCCACTCCCGAGCCCCGAGAGCTCCGCGCACCTGGGCGCCATCCGCCCTGGCTCCGCTGCACGAGCTCCACGCCCGTACCCCGGCGTCACGCTCAGCCCGCGGTGCTCGCACACCTGAGACTCATCTCGCTTCGACCCCGCCGCCGCCGCCGCCCGGCATCCTGAGCACGGAGACAGTCTCCAGCTGCCGTTCATGCTTCCTCCCCAGGCTTCCGCAGCCCACCAGGGAAGGGGCGGTAGGAGTGGCCTTTTACCAAAGGGACCGGCGATGCTCTGCAGGCTGTGCTGGCTGGTCTCGTACAGCTTGGCTGTGCTGTTGCTCGGCTGCCTGCTCTTCCTGAGGAAGGCGGCCAAGCCCGCAGGAGACCCCACGGCCCACCAGCCTTT…	CGATCTACGATTCTAGATCAGGGTTTTCCCAGTCACGACGTTGTAAAACGACGGCCAGTGAATTGTAATACGACTCACTATAGGGCGAATTGGGTACCGGGCCTCTAGACACTAGCTACTCGAGGGGCCCCAGGGGCCACGAATGTTGGGGGAGCCCAGAAAGGCTGGTGGGCCGTGGGGTCTCCTGCGGGCTTGGCCGCCTTCCTCAGGAAGAGCAGGCAGCCGAGCAACAGCACAGCCAAGCTGTACGAGACCAGCCAGCACAGCCTGCAGAGCATCGCCGGTCCCTTTGGTAAAAGGCCACTCCTACCGCCCCTTCCCTGGTGGGCTGCGGAAGCCTGGGGAGGAAGCATGAACGGCAGCTGGAGACTGTCTCCGTGCTCAGGATGCCGGGCGGCG…	CAGAAGCCCCGCCCACTCCCGAGCCCCGAGAGCTCCGCGCACCTGGGCGCCATCCGCCCTGGCTCCGCTGCACGAGCTCCACGCCCGTACCCCGGCGTCACGCTCAGCCCGCGGTGCTCGCACACCTGAGACTCATCTCGCTTCGACCCCGCCGCCGCCGCCGCCCGGCATCCTGAGCACGGAGACAGTCTCCAGCTGCCGTTCATGCTTCCTCCCCAGGCTTCCGCAGCCCACCAGGGAAGGGGCGGTAGGAGTGGCCTTTTACCAAAGGGACCGGCGATGCTCTGCAGGCTGTGCTGGCTGGTCTCGTACAGCTTGGCTGTGCTGTTGCTCGGCTGCCTGCTCTTCCTGAGGAAGGCGGCCAAGCCCGCAGGAGACCCCACGGCCCACCAGCCTTTC…	NNNNNNNNNNNNNNNACTCCCGAGCCCCGAGAGCTCCGCGCACCTGGGCGCCATCCGCCCTGGCTCCGCTGCACGAGCTCCACGCCCGTACCCCGGCGTCACGCTCAGCCCGCGGTGCTCGCACACCTGAGACTCATCTCGCTTCGACCCCGCCGCCGCCGCCGCCCGGCATCCTGAGCACGGAGACAGTCTCCAGCTGCCGTTCATGCTTCCTCCCCAGCCTTCCGCAGCCCACCAGGGAAGGGGCGGTAGGAGTGGCCTTTTACCAAAGGGACCGGCGATGCTCTGCAGGCTGTGCTGGCTGGTCTCGTACAGCTTGGCTGTGCTGTTGCTCGGCTGCCTGCTCTTCCTGAGGAAGGCGGCCAAGCCCGCAGGAGACCCCACGGCCCACCAGCCTTT…
HLUC_RP1_hgx5857v1_pB66_B-84	3p	142301398	Homo sapiens - BRD7	https://www.ncbi.nlm.nih.gov/nuccore/NM_013263.5	https://www.ncbi.nlm.nih.gov/gene/?term=29117		C	BRD7; [NM_013263.5 Homo sapiens bromodomain containing 7 (BRD7), transcript variant 2, mRNA]	No Data	1435	??	Sense		99.8			TACGATCTACGATTCTAGATCAGGGTTTTCCCAGTCACGACGTTGTAAAACGACGGCCAGTGAATTGTAATACGACTCACTATAGGGCGAATTGGGTACCGGGCCTCTAGACACTAGCTACTCGAGGGGCCCCAGGGGCCACGAAATCACTTGTAGGGTCCTGGAATGCCCTCCTTTTGTTAAAACATCCAGTAAACTATCTGCCATGACATACGGATAATCTTGGCACGTGGCCAAAAACTCATGGATGCTGAAATCACTTGGAAGATCAGAGTCTTCCCCATAGGTTGAATAGATTAAATCAGAATCATCCTTGCTGATATTTGCAAATGTGGAGTCATAATGCGGTGCATAAGAACTGTAGGGCCCATAATTCAAATATAACACTGGAGTGACTTT…	ATGCCGAAGCACACGCCTTCAAGAGTCCCAGCAAAGAAAATAAAAAGAAAGACAAAGATATGCTTGAAGATAAGTTTAAAAGCAATAATTTAGAGAGAGAGCAGGAGCAGCTTGACCGCATCGTGAAGGAATCTGGAGGAAAGCTGACCAGGCGGCTTGTGAACAGTCAGTGCGAATTTGAAAGAAGAAAACCAGATGGAACAACGACGTTGGGACTTCTCCATCCTGTGGATCCCATTGTAGGAGAGCCAGGCTACTGCCCTGTGAGACTGGGAATGACAACTGGAAGACTTCAGTCTGGAGTGAATACTTTGCAGGGGTTCAAAGAGGATAAAAGGAACAAAGTCACTCCAGTGTTATATTTGAATTATGGGCCCTACAGTTCTTATGCACCGCATT…
HLUC_RP1_hgx5857v1_pB66_B-97	5p 3p	142301398	Homo sapiens - BRD7	https://www.ncbi.nlm.nih.gov/nuccore/NM_013263.5	https://www.ncbi.nlm.nih.gov/gene/?term=29117		C	BRD7; [NM_013263.5 Homo sapiens bromodomain containing 7 (BRD7), transcript variant 2, mRNA]	258	1436	IF	Sense		100.0 / 99.7	TGATGATGTATATAACTATCTATTCGATGATGAAGATACCCCACCAAACCCAAAAAAAGAGATCCTAGAACTAGCCATGGCCGCAGGGGCCACGAAGGAGGATAAAAAGAAGCGAGATCGAGACCGGGTGGAGAATGAGGCAGAAAAAGATCTCCAGTGTCACGCCCCTGTGAGATTAGACTTGCCTCCTGAGAAGCCTCTCACAAGCTCTTTAGCCAAACAAGAAGAAGTAGAACAGACACCCCTTCAAGAAGCTTTGAATCAACTGATGAGACAATTGCAGAGAAAAGATCCAAGTGCTTTCTTTTCATTTCCTGTGACTGATTTTATTGCTCCTGGCTACTCCATGATCATTAAACACCCAATGGATTTTAGTACCATGAAAGAAAAGATCAAGAA…	GGAGGATAAAAAGAAGCGAGATCGAGACCGGGTGGAGAATGAGGCAGAAAAAGATCTCCAGTGTCACGCCCCTGTGAGATTAGACTTGCCTCCTGAGAAGCCTCTCACAAGCTCTTTAGCCAAACAAGAAGAAGTAGAACAGACACCCCTTCAAGAAGCTTTGAATCAACTGATGAGACAATTGCAGAGAAAAGATCCAAGTGCTTTCTTTTCATTTCCTGTGACTGATTTTATTGCTCCTGGCTACTCCATGATCATTAAACACCCAATGGATTTTAGTACCATGAAAGAAAAGATCAAGAACAATGACTATCAGTCCATAGAAGAACTAAAGGATAACTTCAAACTAATGTGTACTAATGCCATGATTTACAATAAACCAGAGACCATTTATTATAA…	TCGGTTTCTACGATTCTAGATCAGGGTTTTCCCAGTCACGACGTTGTAAAACGACGGCCAGTGAATTGTAATACGACTCACTATAGGGCGAATTGGGTACCGGGCCTCTAGACACTAGCTACTCGAGGGGCCCCAGGGGCCACGAAATCACTTGTAGGGTCCTGGAATGCCCTCCTTTTGTTAAAACATCCAGTAAACTATCTGCCATGACATACGGATAATCTTGGCACGTGGCCAAAAACTCATGGATGCTGAAATCACTTGGAAGATCAGAGTCTTCCCCATAGGTTGAATAGATTAAATCAGAATCATCCTTGCTGATATTTGCAAATGTGGAGTCATAATGCGGTGCATAAGAACTGTAGGGCCCATAATTCAAATATAACACTGGAGTGACTT…	AGAGAGAGAGAGAGGACTCTGGGAGATGCCGAAGCACACGCCTTCAAGAGTCCCAGCAAAGAAAATAAAAAGAAAGACAAAGATATGCTTGAAGATAAGTTTAAAAGCAATAATTTAGAGAGAGAGCAGGAGCAGCTTGACCGCATCGTGAAGGAATCTGGAGGAAAGCTGACCAGGCGGCTTGTGAACAGTCAGTGCGAATTTGAAAGAAGAAAACCAGATGGAACAACGACGTTGGGACTTCTCCATCCTGTGGATCCCATTGTAGGAGAGCCAGGCTACTGCCCTGTGAGACTGGGAATGACAACTGGAAGACTTCAGTCTGGAGTGAATACTTTGCAGGGGTTCAAAGAGGATAAAAGGAACAAAGTCACTCCAGTGTTATATTTGAATTATGGG…	GGAGGATAAAAAGAAGCGAGATCGAGACCGGGTGGAGAATGAGGCAGAAAAAGATCTCCAGTGTCACGCCCCTGTGAGATTAGACTTGCCTCCTGAGAAGCCTCTCACAAGCTCTTTAGCCAAACAAGAAGAAGTAGAACAGACACCCCTTCAAGAAGCTTTGAATCAACTGATGAGACAATTGCAGAGAAAAGATCCAAGTGCTTTCTTTTCATTTCCTGTGACTGATTTTATTGCTCCTGGCTACTCCATGATCATTAAACACCCAATGGATTTTAGTACCATGAAAGAAAAGATCAAGAACAATGACTATCAGTCCATAGAAGAACTAAAGGATAACTTCAAACTAATGTGTACTAATGCCATGATTTACAATAAACCAGAGACCATTTATTATAA…
HLUC_RP1_hgx5857v1_pB66_B-142	5p 3p	142301398	Homo sapiens - BRD7	https://www.ncbi.nlm.nih.gov/nuccore/NM_013263.5	https://www.ncbi.nlm.nih.gov/gene/?term=29117		C	BRD7; [NM_013263.5 Homo sapiens bromodomain containing 7 (BRD7), transcript variant 2, mRNA]	345	1909	IF	Sense		99.2 / 99.8	TGGATGATGTATATAACTATCTATTCGATGATGAAGATACCCCACCAAACCCAAAAAAAGAGATCCTAGAACTAGCCATGGCCGCAGGGGCCACGAAGCCTCCTGAGAAGCCTCTCACAAGCTCTTTAGCCAAACAAGAAGAAGTAGAACAGACACCCCTTCAAGAAGCTTTGAATCAACTGATGAGACAATTGCAGAGAAAAGATCCAAGTGCTTTCTTTTCATTTCCTGTGACTGATTTTATTGCTCCTGGCTACTCCATGATCATTAAACACCCAATGGATTTTAGTACCATGAAAGAAAAGATCAAGAACAATGACTATCAGTCCATAGAAGAACTAAAGGATAACTTCAAACTAATGTGTACTAATGCCATGATTTACAATAAACCAGAGACCA…	GCCTCCTGAGAAGCCTCTCACAAGCTCTTTAGCCAAACAAGAAGAAGTAGAACAGACACCCCTTCAAGAAGCTTTGAATCAACTGATGAGACAATTGCAGAGAAAAGATCCAAGTGCTTTCTTTTCATTTCCTGTGACTGATTTTATTGCTCCTGGCTACTCCATGATCATTAAACACCCAATGGATTTTAGTACCATGAAAGAAAAGATCAAGAACAATGACTATCAGTCCATAGAAGAACTAAAGGATAACTTCAAACTAATGTGTACTAATGCCATGATTTACAATAAACCAGAGACCATTTATTATAAAGCTGCAAAGAAGCTGTTGCACTCAGGAATGAAAATTCTTAGCCAGGAAAGAATTCAGAGCCTGAAGCAGAGCATAGACTTCATGGC…	TTAGGATTCTACGATTCTAGATCAGGGTTTTCCCAGTCACGACGTTGTAAAACGACGGCCAGTGAATTGTAATACGACTCACTATAGGGCGAATTGGGTACCGGGCCTCTAGACACTAGCTACTCGAGGGGCCCCAGGGGCCACGAACTTCAGTGTCTTCTGTCAAATCCACAAAGTTGTTTTCCATGACGGGGGAAGGAATGGAAATCCCCATTGCTTTTCGAACTCCATACGTGCTTACGATATCACCTGGAGTTACTTGCTGTGCAAGTTCTTTAAGATTATTGGTCACTTGTTCAGCAAGATGCATTTCTCTGTATGAGGGACCCAAGAGACAGATCATGTTCGGAGGGGGTCTGGTGCTCAAACGTTCATTCTGGGCTTCCTGGAGTTCCCTGA…	CAAGTGATTTCAGCATCCATGAGTTTTTGGCCCACGTGCCAAGATTATCCGTATGTCATGGCAGATAGTTTACTGGATGTTTTAACAAAAGGAGGGCATTCCAGGACCCTACAAGAGATGGAGATGTCATTGCCTGAAGATGAAGGCCATACTAGGACACTTGACACAGCAAAAGAAATGGAGATTACAGAAGTAGAGCCACCAGGGCGTTTGGACTCCAGTACTCAAGACAGGCTCATAGCGCTGAAAGCAGTAACAAATTTTGGCGTTCCAGTTGAAGTTTTTGACTCTGAAGAAGCTGAAATATTCCAGAAGAAACTTGATGAGACCACCAGATTGCTCAGGGAACTCCAGGAAGCCCAGAATGAACGTTTGAGCACCAGACCCCCTCCGAACATG…	GCCTCCTGAGAAGCCTCTCACAAGCTCTTTAGCCAAACAAGAAGAAGTAGAACAGACACCCCTTCAAGAAGCTTTGAATCAACTGATGAGACAATTGCAGAGAAAAGATCCAAGTGCTTTCTTTTCATTTCCTGTGACTGATTTTATTGCTCCTGGCTACTCCATGATCATTAAACACCCAATGGATTTTAGTACCATGAAAGAAAAGATCAAGAACAATGACTATCAGTCCATAGAAGAACTAAAGGATAACTTCAAACTAATGTGTACTAATGCCATGATTTACAATAAACCAGAGACCATTTATTATAAAGCTGCAAAGAAGCTGTTGCACTCAGGAATGAAAATTCTTAGCCAGGAAAGAATTCAGAGCCTGAAGCAGAGCATAGACTTCATGGC…
HLUC_RP1_hgx5857v1_pB66_B-9	5p 3p	142301522	Homo sapiens - C8orf88	https://www.ncbi.nlm.nih.gov/nuccore/NM_001190972.2	https://www.ncbi.nlm.nih.gov/gene/?term=100127983		N/A	C8orf88; [NM_001190972.2 Homo sapiens chromosome 8 open reading frame 88 (C8orf88), transcript variant 1, mRNA]	196	665	OOF1	Sense		100.0 / 100.0	TGGATGATGTATATAACTATCTATTCGATGATGAAGATACCCCACCAAACCCAAAAAAAGAGATCCTAGAACTAGCCATGGCCGCAGGGGCCACGAACAGCAACAGCAGTCTCCAGTTAAGAAAGAGAGAATTAAATACAGCAGAGATTTCCTGTTGAAGCTCTCAAGTGTTTCCATCTGCAGAAAAAAACCAGACTTTCTGCCTGATCATCCCATTGTACTGCAAAAACCAGAAAACAACCAAAGTTTTAAGTAGCATTTTAAGAACAGATGAATTTAAGTTTGGACATCTGCAAATGAGGTGGATCTAGCAACAATAACTGTAATGGACTGTGACAATTCAATTTATTCTTAATTTTGATGGTTGGCTATTTGACTTCTCTAAAAATGAGAAAGAGC…	CAGCAACAGCAGTCTCCAGTTAAGAAAGAGAGAATTAAATACAGCAGAGATTTCCTGTTGAAGCTCTCAAGTGTTTCCATCTGCAGAAAAAAACCAGACTTTCTGCCTGATCATCCCATTGTACTGCAAAAACCAGAAAACAACCAAAGTTTTAAGTAGCATTTTAAGAACAGATGAATTTAAGTTTGGACATCTGCAAATGAGGTGGATCTAGCAACAATAACTGTAATGGACTGTGACAATTCAATTTATTCTTAATTTTGATGGTTGGCTATTTGACTTCTCTAAAAATGAGAAAGAGCTATTTTAAAATATAAAGAATTTTCTAATCAGTTTCAGCTTTGCAGGAGGTTTCCTGCATAAATTGGGAAGTAACACTGGAAAGTAGGAATTTGGTTA…	CGATCTACGATTCTAGATCAGGGTTTTCCCAGTCACGACGTTGTAAAACGACGGCCAGTGAATTGTAATACGACTCACTATAGGGCGAATTGGGTACCGGGCCTCTAGACACTAGCTACTCGAGGGGCCCCAGGGGCCACGAAATTACAAGTGATGAAAAACAAAAAATTGCAAGTAGTATGCAAATTATAAATATACAGTCTTCCCACTTCACTAACCAAATTCCTACTTTCCAGTGTTACTTCCCAATTTATGCAGGAAACCTCCTGCAAAGCTGAAACTGATTAGAAAATTCTTTATATTTTAAAATAGCTCTTTCTCATTTTTAGAGAAGTCAAATAGCCAACCATCAAAATTAAGAATAAATTGAATTGTCACAGTCCATTACAGTTATTGTTG…	AGCAACAGCAGTCTCCAGTTAAGAAAGAGAGAATTAAATACAGCAGAGATTTCCTGTTGAAGCTCTCAAGTGTTTCCATCTGCAGAAAAAAACCAGACTTTCTGCCTGATCATCCCATTGTACTGCAAAAACCAGAAAACAACCAAAGTTTTAAGTAGCATTTTAAGAACAGATGAATTTAAGTTTGGACATCTGCAAATGAGGTGGATCTAGCAACAATAACTGTAATGGACTGTGACAATTCAATTTATTCTTAATTTTGATGGTTGGCTATTTGACTTCTCTAAAAATGAGAAAGAGCTATTTTAAAATATAAAGAATTTTCTAATCAGTTTCAGCTTTGCAGGAGGTTTCCTGCATAAATTGGGAAGTAACACTGGAAAGTAGGAATTTGGTTAG…	CAGCAACAGCAGTCTCCAGTTAAGAAAGAGAGAATTAAATACAGCAGAGATTTCCTGTTGAAGCTCTCAAGTGTTTCCATCTGCAGAAAAAAACCAGACTTTCTGCCTGATCATCCCATTGTACTGCAAAAACCAGAAAACAACCAAAGTTTTAAGTAGCATTTTAAGAACAGATGAATTTAAGTTTGGACATCTGCAAATGAGGTGGATCTAGCAACAATAACTGTAATGGACTGTGACAATTCAATTTATTCTTAATTTTGATGGTTGGCTATTTGACTTCTCTAAAAATGAGAAAGAGCTATTTTAAAATATAAAGAATTTTCTAATCAGTTTCAGCTTTGCAGGAGGTTTCCTGCATAAATTGGGAAGTAACACTGGAAAGTAGGAATTTGGTTA…
HLUC_RP1_hgx5857v1_pB66_B-199	5p 3p	142301306	Homo sapiens - CBX4	https://www.ncbi.nlm.nih.gov/nuccore/NM_003655.3	https://www.ncbi.nlm.nih.gov/gene/?term=8535		N/A	CBX4; [NM_003655.3 Homo sapiens chromobox 4 (CBX4), mRNA]	460	1121	OOF1	Sense		100.0 / 100.0	TGGGATGATGTATATAACTATCTATTCGATGATGAAGATACCCCACCAAACCCAAAAAAAGAGATCCTAGAACTAGCCATGGCCGCAGGGGCCACGAACTCAACAGCAAGAAGCACCACCCCTACCAGCCCGACCCCAAAATGTACGACCTGCAGTACCAGGGCGGCCACAAGGAGGCGCCCAGCCCCACCTGCCCGGACCTGGGGGCCAAGAGCCACCCGCCCGACAAGTGGGCGCAAGGTGCGGGGGCCAAAGGCTACCTGGGGGCGGTGAAGCCCCTGGCCGGTGCGGCGGGTGCTCCAGGCAAAGGCTCCGAGAAGGGCCCCCCCAACGGAATGATGCCGGCCCCCAAAGAGGCTGTGACGGGCAACGGGATTGGGGGCAAGATGAAGATAGTCA…	CTCAACAGCAAGAAGCACCACCCCTACCAGCCCGACCCCAAAATGTACGACCTGCAGTACCAGGGCGGCCACAAGGAGGCGCCCAGCCCCACCTGCCCGGACCTGGGGGCCAAGAGCCACCCGCCCGACAAGTGGGCGCAAGGTGCGGGGGCCAAAGGCTACCTGGGGGCGGTGAAGCCCCTGGCCGGTGCGGCGGGTGCTCCAGGCAAAGGCTCCGAGAAGGGCCCCCCCAACGGAATGATGCCGGCCCCCAAAGAGGCTGTGACGGGCAACGGGATTGGGGGCAAGATGAAGATAGTCAAGAACAAGAACAAGAACGGACGCATCGTGATCGTGATGAGCAAATACATGGAGAACGGCATGCAGGCGGTGAAGATCAAGTCCGGCGAGGTGGCAGAG…	GATCACGATTCTAGATCAGGGTTTTCCCAGTCACGACGTTGTAAAACGACGGCCAGTGAATTGTAATACGACTCACTATAGGGCGAATTGGGTACCGGGCCTCTAGACACTAGCTACTCGAGGGGCCCCAGGGGCCACGAAGCCGGGTCCCAGGCAAGCAGGTCGGGCTTGGTGGTGAGCTGCAGGGGCTGCTCTCCAAAGGCCTCCTTGGTCGGGGACAGCTTGCGGGAGCCGGCATCCTGGGGCTGCGGATCGCTAACCCCGGACACCTCCTCCTCCCTCCTCTTGGGCGGCGCCTCCACCTTCTTCTCCTCTGCGCCCGCCGCCTTTTTAAAAGTCCTGTCGGCAGGAGGGTGGCGCTCGTCGGCTGCCCGCTTCTTGTGGCTGGGGGAGCGAGCC…	ACAAGTGGGCGCAAGGTGCGGGGGCCAAAGGCTACCTGGGGGCGGTGAAGCCCCTGGCCGGTGCGGCGGGTGCTCCAGGCAAAGGCTCCGAGAAGGGCCCCCCCAACGGAATGATGCCGGCCCCCAAAGAGGCTGTGACGGGCAACGGGATTGGGGGCAAGATGAAGATAGTCAAGAACAAGAACAAGAACGGACGCATCGTGATCGTGATGAGCAAATACATGGAGAACGGCATGCAGGCGGTGAAGATCAAGTCCGGCGAGGTGGCAGAGGGGGAGGCTCGCTCCCCCAGCCACAAGAAGCGGGCAGCCGACGAGCGCCACCCTCCTGCCGACAGGACTTTTAAAAAGGCGGCGGGCGCAGAGGAGAAGAAGGTGGAGGCGCCGCCCAAGAGGAGGG…	CTCAACAGCAAGAAGCACCACCCCTACCAGCCCGACCCCAAAATGTACGACCTGCAGTACCAGGGCGGCCACAAGGAGGCGCCCAGCCCCACCTGCCCGGACCTGGGGGCCAAGAGCCACCCGCCCGACAAGTGGGCGCAAGGTGCGGGGGCCAAAGGCTACCTGGGGGCGGTGAAGCCCCTGGCCGGTGCGGCGGGTGCTCCAGGCAAAGGCTCCGAGAAGGGCCCCCCCAACGGAATGATGCCGGCCCCCAAAGAGGCTGTGACGGGCAACGGGATTGGGGGCAAGATGAAGATAGTCAAGAACAAGAACAAGAACGGACGCATCGTGATCGTGATGAGCAAATACATGGAGAACGGCATGCAGGCGGTGAAGATCAAGTCCGGCGAGGTGGCAGAG…
HLUC_RP1_hgx5857v1_pB66_B-82	5p 3p	142301211 / 142301209	Homo sapiens - CCT3	https://www.ncbi.nlm.nih.gov/nuccore/NM_005998.5	https://www.ncbi.nlm.nih.gov/gene/?term=7203		N/A	CCT3; [NM_005998.5 Homo sapiens chaperonin containing TCP1 subunit 3 (CCT3), transcript variant 1, mRNA]	1599	214	??	AntiSense		99.7 / 100.0	AGGGGATGATGTATATAACTATCTATTCGATGATGAAGATACCCCACCAAACCCAAAAAAAGAGATCCTAGAACTAGCCATGGCCGCAGGGGCCACGAACTGGTCATCGCCTTTCTTTTTGTGGCCTGAAACGATGTCATCAATTCGCAGTAGCAGAACTGCCGTCTCCACTGCTGTCTTATAAGTCTGCAGCTTCACAGCCAATGGCTCCCATATGCCCAGTTCCTTCATGTCCACCAAAGTACCCGTCTCACCATTTACACCCCAGGTCTCACAGTTCTCCTGGGTGTGCTTGGCCTGAAGGGAGGTAAGTAGACGGATGGTGCTGGCCCCACAGTTCTGGATCAGGGTACGAGGAATGACCTCTAGGGCCTGGGCAACAGCCCTGTATGGCCATTG…	CTGGTCATCGCCTTTCTTTTTGTGGCCTGAAACGATGTCATCAATTCGCAGTAGCAGAACTGCCGTCTCCACTGCTGTCTTATAAGTCTGCAGCTTCACAGCCAATGGCTCCCATATGCCCAGTTCCTTCATGTCCACCAAAGTACCCGTCTCACCATTTACACCCCAGGTCTCACAGTTCTCCTGGGTGTGCTTGGCCTGAAGGGAGGTAAGTAGACGGATGGTGCTGGCCCCACAGTTCTGGATCAGGGTACGAGGAATGACCTCTAGGGCCTGGGCAACAGCCCTGTATGGCCATTGTTCCACACCAGTCATGGCCTTGGATTTTTCTGTCAAGGCATGGGCCACAGCCATCTCGGAGGCCCCACCCCCTGGCACCAGCTGAGGGTCCAGGAGAAC…	TTAAGAATCTACGATTCTAGATCAGGGTTTTCCCAGTCACGACGTTGTAAAACGACGGCCAGTGAATTGTAATACGACTCACTATAGGGCGAATTGGGTACCGGGCCTCTAGACACTAGCTACTCGAGGGGCCCCAGGGGCCACGAAGTCCAGCATCCAGCGGCCAAGTCCATGATCGAAATTAGCCGGACCCAGGATGAAGAGGTTGGAGATGGGACCACATCAGTAATTATTCTTGCAGGGGAAATGCTGTCTGTAGCTGAGCACTTCCTGGAGCAGCAGATGCACCCAACAGTGGTGATCAGTGCTTACCGCAAGGCATTGGATGATATGATCAGCACCCTAAAGAAAATAAGTATCCCAGTCGACATCAGTGACAGTGATATGATGCTGAACATC…	AATTCGGGTGAAGTCCTCCTCTCGTGTAATCTCAATGTCAGTCTGGCTTTCTCCTTTCTTGTATTCCAGAGAAGAATCCAGCAGCACAATGCGAGGGTTCTTGATATAGCGCCGCATACGTGGATGGGTCACATCCTTGTTAATCATGACTCCACGCAAGACACAGGAGTCTTCAATGATGCCTCCAGGTATCTTTTCCACTCTTGCATATTTTTTTATGTCAATCTCTTTCCGACCATTCTCCTCAAACTGTACCATCTTGACAGCATCCAGGGCAATGTTGCAAGCCAAAGATGACCACCGACTGATGGCTTTGGTAGTAATAGAGCTGTTGATGATGTTCAGCATCATATCACTGTCACTGATGTCGACTGGGATACTTATTTTCTTTAGGGTGCT…	CTGGTCATCGCCTTTCTTTTTGTGGCCTGAAACGATGTCATCAATTCGCAGTAGCAGAACTGCCGTCTCCACTGCTGTCTTATAAGTCTGCAGCTTCACAGCCAATGGCTCCCATATGCCCAGTTCCTTCATGTCCACCAAAGTACCCGTCTCACCATTTACACCCCAGGTCTCACAGTTCTCCTGGGTGTGCTTGGCCCGAAGGGAGGTAAGTAGACGGATGGTGCTGGCCCCACAGTTCTGGATCAGGGTACGAGGAATGACCTCTAGGGCCTGGGCAACAGCCCTGTATGGCCATTGTTCCACACCAGTCATGGCCTTGGATTTTTCTGTCAAGGCATGGGCCACAGCCATCTCGGAGGCCCCACCCCCTGGCACCAGCTGAGGGTCCAGGAGAAC…
HLUC_RP1_hgx5857v1_pB66_B-215	5p 3p	142301284	Homo sapiens - CDC42BPB	https://www.ncbi.nlm.nih.gov/nuccore/NM_006035.4	https://www.ncbi.nlm.nih.gov/gene/?term=9578		D	CDC42BPB; [NM_006035.4 Homo sapiens CDC42 binding protein kinase beta (CDC42BPB), mRNA]	2505	3427	IF	Sense		99.9 / 99.8	TGGATGATGTATATACTATCTATTCGATGATGAAGATACCCCACCAAACCCAAAAAAAGAGATCCTAGAACTAGCCATGGCCGCAGGGGCCACGAATCAAGCTCTTGCTTCCAAGATGACCGAAGAGCTCGAGGCTTTGAGGAGTTCTAGTCTGGGGTCAAGAACACTGGACCCGCTGTGGAAGGTGCGCCGCAGCCAGAAGCTGGACATGTCCGCGCGGCTGGAGCTGCAGTCGGCCCTGGAGGCGGAGATCCGGGCCAAGCAGCTTGTCCAGGAGGAGCTCAGGAAGGTCAAGGACGCCAACCTCACCTTGGAAAGCAAACTAAAGGATTCCGAAGCCAAAAACAGAGAATTATTAGAAGAAATGGAAATTTTGAAGAAAAAGATGGAAGAAAAATT…	TCAAGCTCTTGCTTCCAAGATGACCGAAGAGCTCGAGGCTTTGAGGAGTTCTAGTCTGGGGTCAAGAACACTGGACCCGCTGTGGAAGGTGCGCCGCAGCCAGAAGCTGGACATGTCCGCGCGGCTGGAGCTGCAGTCGGCCCTGGAGGCGGAGATCCGGGCCAAGCAGCTTGTCCAGGAGGAGCTCAGGAAGGTCAAGGACGCCAACCTCACCTTGGAAAGCAAACTAAAGGATTCCGAAGCCAAAAACAGAGAATTATTAGAAGAAATGGAAATTTTGAAGAAAAAGATGGAAGAAAAATTCAGAGCAGATACTGGGCTCAAACTTCCAGATTTTCAGGATTCCATTTTTGAGTATTTCAACACTGCTCCTCTTGCACATGACCTGACATTTAGAAC…	CATCTACGATTCCTAGATCAGGGTTTTCCCAGTCACGACGTTGTAAAACGACGGCCAGTGAATTGTAATACGACTCACTATAGGGCGAATTGGGTACCGGGCCTCTAGACACTAGCTACTCGAGGGGCCCCAGGGGCCACGAACAGTGACACCAGGCTGGGTGGATTTTCCTTCAGGCAGATCATACAGGAAGAGCTTGCAGTCACAGACGACTGCATATGCGCGCTGCCATCCCTTCTTCACCCCCGTGGGCTTTGGGACCTTGACATGGCCTTTGTAGGCTGTTCCGATGCCTCGCTGCACGTCCACGCCCAGAGGCCTCTTGGACTGCTCGGGAGGTATTGGGCACACCTGGGGGGCACCGTCTTTGCAGGACACGTGGCAAGCAAAGGAACACAC…	AGAAAAAAGATGGAAGAAAAATTCAGAGCAGATACTGGGCTCAAACTTCCAGATTTTCAGGATTCCATTTTTGAGTATTTCAACACTGCTCCTCTTGCACATGACCTGACATTTAGAACCAGCTCAGCTAGTGAGCAAGAAACACAAGCTCCGAAGCCAGAAGCGTCCCCGTCGATGTCTGTGGCTGCATCAGAGCAGCAGGAGGACATGGCTCGGCCCCCGCAGAGGCCATCCGCTGTGCCGTTGCCCACCACGCAGGCCCTGGCTCTGGCTGGACCGAAGCCAAAAGCTCACCAGTTCAGCATCAAGTCCTTCTCCAGCCCTACTCAGTGCAGCCACTGCACCTCCCTGATGGTTGGGCTGATCCGGCAGGGCTACGCCTGCGAGGTGTGTTCCTTT…	TCAAGCTCTTGCTTCCAAGATGACCGAAGAGCTCGAGGCTTTGAGGAGTTCTAGTCTGGGGTCAAGAACACTGGACCCGCTGTGGAAGGTGCGCCGCAGCCAGAAGCTGGACATGTCCGCGCGGCTGGAGCTGCAGTCGGCCCTGGAGGCGGAGATCCGGGCCAAGCAGCTTGTCCAGGAGGAGCTCAGGAAGGTCAAGGACGCCAACCTCACCTTGGAAAGCAAACTAAAGGATTCCGAAGCCAAAAACAGAGAATTATTAGAAGAAATGGAAATTTTGAAGAAAAAGATGGAAGAAAAATTCAGAGCAGATACTGGGCTCAAACTTCCAGATTTTCAGGATTCCATTTTTGAGTATTTCAACACTGCTCCTCTTGCACATGACCTGACATTTAGAAC…
HLUC_RP1_hgx5857v1_pB66_B-38	5p 3p	142301562	Homo sapiens - CEP57L1	https://www.ncbi.nlm.nih.gov/nuccore/NM_001083535.3	https://www.ncbi.nlm.nih.gov/gene/?term=285753		D	CEP57L1; [NM_001083535.3 Homo sapiens centrosomal protein 57 like 1 (CEP57L1), transcript variant 1, mRNA]	93	838	IF	Sense		99.9 / 99.7	ATGGATGATGTATATAACTATCTATTCGATGATGAAGATACCCCACCAAACCCAAAAAAAGAGATCCTAGAACTAGCCATGGCCGCAGGGGCCACGAATCAGAATTGCCATCCTGCAAACTTAGAAGTTACCTCTCCTAAGATACTTCATAGCCCAAATAGCCAAGCTCTTATTTTAGCCTTAAAAACTCTTCAGGAAAAAATTCATCGTTTAGAGCTGGAGAGAACACAAGCTGAAGATAACCTGAACATTCTTTCCAGAGAAGCAGCACAGTATAAGAAGGCCTTAGAGAATGAAACAAATGAGAGAAATCTGGCACACCAGGAGCTGATAAAGCAGAAAAAAGATATAAGTATACAGTTAAGCTCAGCCCAGTCTCGTTGTACTCTTCTAGAGAAG…	TCAGAATTGCCATCCTGCAAACTTAGAAGTTACCTCTCCTAAGATACTTCATAGCCCAAATAGCCAAGCTCTTATTTTAGCCTTAAAAACTCTTCAGGAAAAAATTCATCGTTTAGAGCTGGAGAGAACACAAGCTGAAGATAACCTGAACATTCTTTCCAGAGAAGCAGCACAGTATAAGAAGGCCTTAGAGAATGAAACAAATGAGAGAAATCTGGCACACCAGGAGCTGATAAAGCAGAAAAAAGATATAAGTATACAGTTAAGCTCAGCCCAGTCTCGTTGTACTCTTCTAGAGAAGCAACTAGAATATACAAAGAGAATGGTTCTCAACGTAGAGCGAGAAAAGAACATGATCCTAGAACAACAGGCCCAGCTTCAGAGGGAAAAAGAACAAGA…	CGATCACGATTCTAGATCAGGGTTTTCCCAGTCACGACGTTGTAAAACGACGGCCAGTGAATTGTAATACGACTCACTATAGGGCGAATTGGGTACCGGGCCTCTAGACACTAGCTACTCGAGGGGCCCCAGGGGCCACGAACACGATGTTGCCTCATCTTTTCAGCCACAAAAGGCAGTGCTCCAAACTTTGAACAAATTTGCCAAGGTGGTCGTCTCTTTATACATTTAGTTTTCTTTGAAGATTTCTTCTTTTCCTTGGAGTGCTTTAGATTTGAAACTGAAGACATTATAATTTTACTGATTTCAAGTCCAGTTTGAAGCTCAGAAGCTTTGTCTTGAAATAGCTTACGCTGATGTTCTTCTTCCTTAAGTTTTTCTTCTAAAATGTTTAATCTT…	TCGTTTAGAGCTGGAGAGAACACAAGCTGAAGATAACCTGAACATTCTTTCCAGAGAAGCAGCACAGTATAAGAAGGCTTTAGAGAATGAAACAAATGAGAGAAATCTGGCACACCAGGAGCTGATAAAGCAGAAAAAAGATATAAGTATACAGTTAAGCTCAGCCCAGTCTCGTTGTACTCTTCTAGAGAAGCAACTAGAATATACAAAGAGAATGGTTCTCAACGTAGAGCGAGAAAAGAACATGATCCTAGAACAACAGGCCCAGCTTCAGAGGGAAAAAGAACAAGATCAGATGAAGCTGTATGCAAAACTTGAAAAGCTTGATGTCTTAGAAAAAGAGTGTTTCAGACTTACAACAACTCAGAAAACTGCTGAGGACAAGATTAAACATTTTAG…	TCAGAATTGCCATCCTGCAAACTTAGAAGTTACCTCTCCTAAGATACTTCATAGCCCAAATAGCCAAGCTCTTATTTTAGCCTTAAAAACTCTTCAGGAAAAAATTCATCGTTTAGAGCTGGAGAGAACACAAGCTGAAGATAACCTGAACATTCTTTCCAGAGAAGCAGCACAGTATAAGAAGGCCTTAGAGAATGAAACAAATGAGAGAAATCTGGCACACCAGGAGCTGATAAAGCAGAAAAAAGATATAAGTATACAGTTAAGCTCAGCCCAGTCTCGTTGTACTCTTCTAGAGAAGCAACTAGAATATACAAAGAGAATGGTTCTCAACGTAGAGCGAGAAAAGAACATGATCCTAGAACAACAGGCCCAGCTTCAGAGGGAAAAAGAACAAGA…
HLUC_RP1_hgx5857v1_pB66_B-99	5p 3p	142301395	Homo sapiens - CEP97	https://www.ncbi.nlm.nih.gov/nuccore/NM_001303401.2	https://www.ncbi.nlm.nih.gov/gene/?term=79598		N/A	CEP97; [NM_001303401.2 Homo sapiens centrosomal protein 97 (CEP97), transcript variant 2, mRNA]	5512	6526	OOF1	Sense	3p	99.8 / 99.8	AGGGATGATGTATATAACTATCTATTCGATGATGAAGATACCCCACCAAACCCAAAAAAAGAGATCCTAGAACTAGCCATGGCCGCAGGGGCCACGAACCTGGACAACATAGCAAGACCCCCCTCTCTACAAAAAAAAATTTTTTCTGAAAAGAATAAGTACATTTTAGAGTCCATTTATTTGACGACAGGCAGTATGACAGGTTGCTGAGGTATATAAAATTTTCTAGAGAAATGCTGAGTTTGATGACATTTTATCTTCAGTTTTGTAGAACAGATGTTAAAATGTTAACTCTCCTGGTGTGCAGAAAGCTGTAATCATGACAGTTGATAATATGCAATTTAGTTTGATTTTATAGGTTTAATTATAAAAGGCTTCACAATATGCATGTTTTAGGAA…	CCTGGACAACATAGCAAGACCCCCCTCTCTACAAAAAAAAATTTTTTCTGAAAAGAATAAGTACATTTTAGAGTCCATTTATTTGACGACAGGCAGTATGACAGGTTGCTGAGGTATATAAAATTTTCTAGAGAAATGCTGAGTTTGATGACATTTTATCTTCAGTTTTGTAGAACAGATGTTAAAATGTTAACTCTCCTGGTGTGCAGAAAGCTGTAATCATGACAGTTGATAATATGCAATTTAGTTTGATTTTATAGGTTTAATTATAAAAGGCTTCACAATATGCATGTTTTAGGAAAATGTTCATTTATTTAGTCATATAATCGTTTGTATATATGTAAATAACTTTATTCTGGAATAATGTGGGTGCCATCTTGAGCGTGTGTTTTTATCTGT…	TGATCTACGATTCTAGATCAGGGTTTTCCCAGTCACGACGTTGTAAAACGACGGCCAGTGAATTGTAATACGACTCACTATAGGGCGAATTGGGTACCGGGCCTCTAGACACTAGCTACTCGAGGGGCCCCAGGGGCCACGAAGTTTGGAAAAAATAAAAATATACATTAAACAATGAAGTCTCGGCTGGGCACAGTGGCTCACACCTGTAATCTCAGCACTTTGCGAGGCCGAGGTGGGTGGATCACTTGAGGTCAGGAGTTCGAGACCAGCCTGGCCAACATGGTGAAACCCCATCTCTACTAAAAATACAAAAAAATTAGCCGAGCCTTGTGGTTGCACACCTGTAATCCCAGCTACACAGGAAGCTGAGGCAGGAGAATCGCTTGTACCCAGGAA…	CTGTTTTGGATTATTTTTTGTATACAAACACCATAATACTGTATTTTCCTGTTATCTACTTAAGTCTAGTTCTACTTTTTCCCAATAATTTCAGGAAAATACAAGCTTGAGATATTATACTATCTCCCTTGGTATTTTTTGTGTGCAAAGTCTTAGAATTGGATTTATAACATTGATAATAAAAATATAAAACGTTTTTCCTCGGGAGTTAAGATGGTAAAAAGAAAAAAATAGAATGAATATGATCATTTCTCCATCATAAAGGAAAGAAGAGACTTCATTGTGTGTGTGTTTTTTTTTATTTTTTCGAGATAGAGTTTCACTGTTGTCACCCAGGCTGGTCTCAGCTCACTGCAACCTCCACTTCCTGGGTACAAGCGATTCTCCTGCCTCAGCTTC…	CCTGGACAACATAGCAAGACCCCCCTCTCTACAAAAAAAATTTTTTTCTGAAAAGAATAAGTACATTTTAGAGTCCATTTATTTGACGACAGGCAGTATGACAGGTTGCTGAGGTATATAAAATTTTCTAGAGAAATGCTGAGTTTGATGACATTTTATCTTCAGTTTTGTAGAACAGATGTTAAAATGTTAACTCTCCTGGTGTGCAGAAAGCTGTAATCATGACAGTTGATAATATGCAATTTAGTTTGATTTTATAGGTTTAATTATAAAAGGCTTCACAATATGCATGTTTTAGGAAAATGTTCATTTATTTAGTCATATAATCGTTTGTATATATGTAAATAACTTTATTCTGGAATAATGTGGGTGCCATCTTGAGCGTGTGTTTTTATCTGT…
HLUC_RP1_hgx5857v1_pB66_B-223	5p 3p	142301395 / 142301533	Homo sapiens - CEP97	https://www.ncbi.nlm.nih.gov/nuccore/NM_001303401.2	https://www.ncbi.nlm.nih.gov/gene/?term=79598		N/A	CEP97; [NM_001303401.2 Homo sapiens centrosomal protein 97 (CEP97), transcript variant 2, mRNA]	5545	6740	OOF1	Sense	3p	99.7 / 99.1	TGGGATGATGTATATACTATCTATTCGATGATGAAGATACCCCACCAAACCCAAAAAAAGAGATCCTAGAACTAGCCATGGCCGCAGGGGCCACGAAAAAAAAAATTTTTTCTGAAAAGAATAAGTACATTTTAGAGTCCATTTATTTGACGACAGGCAGTATGACAGGTTGCTGAGGTATATAAAATTTTCTAGAGAAATGCTGAGTTTGATGACATTTTATCTTCAGTTTTGTAGAACAGATGTTAAAATGTTAACTCTCCTGGTGTGCAGAAAGCTGTAATCATGACAGTTGATAATATGCAATTTAGTTTGATTTTATAGGTTTAATTATAAAAGGCTTCACAATATGCATGTTTTAGGAAAATGTTCATTTATTTAGTCATATAATCGTTTGTA…	AAAAAAAATTTTTTCTGAAAAGAATAAGTACATTTTAGAGTCCATTTATTTGACGACAGGCAGTATGACAGGTTGCTGAGGTATATAAAATTTTCTAGAGAAATGCTGAGTTTGATGACATTTTATCTTCAGTTTTGTAGAACAGATGTTAAAATGTTAACTCTCCTGGTGTGCAGAAAGCTGTAATCATGACAGTTGATAATATGCAATTTAGTTTGATTTTATAGGTTTAATTATAAAAGGCTTCACAATATGCATGTTTTAGGAAAATGTTCATTTATTTAGTCATATAATCGTTTGTATATATGTAAATAACTTTATTCTGGAATAATGTGGGTGCCATCTTGAGCGTGTGTTTTTATCTGTTTTGGATTATTTTTTGTATACAAACACCATAAT…	TTGGAATCAACGATTCTAGATCAGGGTTTTCCCAGTCACGACGTTGTAAAACGACGGCCAGTGAATTGTAATACGACTCACTATAGGGCGAATTGGGTACCGGGCCTCTAGACACTAGCTACTCGAGGGGCCCCAGGGGCCACGAACTTTGTTTATTTGACTTTTAATTTTAATATGGCACAACAAGCTTGATCAGTAAAAGCAATATCATTAAAAATGTTTAGAATGTTCCTTACAGACCCTTTCTGCTTCACTTCATGAATGAGGGTATCATATATTTAACATTTAAAACATTATGACACAATAAATACCTTTTAAAGGTATGTGGCAAAATAAAAATATACTCTGATTCGAGCTGGTGTTTGGAAAAAATAAAAATATACATTAAACAATGAAGTC…	CCATTGGGGGGGGGGTTTTTTTTTTTTTTTTCGAGATAGAGTTTCACTGTTGTCACCCAGGCTGGTCTCAGCTCACTGCAACCTCCACTTCCTGGGTACAAGCGATTCTCCTGCCTCAGCTTCCTGTGTAGCTGGGATTACAGGTGTGCAACCACAAGGCTCGGCTAATTTTTTTGTATTTTTAGTAGAGATGGGGTTTCACCATGTTGGCCAGGCTGGTCTCGAACTCCTGACCTCAAGTGATCCACCCACCTCGGCCTCGCAAAGTGCTGAGATTACAGGTGTGAGCCACTGTGCCCAGCCGAGACTTCATTGTTTAATGTATATTTTTATTTTTTCCAAACACCAGCTCGAATCAGAGTATATTTTTATTTTGCCACATACCTTTAAAAGGTATTT…	AAAAAAATTTTTTTCTGAAAAGAATAAGTACATTTTAGAGTCCATTTATTTGACGACAGGCAGTATGACAGGTTGCTGAGGTATATAAAATTTTCTAGAGAAATGCTGAGTTTGATGACATTTTATCTTCAGTTTTGTAGAACAGATGTTAAAATGTTAACTCTCCTGGTGTGCAGAAAGCTGTAATCATGACAGTTGATAATATGCAATTTAGTTTGATTTTATAGGTTTAATTATAAAAGGCTTCACAATATGCATGTTTTAGGAAAATGTTCATTTATTTAGTCATATAATCGTTTGTATATATGTAAATAACTTTATTCTGGAATAATGTGGGTGCCATCTTGAGCGTGTGTTTTTATCTGTTTTGGATTATTTTTTGTATACAAACACCATAAT…
HLUC_RP1_hgx5857v1_pB66_B-19	5p 3p	142301450	Homo sapiens - CHD1L	https://www.ncbi.nlm.nih.gov/nuccore/NM_001348462.2	https://www.ncbi.nlm.nih.gov/gene/?term=9557		D	CHD1L; [NM_001348462.2 Homo sapiens chromodomain helicase DNA binding protein 1 like (CHD1L), transcript variant 18, mRNA]	498	1162	IF	Sense		99.8 / 100.0	TGGATGATGTATATACTATCTATTCGATGATGAAGATACCCCACCAAACCCAAAAAAAGAGATCCTAGAACTAGCCATGGCCGCAGGGGCCACGAATGACTTGCAAGCAGCTGCCAGGGCTCATCGCATTGGCCAAAACAAGTCTGTTAAAGTTATTCGGCTGATTGGTCGAGACACTGTGGAAGAAATAGTCTATAGGAAAGCAGCCTCCAAACTGCAGCTCACCAACATGATCATAGAAGGAGGCCATTTTACTCTGGGAGCCCAGAAACCCGCTGCCGATGCTGACCTCCAGTTGAGTGAGATACTCAAATTTGGTTTGGATAAACTGCTGGCCTCTGAGGGGAGCACCATGGATGAAATAGACCTGGAGTCCATCCTGGGAGAAACAAAAGATGG…	TGACTTGCAAGCAGCTGCCAGGGCTCATCGCATTGGCCAAAACAAGTCTGTTAAAGTTATTCGGCTGATTGGTCGAGACACTGTGGAAGAAATAGTCTATAGGAAAGCAGCCTCCAAACTGCAGCTCACCAACATGATCATAGAAGGAGGCCATTTTACTCTGGGAGCCCAGAAACCCGCTGCCGATGCTGACCTCCAGTTGAGTGAGATACTCAAATTTGGTTTGGATAAACTGCTGGCCTCTGAGGGGAGCACCATGGATGAAATAGACCTGGAGTCCATCCTGGGAGAAACAAAAGATGGCCAGTGGGTCTCTGATGCCTTGCCTGCAGCAGAAGGAGGGAGCAGAGATCAAGAGGAAGGAAAAAATCATATGTACTTATTTGAAGGTAAAGATTA…	CGATCACGATTCTAGATCAGGGTTTTCCCAGTCACGACGTTGTAAAACGACGGCCAGTGAATTGTAATACGACTCACTATAGGGCGAATTGGGTACCGGGCCTCTAGACACTAGCTACTCGAGGGGCCCCAGGGGCCACGAAGTGCCTCTTCCTTTTGCCTCTTCTTCTCCTCTATGAGTCTCCTTCTCTTGGCAGCTGCTTCTTGTCTTTTCTTCTGTCTGTCCTCCAGCTCTTCTGGACTCAGAACCCGCTTCCTTTTGGTAGATCCCTCCACAAGGCCTGGGATGAGAACACTGCCTTTATTTCGGAGTGATCGGCCCTCTTGACTAGCTTTCTCCAAAAGGGTTTTCTGAAGGTTTACCAGTTGTTCAAATGATTTTCTGTCTTCCTTACTGGGC…	CGTCTGTTAAAGTTATTCGGCTGATTGGTCGAGACACTGTGGAAGAAATAGTCTATAGGAAAGCAGCCTCCAAACTGCAGCTCACCAACATGATCATAGAAGGAGGCCATTTTACTCTGGGAGCCCAGAAACCCGCTGCCGATGCTGACCTCCAGTTGAGTGAGATACTCAAATTTGGTTTGGATAAACTGCTGGCCTCTGAGGGGAGCACCATGGATGAAATAGACCTGGAGTCCATCCTGGGAGAAACAAAAGATGGCCAGTGGGTCTCTGATGCCTTGCCTGCAGCAGAAGGAGGGAGCAGAGATCAAGAGGAAGGAAAAAATCATATGTACTTATTTGAAGGTAAAGATTATTCTAAAGAGCCCAGTAAGGAAGACAGAAAATCATTTGAACAAC…	TGACTTGCAAGCAGCTGCCAGGGCTCATCGCATTGGCCAAAACAAGTCTGTTAAAGTTATTCGGCTGATTGGTCGAGACACTGTGGAAGAAATAGTCTATAGGAAAGCAGCCTCCAAACTGCAGCTCACCAACATGATCATAGAAGGAGGCCATTTTACTCTGGGAGCCCAGAAACCCGCTGCCGATGCTGACCTCCAGTTGAGTGAGATACTCAAATTTGGTTTGGATAAACTGCTGGCCTCTGAGGGGAGCACCATGGATGAAATAGACCTGGAGTCCATCCTGGGAGAAACAAAAGATGGCCAGTGGGTCTCTGATGCCTTGCCTGCAGCAGAAGGAGGGAGCAGAGATCAAGAGGAAGGAAAAAATCATATGTACTTATTTGAAGGTAAAGATTA…
HLUC_RP1_hgx5857v1_pB66_B-277	5p 3p	142301450	Homo sapiens - CHD1L	https://www.ncbi.nlm.nih.gov/nuccore/NM_001348462.2	https://www.ncbi.nlm.nih.gov/gene/?term=9557		D	CHD1L; [NM_001348462.2 Homo sapiens chromodomain helicase DNA binding protein 1 like (CHD1L), transcript variant 18, mRNA]	498	1162	IF	Sense		100.0 / 100.0	AGGGATGATGTATATAACTATCTATTCGATGATGAAGATACCCCACCAAACCCAAAAAAAGAGATCCTAGAACTAGCCATGGCCGCAGGGGCCACGAATGACTTGCAAGCAGCTGCCAGGGCTCATCGCATTGGCCAAAACAAGTCTGTTAAAGTTATTCGGCTGATTGGTCGAGACACTGTGGAAGAAATAGTCTATAGGAAAGCAGCCTCCAAACTGCAGCTCACCAACATGATCATAGAAGGAGGCCATTTTACTCTGGGAGCCCAGAAACCCGCTGCCGATGCTGACCTCCAGTTGAGTGAGATACTCAAATTTGGTTTGGATAAACTGCTGGCCTCTGAGGGGAGCACCATGGATGAAATAGACCTGGAGTCCATCCTGGGAGAAACAAAAGAT…	TGACTTGCAAGCAGCTGCCAGGGCTCATCGCATTGGCCAAAACAAGTCTGTTAAAGTTATTCGGCTGATTGGTCGAGACACTGTGGAAGAAATAGTCTATAGGAAAGCAGCCTCCAAACTGCAGCTCACCAACATGATCATAGAAGGAGGCCATTTTACTCTGGGAGCCCAGAAACCCGCTGCCGATGCTGACCTCCAGTTGAGTGAGATACTCAAATTTGGTTTGGATAAACTGCTGGCCTCTGAGGGGAGCACCATGGATGAAATAGACCTGGAGTCCATCCTGGGAGAAACAAAAGATGGCCAGTGGGTCTCTGATGCCTTGCCTGCAGCAGAAGGAGGGAGCAGAGATCAAGAGGAAGGAAAAAATCATATGTACTTATTTGAAGGTAAAGATTA…	TGAATCTACGATTCTAGATCAGGGTTTTCCCAGTCACGACGTTGTAAAACGACGGCCAGTGAATTGTAATACGACTCACTATAGGGCGAATTGGGTACCGGGCCTCTAGACACTAGCTACTCGAGGGGCCCCAGGGGCCACGAAGTGCCTCTTCCTTTTGCCTCTTCTTCTCCTCTATGAGTCTCCTTCTCTTGGCAGCTGCTTCTTGTCTTTTCTTCTGTCTGTCCTCCAGCTCTTCTGGACTCAGAACCCGCTTCCTTTTGGTAGATCCCTCCACAAGGCCTGGGATGAGAACACTGCCTTTATTTCGGAGTGATCGGCCCTCTTGACTAGCTTTCTCCAAAAGGGTTTTCTGAAGGTTTACCAGTTGTTCAAATGATTTTCTGTCTTCCTTACTGG…	GTCGAGACACTGTGGAAGAAATAGTCTATAGGAAAGCAGCCTCCAAACTGCAGCTCACCAACATGATCATAGAAGGAGGCCATTTTACTCTGGGAGCCCAGAAACCCGCTGCCGATGCTGACCTCCAGTTGAGTGAGATACTCAAATTTGGTTTGGATAAACTGCTGGCCTCTGAGGGGAGCACCATGGATGAAATAGACCTGGAGTCCATCCTGGGAGAAACAAAAGATGGCCAGTGGGTCTCTGATGCCTTGCCTGCAGCAGAAGGAGGGAGCAGAGATCAAGAGGAAGGAAAAAATCATATGTACTTATTTGAAGGTAAAGATTATTCTAAAGAGCCCAGTAAGGAAGACAGAAAATCATTTGAACAACTGGTAAACCTTCAGAAAACCCTTTTGG…	TGACTTGCAAGCAGCTGCCAGGGCTCATCGCATTGGCCAAAACAAGTCTGTTAAAGTTATTCGGCTGATTGGTCGAGACACTGTGGAAGAAATAGTCTATAGGAAAGCAGCCTCCAAACTGCAGCTCACCAACATGATCATAGAAGGAGGCCATTTTACTCTGGGAGCCCAGAAACCCGCTGCCGATGCTGACCTCCAGTTGAGTGAGATACTCAAATTTGGTTTGGATAAACTGCTGGCCTCTGAGGGGAGCACCATGGATGAAATAGACCTGGAGTCCATCCTGGGAGAAACAAAAGATGGCCAGTGGGTCTCTGATGCCTTGCCTGCAGCAGAAGGAGGGAGCAGAGATCAAGAGGAAGGAAAAAATCATATGTACTTATTTGAAGGTAAAGATTA…
HLUC_RP1_hgx5857v1_pB66_B-265	5p 3p	142301450	Homo sapiens - CHD1L	https://www.ncbi.nlm.nih.gov/nuccore/NM_001348462.2	https://www.ncbi.nlm.nih.gov/gene/?term=9557		D	CHD1L; [NM_001348462.2 Homo sapiens chromodomain helicase DNA binding protein 1 like (CHD1L), transcript variant 18, mRNA]	498	1162	IF	Sense		99.8 / 100.0	TGGATGATGTATATAACTATCTATTCGATGATGAAGATACCCCACCAAACCCAAAAAAAGAGATCCTAGAACTAGCCATGGCCGCAGGGGCCACGAATGACTTGCAAGCAGCTGCCAGGGCTCATCGCATTGGCCAAAACAAGTCTGTTAAAGTTATTCGGCTGATTGGTCGAGACACTGTGGAAGAAATAGTCTATAGGAAAGCAGCCTCCAAACTGCAGCTCACCAACATGATCATAGAAGGAGGCCATTTTACTCTGGGAGCCCAGAAACCCGCTGCCGATGCTGACCTCCAGTTGAGTGAGATACTCAAATTTGGTTTGGATAAACTGCTGGCCTCTGAGGGGAGCACCATGGATGAAATAGACCTGGAGTCCATCCTGGGAGAAACAAAAGATG…	TGACTTGCAAGCAGCTGCCAGGGCTCATCGCATTGGCCAAAACAAGTCTGTTAAAGTTATTCGGCTGATTGGTCGAGACACTGTGGAAGAAATAGTCTATAGGAAAGCAGCCTCCAAACTGCAGCTCACCAACATGATCATAGAAGGAGGCCATTTTACTCTGGGAGCCCAGAAACCCGCTGCCGATGCTGACCTCCAGTTGAGTGAGATACTCAAATTTGGTTTGGATAAACTGCTGGCCTCTGAGGGGAGCACCATGGATGAAATAGACCTGGAGTCCATCCTGGGAGAAACAAAAGATGGCCAGTGGGTCTCTGATGCCTTGCCTGCAGCAGAAGGAGGGAGCAGAGATCAAGAGGAAGGAAAAAATCATATGTACTTATTTGAAGGTAAAGATTA…	GATCTACGATTCTAGATCAGGGTTTTCCCAGTCACGACGTTGTAAAACGACGGCCAGTGAATTGTAATACGACTCACTATAGGGCGAATTGGGTACCGGGCCTCTAGACACTAGCTACTCGAGGGGCCCCAGGGGCCACGAAGTGCCTCTTCCTTTTGCCTCTTCTTCTCCTCTATGAGTCTCCTTCTCTTGGCAGCTGCTTCTTGTCTTTTCTTCTGTCTGTCCTCCAGCTCTTCTGGACTCAGAACCCGCTTCCTTTTGGTAGATCCCTCCACAAGGCCTGGGATGAGAACACTGCCTTTATTTCGGAGTGATCGGCCCTCTTGACTAGCTTTCTCCAAAAGGGTTTTCTGAAGGTTTACCAGTTGTTCAAATGATTTTCTGTCTTCCTTACTGGGC…	TAAAGTTATTCGGCTGATTGGTCGAGACACTGTGGAAGAAATAGTCTATAGGAAAGCAGCCTCCAAACTGCAGCTCACCAACATGATCATAGAAGGAGGCCATTTTACTCTGGGAGCCCAGAAACCCGCTGCCGATGCTGACCTCCAGTTGAGTGAGATACTCAAATTTGGTTTGGATAAACTGCTGGCCTCTGAGGGGAGCACCATGGATGAAATAGACCTGGAGTCCATCCTGGGAGAAACAAAAGATGGCCAGTGGGTCTCTGATGCCTTGCCTGCAGCAGAAGGAGGGAGCAGAGATCAAGAGGAAGGAAAAAATCATATGTACTTATTTGAAGGTAAAGATTATTCTAAAGAGCCCAGTAAGGAAGACAGAAAATCATTTGAACAACTGGTAAA…	TGACTTGCAAGCAGCTGCCAGGGCTCATCGCATTGGCCAAAACAAGTCTGTTAAAGTTATTCGGCTGATTGGTCGAGACACTGTGGAAGAAATAGTCTATAGGAAAGCAGCCTCCAAACTGCAGCTCACCAACATGATCATAGAAGGAGGCCATTTTACTCTGGGAGCCCAGAAACCCGCTGCCGATGCTGACCTCCAGTTGAGTGAGATACTCAAATTTGGTTTGGATAAACTGCTGGCCTCTGAGGGGAGCACCATGGATGAAATAGACCTGGAGTCCATCCTGGGAGAAACAAAAGATGGCCAGTGGGTCTCTGATGCCTTGCCTGCAGCAGAAGGAGGGAGCAGAGATCAAGAGGAAGGAAAAAATCATATGTACTTATTTGAAGGTAAAGATTA…
HLUC_RP1_hgx5857v1_pB66_B-228	5p 3p	142301450	Homo sapiens - CHD1L	https://www.ncbi.nlm.nih.gov/nuccore/NM_001348462.2	https://www.ncbi.nlm.nih.gov/gene/?term=9557		D	CHD1L; [NM_001348462.2 Homo sapiens chromodomain helicase DNA binding protein 1 like (CHD1L), transcript variant 18, mRNA]	498	1162	IF	Sense		100.0 / 100.0	TGGATGATGTATATAACTATCTATTCGATGATGAAGATACCCCACCAAACCCAAAAAAAGAGATCCTAGAACTAGCCATGGCCGCAGGGGCCACGAATGACTTGCAAGCAGCTGCCAGGGCTCATCGCATTGGCCAAAACAAGTCTGTTAAAGTTATTCGGCTGATTGGTCGAGACACTGTGGAAGAAATAGTCTATAGGAAAGCAGCCTCCAAACTGCAGCTCACCAACATGATCATAGAAGGAGGCCATTTTACTCTGGGAGCCCAGAAACCCGCTGCCGATGCTGACCTCCAGTTGAGTGAGATACTCAAATTTGGTTTGGATAAACTGCTGGCCTCTGAGGGGAGCACCATGGATGAAATAGACCTGGAGTCCATCCTGGGAGAAACAAAAGATG…	TGACTTGCAAGCAGCTGCCAGGGCTCATCGCATTGGCCAAAACAAGTCTGTTAAAGTTATTCGGCTGATTGGTCGAGACACTGTGGAAGAAATAGTCTATAGGAAAGCAGCCTCCAAACTGCAGCTCACCAACATGATCATAGAAGGAGGCCATTTTACTCTGGGAGCCCAGAAACCCGCTGCCGATGCTGACCTCCAGTTGAGTGAGATACTCAAATTTGGTTTGGATAAACTGCTGGCCTCTGAGGGGAGCACCATGGATGAAATAGACCTGGAGTCCATCCTGGGAGAAACAAAAGATGGCCAGTGGGTCTCTGATGCCTTGCCTGCAGCAGAAGGAGGGAGCAGAGATCAAGAGGAAGGAAAAAATCATATGTACTTATTTGAAGGTAAAGATTA…	TATTCTACGATTCTAGATCAGGGTTTTCCCAGTCACGACGTTGTAAAACGACGGCCAGTGAATTGTAATACGACTCACTATAGGGCGAATTGGGTACCGGGCCTCTAGACACTAGCTACTCGAGGGGCCCCAGGGGCCACGAAGTGCCTCTTCCTTTTGCCTCTTCTTCTCCTCTATGAGTCTCCTTCTCTTGGCAGCTGCTTCTTGTCTTTTCTTCTGTCTGTCCTCCAGCTCTTCTGGACTCAGAACCCGCTTCCTTTTGGTAGATCCCTCCACAAGGCCTGGGATGAGAACACTGCCTTTATTTCGGAGTGATCGGCCCTCTTGACTAGCTTTCTCCAAAAGGGTTTTCTGAAGGTTTACCAGTTGTTCAAATGATTTTCTGTCTTCCTTACTGGG…	GCTGCCAGGGCTCATCGCATTGGCCAAAACAAGTCTGTTAAAGTTATTCGGCTGATTGGTCGAGACACTGTGGAAGAAATAGTCTATAGGAAAGCAGCCTCCAAACTGCAGCTCACCAACATGATCATAGAAGGAGGCCATTTTACTCTGGGAGCCCAGAAACCCGCTGCCGATGCTGACCTCCAGTTGAGTGAGATACTCAAATTTGGTTTGGATAAACTGCTGGCCTCTGAGGGGAGCACCATGGATGAAATAGACCTGGAGTCCATCCTGGGAGAAACAAAAGATGGCCAGTGGGTCTCTGATGCCTTGCCTGCAGCAGAAGGAGGGAGCAGAGATCAAGAGGAAGGAAAAAATCATATGTACTTATTTGAAGGTAAAGATTATTCTAAAGAGCCC…	TGACTTGCAAGCAGCTGCCAGGGCTCATCGCATTGGCCAAAACAAGTCTGTTAAAGTTATTCGGCTGATTGGTCGAGACACTGTGGAAGAAATAGTCTATAGGAAAGCAGCCTCCAAACTGCAGCTCACCAACATGATCATAGAAGGAGGCCATTTTACTCTGGGAGCCCAGAAACCCGCTGCCGATGCTGACCTCCAGTTGAGTGAGATACTCAAATTTGGTTTGGATAAACTGCTGGCCTCTGAGGGGAGCACCATGGATGAAATAGACCTGGAGTCCATCCTGGGAGAAACAAAAGATGGCCAGTGGGTCTCTGATGCCTTGCCTGCAGCAGAAGGAGGGAGCAGAGATCAAGAGGAAGGAAAAAATCATATGTACTTATTTGAAGGTAAAGATTA…
HLUC_RP1_hgx5857v1_pB66_B-256	5p 3p	142301247	Homo sapiens - CHP1	https://www.ncbi.nlm.nih.gov/nuccore/NM_007236.5	https://www.ncbi.nlm.nih.gov/gene/?term=11261		N/A	CHP1; [NM_007236.5 Homo sapiens calcineurin like EF-hand protein 1 (CHP1), mRNA]	661	-90	??	AntiSense		99.9 / 99.7	TGGATGATGTATATAACTATCTATTCGATGATGAAGATACCCCACCAAACCCAAAAAAAGAGATCCTAGAACTAGCCATGGCCGCAGGGGCCACGAATGGAGTTGGTAGAAGGAGGACTTTCAAGTTCCAGTTCTTAAATACTAGACCGCAAGGAACAGTTTGGTCTCCTTTAGTGAAGAAATCGGATGCTCATTTTCTGTTCTACATCCACCTTCTCCAAAACCTTAACAAATTCTGTGAAAGATATGGCACTGTCCCCATCCTGATCAGCCTCCTGAATGGTCCTGTCTGCGATGCTGCCCAGCTGCTCATCTGAGATATTTACTCCGACCATCATGCGTAGCACCTGTAACAGCTCATCACGGGAGATCTTTTCATCTTTATCCAAATCATATAGT…	TGGAGTTGGTAGAAGGAGGACTTTCAAGTTCCAGTTCTTAAATACTAGACCGCAAGGAACAGTTTGGTCTCCTTTAGTGAAGAAATCGGATGCTCATTTTCTGTTCTACATCCACCTTCTCCAAAACCTTAACAAATTCTGTGAAAGATATGGCACTGTCCCCATCCTGATCAGCCTCCTGAATGGTCCTGTCTGCGATGCTGCCCAGCTGCTCATCTGAGATATTTACTCCGACCATCATGCGTAGCACCTGTAACAGCTCATCACGGGAGATCTTTTCATCTTTATCCAAATCATATAGTCGAAAAGCAAAGTGCAGTTTGTTGCTTCGGCTGTTGAGTGGTTCGGGTCCATTCACATCTTTGCTCTTTTCATTATCCTCAATGGGGCGGAAATGAG…	GAATCACGATTCTAGATCAGGGTTTTCCCAGTCACGACGTTGTAAAACGACGGCCAGTGAATTGTAATACGACTCACTATAGGGCGAATTGGGTACCGGGCCTCTAGACACTAGCTACTCGAGGGGCCCCAGGGGCCACGAATTGACCCCTAGCCCTTCCTTCCCTCCCTCCTTCCCTCCTGTCGCCGTCTCTTCTGGCGCCGCTGCTCCCGGAGGAGCTCCCGGCACGGCGATGGGTTCTCGGGCCTCCACGTTACTGCGGGACGAAGAGCTCGAGGAGATCAAGAAGGAGACCGGCTTTTCCCACAGTCAAATCACTCGCCTCTACAGCCGGTTCACCAGCCTGGACAAAGGAGAGAATGGGACTCTCAGCCGGGAAGATTTCCAGAGGATTCCAGA…	ACATCTCTGCTCTTTTCATTATCCTCAATGGGGCGGAAATGAGCCAAAGTTCGCATGAATCCACGGAAGTTTACCTGGTCCTCTCCCTCTGGAAAGAAGGCATTGATGATCCGGTCCCCCAGTGGGTTGATGGCAAGTTCTGGAATCCTCTGGAAATCTTCCCGGCTGAGAGTCCCATTCTCTCCTTTGTCCAGGCTGGTGAACCGGCTGTAGAGGCGAGTGATTTGACTGTGGGAAAAGCCGGTCTCCTTCTTGATCTCCTCGAGCTCTTCGTCCCGCAGTAACGTGGAGGCCCGAGAACCCATCGCCGTGCCGGGAGCTCCTCCGGGAGCAGCGGCGCCAGAAGAGACGGCGACAGGAGGGAAGGAGGGAGGGAAGGAAGGGCTAGGGGTCAA	TGGAGTTGGTAGAAGGAGGACTTTCAAGTTCCAGTTCTTAAATACTAGACCGCAAGGAACAGTTTGGTCTCCTTTAGTGAAGAAATCGGATGCTCATTTTCTGTTCTACATCCACCTTCTCCAAAACCTTAACAAATTCTGTGAAAGATATGGCACTGTCCCCATCCTGATCAGCCTCCTGAATGGTCCTGTCTGCGATGCTGCCCAGCTGCTCATCTGAGATATTTACTCCGACCATCATGCGTAGCACCTGTAACAGCTCATCACGGGAGATCTTTTCATCTTTATCCAAATCATATAGTCGAAAAGCAAAGTGCAGTTTGTTGCTTCGGCTGTTGAGTGGTTCGGGTCCATTCACATCTTTGCTCTTTTCATTATCCTCAATGGGGCGGAAATGAG…
HLUC_RP1_hgx5857v1_pB66_B-238	5p 3p	142301261	Homo sapiens - CNTLN	https://www.ncbi.nlm.nih.gov/nuccore/NM_017738.4	https://www.ncbi.nlm.nih.gov/gene/?term=54875		D	CNTLN; [NM_017738.4 Homo sapiens centlein (CNTLN), transcript variant 1, mRNA]	2733	3950	IF	Sense		100.0 / 100.0	AGGGATGATGTATATAACTATCTATTCGATGATGAAGATACCCCACCAAACCCAAAAAAAGAGATCCTAGAACTAGCCATGGCCGCAGGGGCCACGAACAGCCAAACACAAGGAAAAGAAATAGTACAGACATATTTAAATATAGATGGCAAGACCCCAAAGGACTATTTTCATGATAAGAATGCCAAAAAACCAACTTTTCAAAAGAAGAATTGCAAGATGCAAAAGAGTTCACATACAGCAGTTCCTACTAGAGTCAACAGAGAAAAGTACAAAAATATAACTGCCCAGAAATCAAGTAGCAATATTATTTTATTACGAGAACGGATTATATCCTTGCAACAACAAAACAGTGTACTTCAGAATGCCAAGAAAACAGCAGAATTGTCTGTTAAAGAA…	CAGCCAAACACAAGGAAAAGAAATAGTACAGACATATTTAAATATAGATGGCAAGACCCCAAAGGACTATTTTCATGATAAGAATGCCAAAAAACCAACTTTTCAAAAGAAGAATTGCAAGATGCAAAAGAGTTCACATACAGCAGTTCCTACTAGAGTCAACAGAGAAAAGTACAAAAATATAACTGCCCAGAAATCAAGTAGCAATATTATTTTATTACGAGAACGGATTATATCCTTGCAACAACAAAACAGTGTACTTCAGAATGCCAAGAAAACAGCAGAATTGTCTGTTAAAGAATATAAAGAAGTTAATGAAAAGCTCCTCCATCAACAGCAAGTATCCGATCAACGATTTCAGACAAGCAGGCAGACAATAAAGAAGCTAAATTTGGATTT…	TGCATCACGATTCTAGATCAGGGTTTTCCCAGTCACGACGTTGTAAAACGACGGCCAGTGAATTGTAATACGACTCACTATAGGGCGAATTGGGTACCGGGCCTCTAGACACTAGCTACTCGAGGGGCCCCAGGGGCCACGAAGTTTTACAGGCGTCCCTGTTTTTCTTCATTTTTTTAAGCTCTCTTATTTGTCGCCTTACCACATGGACATCATTTTGCAACTCTTTGGCCAAAGCCTTCACAAATGTGGTGAACTCTTCTACTTTTTCATTGGCTAACAGCAATGTCTTCTGTGCACCTTCTAGGACCTGTTCACTTTGCAATGCTAATTCTTGAAGCTGCTTAGATGCTGCTGTTTCAATTTCTGCCATTGCAGATTCAGTCTCACTTATTCTTG…	GAACTCACTAAACAGTCATCAAATGTGAAGACTTTGAAATTTGAACTCCTAGCAAAAGAAGAACACATAAAGGAAATGCATGAAAAGATATCTCGAATGGAGAGGGATATAACTATGAAAAGACATTTGATAGAGGACTTGAAATTTCGACAGAAAGTAAATTTGGAAAGTAACAAGAGTTTTAGTGAAATGTTACAAAATCTTGATAAAAAGGTAAAGACATTAACTGAAGAATGTTCCAACAAGAAGGTATCAATTGATTCACTAAAGCAAAGACTTAACGTTGCTGTAAAAGAAAAGTCACAGTATGAACAGATGTATCAGAAATCTAAAGAGGAGTTAGAAAAAAAGGATCTCAAGCTTACTCTCCTAGTATCAAGAATAAGTGAGACTGAATCT…	CAGCCAAACACAAGGAAAAGAAATAGTACAGACATATTTAAATATAGATGGCAAGACCCCAAAGGACTATTTTCATGATAAGAATGCCAAAAAACCAACTTTTCAAAAGAAGAATTGCAAGATGCAAAAGAGTTCACATACAGCAGTTCCTACTAGAGTCAACAGAGAAAAGTACAAAAATATAACTGCCCAGAAATCAAGTAGCAATATTATTTTATTACGAGAACGGATTATATCCTTGCAACAACAAAACAGTGTACTTCAGAATGCCAAGAAAACAGCAGAATTGTCTGTTAAAGAATATAAAGAAGTTAATGAAAAGCTCCTCCATCAACAGCAAGTATCCGATCAACGATTTCAGACAAGCAGGCAGACAATAAAGAAGCTAAATTTGGATTT…
HLUC_RP1_hgx5857v1_pB66_B-111	5p 3p	142301553	Homo sapiens - CNTRL	https://www.ncbi.nlm.nih.gov/nuccore/NM_007018.6	https://www.ncbi.nlm.nih.gov/gene/?term=11064		B	CNTRL; [NM_007018.6 Homo sapiens centriolin (CNTRL), transcript variant 1, mRNA]	301	1388	OOF1	Sense		100.0 / 100.0	AGGATGATGTATATAACTATCTATTCGATGATGAAGATACCCCACCAAACCCAAAAAAAGAGATCCTAGAACTAGCCATGGCCGCAGGGGCCACGAAAAATCTCTGAACCTTTCACTTTCTAAAGACGGTGGCAAGAAATTTAAGTATATTGAGAATTTGGAAAAATGTGTTAAACTTGAAGTACTGAATCTCAGCTATAATCTAATAGGGAAGATTGAAAAGTTGGACAAGCTGTTAAAATTACGTGAACTCAACTTATCATATAACAAAATCAGCAAAATTGAAGGCATAGAAAATATGTGTAATCTGCAAAAGCTTAACCTTGCAGGAAATGAAATTGAGCATATTCCAGTATGGTTAGGGAAGAAGTTAAAATCTTTGCGAGTCCTCAATTTGAA…	AAATCTCTGAACCTTTCACTTTCTAAAGACGGTGGCAAGAAATTTAAGTATATTGAGAATTTGGAAAAATGTGTTAAACTTGAAGTACTGAATCTCAGCTATAATCTAATAGGGAAGATTGAAAAGTTGGACAAGCTGTTAAAATTACGTGAACTCAACTTATCATATAACAAAATCAGCAAAATTGAAGGCATAGAAAATATGTGTAATCTGCAAAAGCTTAACCTTGCAGGAAATGAAATTGAGCATATTCCAGTATGGTTAGGGAAGAAGTTAAAATCTTTGCGAGTCCTCAATTTGAAAGGCAACAAGATATCATCGCTCCAAGATATAAGCAAGTTGAAACCGCTTCAAGATTTGATTTCTCTGATCCTAGTTGAAAATCCAGTTGTGACCCTT…	TCGTTCTACGATTCTAGATCAGGGTTTTCCCAGTCACGACGTTGTAAAACGACGGCCAGTGAATTGTAATACGACTCACTATAGGGCGAATTGGGTACCGGGCCTCTAGACACTAGCTACTCGAGGGGCCCCAGGGGCCACGAAGCCTTTTCTATTTCATCATGCAGTTCTGATAGTCGAGTTTGTGCTGCACTTATTTTTTTTTCTTTGTCTTCCAGTTGCGTGTCCAGTGGTGTGTGGCCTCTCAAGTTCATGTGATCATTTCTAAGTTGTTCATCTGGCTCCATCTTCTTGATCTGTACTGCCTGAGCACTGTCAATAATATAACTCTCTGTGGCAAACATATTTCTCTTGTATCTGGATTTGCCAATGTAAGGGCTTTCATCTGGGGCTTTATCA…	CCACTCAGGATAGACAGGAGGCTTTTGAGAGATTCAGTTTAGAAGAGGTAGAAAGACTGGAAAGAGACCTAGAAAAAAAGATGATAGAAACTGAAGAGCTTAAGAGCAAACAAACAAGGTTCCTTGAGGAAATTAAAAATCAAGATAAATTGAATAAATCATTAAAAGAGGAGGCCATGTTACAGAAACAGAGCTGTGAGGAACTCAAGAGTGACTTAAACACAAAAAATGAATTGCTAAAACAGAAGACCATAGAATTAACACGAGCATGTCAGAAGCAATATGAGCTGGAACAGGAATTGGCCTTTTATAAAATTGATGCTAAATTTGAGCCACTAAATTATTATCCATCAGAGTATGCTGAAATTGATAAAGCCCCAGATGAAAGCCCTTACATTG…	AAATCTCTGAACCTTTCACTTTCTAAAGACGGTGGCAAGAAATTTAAGTATATTGAGAATTTGGAAAAATGTGTTAAACTTGAAGTACTGAATCTCAGCTATAATCTAATAGGGAAGATTGAAAAGTTGGACAAGCTGTTAAAATTACGTGAACTCAACTTATCATATAACAAAATCAGCAAAATTGAAGGCATAGAAAATATGTGTAATCTGCAAAAGCTTAACCTTGCAGGAAATGAAATTGAGCATATTCCAGTATGGTTAGGGAAGAAGTTAAAATCTTTGCGAGTCCTCAATTTGAAAGGCAACAAGATATCATCGCTCCAAGATATAAGCAAGTTGAAACCGCTTCAAGATTTGATTTCTCTGATCCTAGTTGAAAATCCAGTTGTGACCCTT…
HLUC_RP1_hgx5857v1_pB66_B-49	5p 3p	142301553	Homo sapiens - CNTRL	https://www.ncbi.nlm.nih.gov/nuccore/NM_007018.6	https://www.ncbi.nlm.nih.gov/gene/?term=11064		B	CNTRL; [NM_007018.6 Homo sapiens centriolin (CNTRL), transcript variant 1, mRNA]	301	1388	OOF1	Sense		100.0 / 100.0	CGGGATGATGTATATAACTATCTATTCGATGATGAAGATACCCCACCAAACCCAAAAAAAGAGATCCTAGAACTAGCCATGGCCGCAGGGGCCACGAAAAATCTCTGAACCTTTCACTTTCTAAAGACGGTGGCAAGAAATTTAAGTATATTGAGAATTTGGAAAAATGTGTTAAACTTGAAGTACTGAATCTCAGCTATAATCTAATAGGGAAGATTGAAAAGTTGGACAAGCTGTTAAAATTACGTGAACTCAACTTATCATATAACAAAATCAGCAAAATTGAAGGCATAGAAAATATGTGTAATCTGCAAAAGCTTAACCTTGCAGGAAATGAAATTGAGCATATTCCAGTATGGTTAGGGAAGAAGTTAAAATCTTTGCGAGTCCTCAATTTGA…	AAATCTCTGAACCTTTCACTTTCTAAAGACGGTGGCAAGAAATTTAAGTATATTGAGAATTTGGAAAAATGTGTTAAACTTGAAGTACTGAATCTCAGCTATAATCTAATAGGGAAGATTGAAAAGTTGGACAAGCTGTTAAAATTACGTGAACTCAACTTATCATATAACAAAATCAGCAAAATTGAAGGCATAGAAAATATGTGTAATCTGCAAAAGCTTAACCTTGCAGGAAATGAAATTGAGCATATTCCAGTATGGTTAGGGAAGAAGTTAAAATCTTTGCGAGTCCTCAATTTGAAAGGCAACAAGATATCATCGCTCCAAGATATAAGCAAGTTGAAACCGCTTCAAGATTTGATTTCTCTGATCCTAGTTGAAAATCCAGTTGTGACCCTT…	TGATCTACGATTCTAGATCAGGGTTTTCCCAGTCACGACGTTGTAAAACGACGGCCAGTGAATTGTAATACGACTCACTATAGGGCGAATTGGGTACCGGGCCTCTAGACACTAGCTACTCGAGGGGCCCCAGGGGCCACGAAGCCTTTTCTATTTCATCATGCAGTTCTGATAGTCGAGTTTGTGCTGCACTTATTTTTTTTTCTTTGTCTTCCAGTTGCGTGTCCAGTGGTGTGTGGCCTCTCAAGTTCATGTGATCATTTCTAAGTTGTTCATCTGGCTCCATCTTCTTGATCTGTACTGCCTGAGCACTGTCAATAATATAACTCTCTGTGGCAAACATATTTCTCTTGTATCTGGATTTGCCAATGTAAGGGCTTTCATCTGGGGCTTTATCAA…	TCAGGATAGACAGGAGGCTTTTGAGAGATTCAGTTTAGAAGAGGTAGAAAGACTGGAAAGAGACCTAGAAAAAAAGATGATAGAAACTGAAGAGCTTAAGAGCAAACAAACAAGGTTCCTTGAGGAAATTAAAAATCAAGATAAATTGAATAAATCATTAAAAGAGGAGGCCATGTTACAGAAACAGAGCTGTGAGGAACTCAAGAGTGACTTAAACACAAAAAATGAATTGCTAAAACAGAAGACCATAGAATTAACACGAGCATGTCAGAAGCAATATGAGCTGGAACAGGAATTGGCCTTTTATAAAATTGATGCTAAATTTGAGCCACTAAATTATTATCCATCAGAGTATGCTGAAATTGATAAAGCCCCAGATGAAAGCCCTTACATTGGCAA…	AAATCTCTGAACCTTTCACTTTCTAAAGACGGTGGCAAGAAATTTAAGTATATTGAGAATTTGGAAAAATGTGTTAAACTTGAAGTACTGAATCTCAGCTATAATCTAATAGGGAAGATTGAAAAGTTGGACAAGCTGTTAAAATTACGTGAACTCAACTTATCATATAACAAAATCAGCAAAATTGAAGGCATAGAAAATATGTGTAATCTGCAAAAGCTTAACCTTGCAGGAAATGAAATTGAGCATATTCCAGTATGGTTAGGGAAGAAGTTAAAATCTTTGCGAGTCCTCAATTTGAAAGGCAACAAGATATCATCGCTCCAAGATATAAGCAAGTTGAAACCGCTTCAAGATTTGATTTCTCTGATCCTAGTTGAAAATCCAGTTGTGACCCTT…
HLUC_RP1_hgx5857v1_pB66_B-128	5p 3p	142301553	Homo sapiens - CNTRL	https://www.ncbi.nlm.nih.gov/nuccore/NM_007018.6	https://www.ncbi.nlm.nih.gov/gene/?term=11064		B	CNTRL; [NM_007018.6 Homo sapiens centriolin (CNTRL), transcript variant 1, mRNA]	399	1301	IF	Sense		100.0 / 100.0	TGGAATGATGTATATAACTATCTATTCGATGATGAAGATACCCCACCAAACCCAAAAAAAGAGATCCTAGAACTAGCCATGGCCGCAGGGGCCACGAACTATAATCTAATAGGGAAGATTGAAAAGTTGGACAAGCTGTTAAAATTACGTGAACTCAACTTATCATATAACAAAATCAGCAAAATTGAAGGCATAGAAAATATGTGTAATCTGCAAAAGCTTAACCTTGCAGGAAATGAAATTGAGCATATTCCAGTATGGTTAGGGAAGAAGTTAAAATCTTTGCGAGTCCTCAATTTGAAAGGCAACAAGATATCATCGCTCCAAGATATAAGCAAGTTGAAACCGCTTCAAGATTTGATTTCTCTGATCCTAGTTGAAAATCCAGTTGTGACCCTT…	CTATAATCTAATAGGGAAGATTGAAAAGTTGGACAAGCTGTTAAAATTACGTGAACTCAACTTATCATATAACAAAATCAGCAAAATTGAAGGCATAGAAAATATGTGTAATCTGCAAAAGCTTAACCTTGCAGGAAATGAAATTGAGCATATTCCAGTATGGTTAGGGAAGAAGTTAAAATCTTTGCGAGTCCTCAATTTGAAAGGCAACAAGATATCATCGCTCCAAGATATAAGCAAGTTGAAACCGCTTCAAGATTTGATTTCTCTGATCCTAGTTGAAAATCCAGTTGTGACCCTTCCTCATTACCTCCAGTTTACCATTTTCCACCTCCGTTCATTGGAAAGTTTGGAAGGTCAGCCAGTAACCACTCAGGATAGACAGGAGGCTTTTGAGAG…	TGTTCTACGATTCTAGATCAGGGTTTTCCCAGTCACGACGTTGTAAAACGACGGCCAGTGAATTGTAATACGACTCACTATAGGGCGAATTGGGTACCGGGCCTCTAGACACTAGCTACTCGAGGGGCCCCAGGGGCCACGAAGGTGTGTGGCCTCTCAAGTTCATGTGATCATTTCTAAGTTGTTCATCTGGCTCCATCTTCTTGATCTGTACTGCCTGAGCACTGTCAATAATATAACTCTCTGTGGCAAACATATTTCTCTTGTATCTGGATTTGCCAATGTAAGGGCTTTCATCTGGGGCTTTATCAATTTCAGCATACTCTGATGGATAATAATTTAGTGGCTCAAATTTAGCATCAATTTTATAAAAGGCCAATTCCTGTTCCAGCTCATATT…	CCCAGTTTACCATTTTCCACCTCCGTTCATTGGAAAGTTTGGAAGGTCAGCCAGTAACCACTCAGGATAGACAGGAGGCTTTTGAGAGATTCAGTTTAGAAGAGGTAGAAAGACTGGAAAGAGACCTAGAAAAAAAGATGATAGAAACTGAAGAGCTTAAGAGCAAACAAACAAGGTTCCTTGAGGAAATTAAAAATCAAGATAAATTGAATAAATCATTAAAAGAGGAGGCCATGTTACAGAAACAGAGCTGTGAGGAACTCAAGAGTGACTTAAACACAAAAAATGAATTGCTAAAACAGAAGACCATAGAATTAACACGAGCATGTCAGAAGCAATATGAGCTGGAACAGGAATTGGCCTTTTATAAAATTGATGCTAAATTTGAGCCACTAAATT…	CTATAATCTAATAGGGAAGATTGAAAAGTTGGACAAGCTGTTAAAATTACGTGAACTCAACTTATCATATAACAAAATCAGCAAAATTGAAGGCATAGAAAATATGTGTAATCTGCAAAAGCTTAACCTTGCAGGAAATGAAATTGAGCATATTCCAGTATGGTTAGGGAAGAAGTTAAAATCTTTGCGAGTCCTCAATTTGAAAGGCAACAAGATATCATCGCTCCAAGATATAAGCAAGTTGAAACCGCTTCAAGATTTGATTTCTCTGATCCTAGTTGAAAATCCAGTTGTGACCCTTCCTCATTACCTCCAGTTTACCATTTTCCACCTCCGTTCATTGGAAAGTTTGGAAGGTCAGCCAGTAACCACTCAGGATAGACAGGAGGCTTTTGAGAG…
HLUC_RP1_hgx5857v1_pB66_B-190	5p 3p	142301317	Homo sapiens - COPS5	https://www.ncbi.nlm.nih.gov/nuccore/NM_006837.3	https://www.ncbi.nlm.nih.gov/gene/?term=10987		F	COPS5; [NM_006837.3 Homo sapiens COP9 signalosome subunit 5 (COPS5), mRNA]	48	778	IF	Sense		100.0 / 100.0	AGGGATGATGTATATAACTATCTATTCGATGATGAAGATACCCCACCAAACCCAAAAAAAGAGATCCTAGAACTAGCCATGGCCGCAGGGGCCACGAACAACAACATGCAGGAAGCTCAGAGTATCGATGAAATCTACAAATACGACAAGAAACAGCAGCAAGAAATCCTGGCGGCGAAGCCCTGGACTAAGGATCACCATTACTTTAAGTACTGCAAAATCTCAGCATTGGCTCTGCTGAAGATGGTGATGCATGCCAGATCGGGAGGCAACTTGGAAGTGATGGGTCTGATGCTAGGAAAGGTGGATGGTGAAACCATGATCATTATGGACAGTTTTGCTTTGCCTGTGGAGGGCACTGAAACCCGAGTAAATGCTCAGGCTGCTGCATATGAATAC…	CAACAACATGCAGGAAGCTCAGAGTATCGATGAAATCTACAAATACGACAAGAAACAGCAGCAAGAAATCCTGGCGGCGAAGCCCTGGACTAAGGATCACCATTACTTTAAGTACTGCAAAATCTCAGCATTGGCTCTGCTGAAGATGGTGATGCATGCCAGATCGGGAGGCAACTTGGAAGTGATGGGTCTGATGCTAGGAAAGGTGGATGGTGAAACCATGATCATTATGGACAGTTTTGCTTTGCCTGTGGAGGGCACTGAAACCCGAGTAAATGCTCAGGCTGCTGCATATGAATACATGGCTGCATACATAGAAAATGCAAAACAGGTTGGCCGCCTTGAAAATGCAATCGGGTGGTATCATAGCCACCCTGGCTATGGCTGCTGGCTTTCTGG…	TGCATCTACGATTCTAGATCAGGGTTTTCCCAGTCACGACGTTGTAAAACGACGGCCAGTGAATTGTAATACGACTCACTATAGGGCGAATTGGGTACCGGGCCTCTAGACACTAGCTACTCGAGGGGCCCCAGGGGCCACGAACTGCATTAGTAAGCAAGCTAGAAGAACTCAACGTATTCACCCAGTATTTATTCCACAACAGCTCAAGCAATTTGCGATCCAAAGAGGATTTGAAATATGAGACTTCTAAGGCATAATATTGTTTGCAGTGTACACCAAAATCTTCTATTTTATTAAGTGGAATAGTCTGGTACTCAGAAGGTCCTTCATCAGGAGGTTTGTAGCCCTTTGGGTATGTCCTAAAGGCGCCAAGATTCACTTTCCCTGCGGATATTG…	AAGTACTGCAAAATCTCAGCATTGGCTCTGCTGAAGATGGTGATGCATGCCAGATCGGGAGGCAACTTGGAAGTGATGGGTCTGATGCTAGGAAAGGTGGATGGTGAAACCATGATCATTATGGACAGTTTTGCTTTGCCTGTGGAGGGCACTGAAACCCGAGTAAATGCTCAGGCTGCTGCATATGAATACATGGCTGCATACATAGAAAATGCAAAACAGGTTGGCCGCCTTGAAAATGCAATCGGGTGGTATCATAGCCACCCTGGCTATGGCTGCTGGCTTTCTGGGATTGATGTTAGTACTCAGATGCTCAATCAGCAGTTCCAGGAACCATTTGTAGCAGTGGTGATTGATCCAACAAGAACAATATCCGCAGGGAAAGTGAATCTTGGCGCC…	CAACAACATGCAGGAAGCTCAGAGTATCGATGAAATCTACAAATACGACAAGAAACAGCAGCAAGAAATCCTGGCGGCGAAGCCCTGGACTAAGGATCACCATTACTTTAAGTACTGCAAAATCTCAGCATTGGCTCTGCTGAAGATGGTGATGCATGCCAGATCGGGAGGCAACTTGGAAGTGATGGGTCTGATGCTAGGAAAGGTGGATGGTGAAACCATGATCATTATGGACAGTTTTGCTTTGCCTGTGGAGGGCACTGAAACCCGAGTAAATGCTCAGGCTGCTGCATATGAATACATGGCTGCATACATAGAAAATGCAAAACAGGTTGGCCGCCTTGAAAATGCAATCGGGTGGTATCATAGCCACCCTGGCTATGGCTGCTGGCTTTCTGG…
HLUC_RP1_hgx5857v1_pB66_B-135	5p 3p	142301317	Homo sapiens - COPS5	https://www.ncbi.nlm.nih.gov/nuccore/NM_006837.3	https://www.ncbi.nlm.nih.gov/gene/?term=10987		F	COPS5; [NM_006837.3 Homo sapiens COP9 signalosome subunit 5 (COPS5), mRNA]	57	903	IF	Sense		99.9 / 100.0	TGGGATGATGTATATAACTATCTATTCGATGATGAAGATACCCCACCAAACCCAAAAAAAGAGATCCTAGAACTAGCCATGGCCGCAGGGGCCACGAAGCAGGAAGCTCAGAGTATCGATGAAATCTACAAATACGACAAGAAACAGCAGCAAGAAATCCTGGCGGCGAAGCCCTGGACTAAGGATCACCATTACTTTAAGTACTGCAAAATCTCAGCATTGGCTCTGCTGAAGATGGTGATGCATGCCAGATCGGGAGGCAACTTGGAAGTGATGGGTCTGATGCTAGGAAAGGTGGATGGTGAAACCATGATCATTATGGACAGTTTTGCTTTGCCTGTGGAGGGCACTGAAACCCGAGTAAATGCTCAGGCTGCTGCATATGAATACATGGCTGCA…	GCAGGAAGCTCAGAGTATCGATGAAATCTACAAATACGACAAGAAACAGCAGCAAGAAATCCTGGCGGCGAAGCCCTGGACTAAGGATCACCATTACTTTAAGTACTGCAAAATCTCAGCATTGGCTCTGCTGAAGATGGTGATGCATGCCAGATCGGGAGGCAACTTGGAAGTGATGGGTCTGATGCTAGGAAAGGTGGATGGTGAAACCATGATCATTATGGACAGTTTTGCTTTGCCTGTGGAGGGCACTGAAACCCGAGTAAATGCTCAGGCTGCTGCATATGAATACATGGCTGCATACATAGAAAATGCAAAACAGGTTGGCCGCCTTGAAAATGCAATCGGGTGGTATCATAGCCACCCTGGCTATGGCTGCTGGCTTTCTGGGATTGATGT…	GCATCTACGATTCTAGATCAGGGTTTTCCCAGTCACGACGTTGTAAAACGACGGCCAGTGAATTGTAATACGACTCACTATAGGGCGAATTGGGTACCGGGCCTCTAGACACTAGCTACTCGAGGGGCCCCAGGGGCCACGAAGGCAAGTTTGTCTTCTGATTTTCGGTCATGCGTTTCTAAACCCAACATGAAACTCCCTCGTCCCAGCTGGGCTTCTGACTGCTCTAACTTTTCAGACAAATCAAAGACCTGACCAGTGGTATAGTCTGCATTAGTAAGCAAGCTAGAAGAACTCAACGTATTCACCCAGTATTTATTCCACAACAGCTCAAGCAATTTGCGATCCAAAGAGGATTTGAAATATGAGACTTCTAAGGCATAATATTGTTTGCAGTGT…	GACAGTTTTGCTTTGCCTGTGGAGGGCACTGAAACCCGAGTAAATGCTCAGGCTGCTGCATATGAATACATGGCTGCATACATAGAAAATGCAAAACAGGTTGGCCGCCTTGAAAATGCAATCGGGTGGTATCATAGCCACCCTGGCTATGGCTGCTGGCTTTCTGGGATTGATGTTAGTACTCAGATGCTCAATCAGCAGTTCCAGGAACCATTTGTAGCAGTGGTGATTGATCCAACAAGAACAATATCCGCAGGGAAAGTGAATCTTGGCGCCTTTAGGACATACCCAAAGGGCTACAAACCTCCTGATGAAGGACCTTCTGAGTACCAGACTATTCCACTTAATAAAATAGAAGATTTTGGTGTACACTGCAAACAATATTATGCCTTAGAAGTC…	GCAGGAAGCTCAGAGTATCGATGAAATCTACAAATACGACAAGAAACAGCAGCAAGAAATCCTGGCGGCGAAGCCCTGGACTAAGGATCACCATTACTTTAAGTACTGCAAAATCTCAGCATTGGCTCTGCTGAAGATGGTGATGCATGCCAGATCGGGAGGCAACTTGGAAGTGATGGGTCTGATGCTAGGAAAGGTGGATGGTGAAACCATGATCATTATGGACAGTTTTGCTTTGCCTGTGGAGGGCACTGAAACCCGAGTAAATGCTCAGGCTGCTGCATATGAATACATGGCTGCATACATAGAAAATGCAAAACAGGTTGGCCGCCTTGAAAATGCAATCGGGTGGTATCATAGCCACCCTGGCTATGGCTGCTGGCTTTCTGGGATTGATGT…
HLUC_RP1_hgx5857v1_pB66_B-109	5p 3p	142301317	Homo sapiens - COPS5	https://www.ncbi.nlm.nih.gov/nuccore/NM_006837.3	https://www.ncbi.nlm.nih.gov/gene/?term=10987		F	COPS5; [NM_006837.3 Homo sapiens COP9 signalosome subunit 5 (COPS5), mRNA]	99	730	IF	Sense		100.0 / 99.8	TGATGATGTATATAACTATCTATTCGATGATGAAGATACCCCACCAAACCCAAAAAAAGAGATCCTAGAACTAGCCATGGCCGCAGGGGCCACGAAGAAACAGCAGCAAGAAATCCTGGCGGCGAAGCCCTGGACTAAGGATCACCATTACTTTAAGTACTGCAAAATCTCAGCATTGGCTCTGCTGAAGATGGTGATGCATGCCAGATCGGGAGGCAACTTGGAAGTGATGGGTCTGATGCTAGGAAAGGTGGATGGTGAAACCATGATCATTATGGACAGTTTTGCTTTGCCTGTGGAGGGCACTGAAACCCGAGTAAATGCTCAGGCTGCTGCATATGAATACATGGCTGCATACATAGAAAATGCAAAACAGGTTGGCCGCCTTGAAAATGCAAT…	GAAACAGCAGCAAGAAATCCTGGCGGCGAAGCCCTGGACTAAGGATCACCATTACTTTAAGTACTGCAAAATCTCAGCATTGGCTCTGCTGAAGATGGTGATGCATGCCAGATCGGGAGGCAACTTGGAAGTGATGGGTCTGATGCTAGGAAAGGTGGATGGTGAAACCATGATCATTATGGACAGTTTTGCTTTGCCTGTGGAGGGCACTGAAACCCGAGTAAATGCTCAGGCTGCTGCATATGAATACATGGCTGCATACATAGAAAATGCAAAACAGGTTGGCCGCCTTGAAAATGCAATCGGGTGGTATCATAGCCACCCTGGCTATGGCTGCTGGCTTTCTGGGATTGATGTTAGTACTCAGATGCTCAATCAGCAGTTCCAGGAACCATTTGT…	GATTCTACGATTCTAGATCAGGGTTTTCCCAGTCACGACGTTGTAAAACGACGGCCAGTGAATTGTAATACGACTCACTATAGGGCGAATTGGGTACCGGGCCTCTAGACACTAGCTACTCGAGGGGCCCCAGGGGCCACGAATATTCCACAACAGCTCAAGCAATTTGCGATCCAAAGAGGATTTGAAATATGAGACTTCTAAGGCATAATATTGTTTGCAGTGTACACCAAAATCTTCTATTTTATTAAGTGGAATAGTCTGGTACTCAGAAGGTCCTTCATCAGGAGGTTTGTAGCCCTTTGGGTATGTCCTAAAGGCGCCAAGATTCACTTTCCCTGCGGATATTGTTCTTGTTGGATCAATCACCACTGCTACAAATGGTTCCTGGAACTGCTG…	GAAACAGCAGCAAGAAATCCTGGCGGCGAAGCCCTGGACTAAGGATCACCATTACTTTAAGTACTGCAAAATCTCAGCATGGGCTCTGCTGAAGATGGTGATGCATGCCAGATCGGGAGGCAACTTGGAAGTGATGGGTCTGATGCTAGGAAAGGTGGATGGTGAAACCATGATCATTATGGACAGTTTTGCTTTGCCTGTGGAGGGCACTGAAACCCGAGTAAATGCTCAGGCTGCTGCATATGAATACATGGCTGCATACATAGAAAATGCAAAACAGGTTGGCCGCCTTGAAAATGCAATCGGGTGGTATCATAGCCACCCTGGCTATGGCTGCTGGCTTTCTGGGATTGATGTTAGTACTCAGATGCTCAATCAGCAGTTCCAGGAACCATTTGT…	GAAACAGCAGCAAGAAATCCTGGCGGCGAAGCCCTGGACTAAGGATCACCATTACTTTAAGTACTGCAAAATCTCAGCATTGGCTCTGCTGAAGATGGTGATGCATGCCAGATCGGGAGGCAACTTGGAAGTGATGGGTCTGATGCTAGGAAAGGTGGATGGTGAAACCATGATCATTATGGACAGTTTTGCTTTGCCTGTGGAGGGCACTGAAACCCGAGTAAATGCTCAGGCTGCTGCATATGAATACATGGCTGCATACATAGAAAATGCAAAACAGGTTGGCCGCCTTGAAAATGCAATCGGGTGGTATCATAGCCACCCTGGCTATGGCTGCTGGCTTTCTGGGATTGATGTTAGTACTCAGATGCTCAATCAGCAGTTCCAGGAACCATTTGT…
HLUC_RP1_hgx5857v1_pB66_B-243	5p 3p	142301498	Homo sapiens - CRTC1	https://www.ncbi.nlm.nih.gov/nuccore/NM_015321.3	https://www.ncbi.nlm.nih.gov/gene/?term=23373		A	CRTC1; [NM_015321.3 Homo sapiens CREB regulated transcription coactivator 1 (CRTC1), transcript variant 1, mRNA]	-7	341	IF	Sense		100.0 / 100.0	TGGATGATGTATATAACTATCTATTCGATGATGAAGATACCCCACCAAACCCAAAAAAAGAGATCCTAGAACTAGCCATGGCCGCAGGGGCCACGAACGAGAAGATGGCGACTTCGAACAATCCGCGGAAATTCAGCGAGAAGATCGCGCTGCACAATCAGAAGCAGGCGGAGGAGACGGCGGCCTTCGAGGAGGTCATGAAGGACCTGAGCCTGACGCGGGCCGCGCGGCTCCAGCTCCAGAAATCCCAGTACCTGCAACTGGGCCCCAGCCGAGGCCAGTACTATGGCGGGTCCCTGCCCAACGTGAACCAGATCGGGAGTGGCACCATGGACCTGCCCTTCCAGACCCCCTTCCAATCCTCGGGCCTGGACACCAGCCGGACCACCCGGCACCATG…	CGAGAAGATGGCGACTTCGAACAATCCGCGGAAATTCAGCGAGAAGATCGCGCTGCACAATCAGAAGCAGGCGGAGGAGACGGCGGCCTTCGAGGAGGTCATGAAGGACCTGAGCCTGACGCGGGCCGCGCGGCTCCAGCTCCAGAAATCCCAGTACCTGCAACTGGGCCCCAGCCGAGGCCAGTACTATGGCGGGTCCCTGCCCAACGTGAACCAGATCGGGAGTGGCACCATGGACCTGCCCTTCCAGACCCCCTTCCAATCCTCGGGCCTGGACACCAGCCGGACCACCCGGCACCATGGGCTGGTGGACAGGGTGTACCGGGAGCGTGGCCGGCTCGGCTCCC	TATCTACGATTCTAGATCAGGGTTTTCCCAGTCACGACGTTGTAAAACGACGGCCAGTGAATTGTAATACGACTCACTATAGGGCGAATTGGGTACCGGGCCTCTAGACACTAGCTACTCGAGGGGCCCCAGGGGCCACGAAGGGGAGCCGAGCCGGCCACGCTCCCGGTACACCCTGTCCACCAGCCCATGGTGCCGGGTGGTCCGGCTGGTGTCCAGGCCCGAGGATTGGAAGGGGGTCTGGAAGGGCAGGTCCATGGTGCCACTCCCGATCTGGTTCACGTTGGGCAGGGACCCGCCATAGTACTGGCCTCGGCTGGGGCCCAGTTGCAGGTACTGGGATTTCTGGAGCTGGAGCCGCGCGGCCCGCGTCAGGCTCAGGTCCTTCATGACCTCCTC…	GAGAAGATGGCGACTTCGAACAATCCGCGGAAATTCAGCGAGAAGATCGCGCTGCACAATCAGAAGCAGGCGGAGGAGACGGCGGCCTTCGAGGAGGTCATGAAGGACCTGAGCCTGACGCGGGCCGCGCGGCTCCAGCTCCAGAAATCCCAGTACCTGCAACTGGGCCCCAGCCGAGGCCAGTACTATGGCGGGTCCCTGCCCAACGTGAACCAGATCGGGAGTGGCACCATGGACCTGCCCTTCCAGACCCCCTTCCAATCCTCGGGCCTGGACACCAGCCGGACCACCCGGCACCATGGGCTGGTGGACAGGGTGTACCGGGAGCGTGGCCGGCTCGGCTCCCC	CGAGAAGATGGCGACTTCGAACAATCCGCGGAAATTCAGCGAGAAGATCGCGCTGCACAATCAGAAGCAGGCGGAGGAGACGGCGGCCTTCGAGGAGGTCATGAAGGACCTGAGCCTGACGCGGGCCGCGCGGCTCCAGCTCCAGAAATCCCAGTACCTGCAACTGGGCCCCAGCCGAGGCCAGTACTATGGCGGGTCCCTGCCCAACGTGAACCAGATCGGGAGTGGCACCATGGACCTGCCCTTCCAGACCCCCTTCCAATCCTCGGGCCTGGACACCAGCCGGACCACCCGGCACCATGGGCTGGTGGACAGGGTGTACCGGGAGCGTGGCCGGCTCGGCTCCCC
HLUC_RP1_hgx5857v1_pB66_B-216	5p 3p	142301498	Homo sapiens - CRTC1	https://www.ncbi.nlm.nih.gov/nuccore/NM_015321.3	https://www.ncbi.nlm.nih.gov/gene/?term=23373		A	CRTC1; [NM_015321.3 Homo sapiens CREB regulated transcription coactivator 1 (CRTC1), transcript variant 1, mRNA]	-7	693	IF	Sense		100.0 / 100.0	GGGATGATGTATATAACTATCTATTCGATGATGAAGATACCCCACCAAACCCAAAAAAAGAGATCCTAGAACTAGCCATGGCCGCAGGGGCCACGAACGAGAAGATGGCGACTTCGAACAATCCGCGGAAATTCAGCGAGAAGATCGCGCTGCACAATCAGAAGCAGGCGGAGGAGACGGCGGCCTTCGAGGAGGTCATGAAGGACCTGAGCCTGACGCGGGCCGCGCGGCTCCAGCTCCAGAAATCCCAGTACCTGCAACTGGGCCCCAGCCGAGGCCAGTACTATGGCGGGTCCCTGCCCAACGTGAACCAGATCGGGAGTGGCACCATGGACCTGCCCTTCCAGACCCCCTTCCAATCCTCGGGCCTGGACACCAGCCGGACCACCCGGCACCATG…	CGAGAAGATGGCGACTTCGAACAATCCGCGGAAATTCAGCGAGAAGATCGCGCTGCACAATCAGAAGCAGGCGGAGGAGACGGCGGCCTTCGAGGAGGTCATGAAGGACCTGAGCCTGACGCGGGCCGCGCGGCTCCAGCTCCAGAAATCCCAGTACCTGCAACTGGGCCCCAGCCGAGGCCAGTACTATGGCGGGTCCCTGCCCAACGTGAACCAGATCGGGAGTGGCACCATGGACCTGCCCTTCCAGACCCCCTTCCAATCCTCGGGCCTGGACACCAGCCGGACCACCCGGCACCATGGGCTGGTGGACAGGGTGTACCGGGAGCGTGGCCGGCTCGGCTCCCCACACCGCCGGCCCCTGTCAGTGGACAAACACGGACGGCAGGCCGACAGCTG…	TCGTATCCTCCGATTTCATAGATCAGGGTTTTCCCAGTCACGACGTTGTAAAACGACGGCCAGTGAATTGTAATACGACTCACTATAGGGCGAATTGGGTACCGGGCCTCTAGACACTAGCTACTCGAGGGGCCCCAGGGGCCACGAAGTTTTCCTGGTCGGCAGACGGGAAGATGTTGATTCCGGGGACCTCACAGGACTTGGGCCTGGACCCCGTCTTCTTGGTGTCCCATGCTTGCTTGGAAAGGTTTTTGTCTGCCTCTGATGTGGTCTCTTCCATTCCTGGGACTGTTAACAGTAAGACTCTTTTCTGGTGCACGTCCTGGGACCCACTGCTAAAGGATTCTGGCTGCGTGGGCGTCATTGTGCTCTGGTGCAGGGCGGAGTCAGAATTGGTCC…	CAGAAGCAGGCGGAGGAGACGGCGGCCTTCGAGGAGGTCATGAAGGACCTGAGCCTGACGCGGGCCGCGCGGCTCCAGCTCCAGAAATCCCAGTACCTGCAACTGGGCCCCAGCCGAGGCCAGTACTATGGCGGGTCCCTGCCCAACGTGAACCAGATCGGGAGTGGCACCATGGACCTGCCCTTCCAGACCCCCTTCCAATCCTCGGGCCTGGACACCAGCCGGACCACCCGGCACCATGGGCTGGTGGACAGGGTGTACCGGGAGCGTGGCCGGCTCGGCTCCCCACACCGCCGGCCCCTGTCAGTGGACAAACACGGACGGCAGGCCGACAGCTGCCCCTATGGCACCATGTACCTCTCACCACCCGCGGACACCAGCTGGAGAAGGACCAATTCT…	CGAGAAGATGGCGACTTCGAACAATCCGCGGAAATTCAGCGAGAAGATCGCGCTGCACAATCAGAAGCAGGCGGAGGAGACGGCGGCCTTCGAGGAGGTCATGAAGGACCTGAGCCTGACGCGGGCCGCGCGGCTCCAGCTCCAGAAATCCCAGTACCTGCAACTGGGCCCCAGCCGAGGCCAGTACTATGGCGGGTCCCTGCCCAACGTGAACCAGATCGGGAGTGGCACCATGGACCTGCCCTTCCAGACCCCCTTCCAATCCTCGGGCCTGGACACCAGCCGGACCACCCGGCACCATGGGCTGGTGGACAGGGTGTACCGGGAGCGTGGCCGGCTCGGCTCCCCACACCGCCGGCCCCTGTCAGTGGACAAACACGGACGGCAGGCCGACAGCTG…
HLUC_RP1_hgx5857v1_pB66_B-202	5p 3p	142301498	Homo sapiens - CRTC1	https://www.ncbi.nlm.nih.gov/nuccore/NM_015321.3	https://www.ncbi.nlm.nih.gov/gene/?term=23373		A	CRTC1; [NM_015321.3 Homo sapiens CREB regulated transcription coactivator 1 (CRTC1), transcript variant 1, mRNA]	-7	693	IF	Sense		99.3 / 99.8	GGGATGATGTATATAACTATCTATTCGATGATGAAGATACCCCACCAAACCCAAAAAAAGAGATCCTAGAACTAGCCATGGCCGCAGGGGCCACGAACGAGAAGATGGCGACTTCGAACAATCCGCGGAAATTCAGCGAGAAGATCGCGCTGCACAATCAGAAGCAGGCGGAGGAGACGGCGGCCTTCGAGGAGGTCATGAAGGACCTGAGCCTGACGCGGGCCGCGCGGCTCCAGCTCCAGAAATCCCAGTACCTGCAACTGGGCCCCAGCCGAGGCCAGTACTATGGCGGGTCCCTGCCCAACGTGAACCAGATCGGGAGTGGCACCATGGACCTGCCCTTCCAGACCCCCTTCCAATCCTCGGGCCTGGACACCAGCCGGACCACCCGGCACCATG…	CGAGAAGATGGCGACTTCGAACAATCCGCGGAAATTCAGCGAGAAGATCGCGCTGCACAATCAGAAGCAGGCGGAGGAGACGGCGGCCTTCGAGGAGGTCATGAAGGACCTGAGCCTGACGCGGGCCGCGCGGCTCCAGCTCCAGAAATCCCAGTACCTGCAACTGGGCCCCAGCCGAGGCCAGTACTATGGCGGGTCCCTGCCCAACGTGAACCAGATCGGGAGTGGCACCATGGACCTGCCCTTCCAGACCCCCTTCCAATCCTCGGGCCTGGACACCAGCCGGACCACCCGGCACCATGGGCTGGTGGACAGGGTGTACCGGGAGCGTGGCCGGCTCGGCTCCCCACACCGCCGGCCCCTGTCAGTGGACAAACACGGACGGCAGGCCGACAGCTG…	CGATCACGATTCTAGATCAGGGTTTTCCCAGTCACGACGTTGTAAAACGACGGCCAGTGAATTGTAATACGACTCACTATAGGGCGAATTGGGTACCGGGCCTCTAGACACTAGCTACTCGAGGGGCCCCAGGGGCCACGAAGTTTTCCTGGTCGGCAGACGGGAAGATGTTGATTCCGGGGACCTCACAGGACTTGGGCCTGGACCCCGTCTTCTTGGTGTCCCATGCTTGCTTGGAAAGGTTTTTGTCTGCCTCTGATGTGGTCTCTTCCATTCCTGGGACTGTTAACAGTAAGACTCTTTTCTGGTGCACGTCCTGGGACCCACTGCTAAAGGATTCTGGCTGCGTGGGCGTCATTGTGCTCTGGTGCAGGGCGGAGTCAGAATTGGTCCTTCTCC…	ACGGCGGCCTTCGAGGAGGTCATGAAGGACCTGAGCCTGACGCGGGCCGCGCGGCTCCAGCTCCAGAAATCCCAGTACTGCAACTGGGCCCCAGCCGAGGCCAGTACTATGGCGGGTCCCTGCCCAACGTGAACCAGATCGGGAGTGGCACCATGGACCTGCCCTTCCAGACCCCCTTCCAATCCTCGGGCCTGGACACCAGCCGGACCACCCGGCACCATGGGCTGGTGGACAGGGTGTACCGGGAGCGTGGCCGGCTCGGCTCCCCACACCGCCGGCCCCTGTCAGTGGACAAACACGGACGGCAGGCCGACAGCTGCCCCTATGGCACCATGTACCTCTCACCACCCGCGGACACCAGCTGGAGAAGGACCAATTCTGACTCCGCCCTGCACCAGA…	CGAGAAGATGGCGACTTCGAACAATCCGCGGAAATTCAGCGAGAAGATCGCGCTGCACAATCAGAAGCAGGCGGAGGAGACGGCGGCCTTCGAGGAGGTCATGAAGGACCTGAGCCTGACGCGGGCCGCGCGGCTCCAGCTCCAGAAATCCCAGTACCTGCAACTGGGCCCCAGCCGAGGCCAGTACTATGGCGGGTCCCTGCCCAACGTGAACCAGATCGGGAGTGGCACCATGGACCTGCCCTTCCAGACCCCCTTCCAATCCTCGGGCCTGGACACCAGCCGGACCACCCGGCACCATGGGCTGGTGGACAGGGTGTACCGGGAGCGTGGCCGGCTCGGCTCCCCACACCGCCGGCCCCTGTCAGTGGACAAACACGGACGGCAGGCCGACAGCTG…
HLUC_RP1_hgx5857v1_pB66_B-164	5p 3p	142301498	Homo sapiens - CRTC1	https://www.ncbi.nlm.nih.gov/nuccore/NM_015321.3	https://www.ncbi.nlm.nih.gov/gene/?term=23373		A	CRTC1; [NM_015321.3 Homo sapiens CREB regulated transcription coactivator 1 (CRTC1), transcript variant 1, mRNA]	-7	341	IF	Sense		100.0 / 100.0	TGGGATGATGTATATAACTATCTATTCGATGATGAAGATACCCCACCAAACCCAAAAAAAGAGATCCTAGAACTAGCCATGGCCGCAGGGGCCACGAACGAGAAGATGGCGACTTCGAACAATCCGCGGAAATTCAGCGAGAAGATCGCGCTGCACAATCAGAAGCAGGCGGAGGAGACGGCGGCCTTCGAGGAGGTCATGAAGGACCTGAGCCTGACGCGGGCCGCGCGGCTCCAGCTCCAGAAATCCCAGTACCTGCAACTGGGCCCCAGCCGAGGCCAGTACTATGGCGGGTCCCTGCCCAACGTGAACCAGATCGGGAGTGGCACCATGGACCTGCCCTTCCAGACCCCCTTCCAATCCTCGGGCCTGGACACCAGCCGGACCACCCGGCACCAT…	CGAGAAGATGGCGACTTCGAACAATCCGCGGAAATTCAGCGAGAAGATCGCGCTGCACAATCAGAAGCAGGCGGAGGAGACGGCGGCCTTCGAGGAGGTCATGAAGGACCTGAGCCTGACGCGGGCCGCGCGGCTCCAGCTCCAGAAATCCCAGTACCTGCAACTGGGCCCCAGCCGAGGCCAGTACTATGGCGGGTCCCTGCCCAACGTGAACCAGATCGGGAGTGGCACCATGGACCTGCCCTTCCAGACCCCCTTCCAATCCTCGGGCCTGGACACCAGCCGGACCACCCGGCACCATGGGCTGGTGGACAGGGTGTACCGGGAGCGTGGCCGGCTCGGCTCCC	GAATCACGATTCTAGATCAGGGTTTTCCCAGTCACGACGTTGTAAAACGACGGCCAGTGAATTGTAATACGACTCACTATAGGGCGAATTGGGTACCGGGCCTCTAGACACTAGCTACTCGAGGGGCCCCAGGGGCCACGAAGGGGAGCCGAGCCGGCCACGCTCCCGGTACACCCTGTCCACCAGCCCATGGTGCCGGGTGGTCCGGCTGGTGTCCAGGCCCGAGGATTGGAAGGGGGTCTGGAAGGGCAGGTCCATGGTGCCACTCCCGATCTGGTTCACGTTGGGCAGGGACCCGCCATAGTACTGGCCTCGGCTGGGGCCCAGTTGCAGGTACTGGGATTTCTGGAGCTGGAGCCGCGCGGCCCGCGTCAGGCTCAGGTCCTTCATGACCTCCTC…	GAGAAGATGGCGACTTCGAACAATCCGCGGAAATTCAGCGAGAAGATCGCGCTGCACAATCAGAAGCAGGCGGAGGAGACGGCGGCCTTCGAGGAGGTCATGAAGGACCTGAGCCTGACGCGGGCCGCGCGGCTCCAGCTCCAGAAATCCCAGTACCTGCAACTGGGCCCCAGCCGAGGCCAGTACTATGGCGGGTCCCTGCCCAACGTGAACCAGATCGGGAGTGGCACCATGGACCTGCCCTTCCAGACCCCCTTCCAATCCTCGGGCCTGGACACCAGCCGGACCACCCGGCACCATGGGCTGGTGGACAGGGTGTACCGGGAGCGTGGCCGGCTCGGCTCCCC	CGAGAAGATGGCGACTTCGAACAATCCGCGGAAATTCAGCGAGAAGATCGCGCTGCACAATCAGAAGCAGGCGGAGGAGACGGCGGCCTTCGAGGAGGTCATGAAGGACCTGAGCCTGACGCGGGCCGCGCGGCTCCAGCTCCAGAAATCCCAGTACCTGCAACTGGGCCCCAGCCGAGGCCAGTACTATGGCGGGTCCCTGCCCAACGTGAACCAGATCGGGAGTGGCACCATGGACCTGCCCTTCCAGACCCCCTTCCAATCCTCGGGCCTGGACACCAGCCGGACCACCCGGCACCATGGGCTGGTGGACAGGGTGTACCGGGAGCGTGGCCGGCTCGGCTCCCC
HLUC_RP1_hgx5857v1_pB66_B-147	5p 3p	142301498	Homo sapiens - CRTC1	https://www.ncbi.nlm.nih.gov/nuccore/NM_015321.3	https://www.ncbi.nlm.nih.gov/gene/?term=23373		A	CRTC1; [NM_015321.3 Homo sapiens CREB regulated transcription coactivator 1 (CRTC1), transcript variant 1, mRNA]	-7	341	IF	Sense		100.0 / 100.0	TGATGATGTATATAACTATCTATTCGATGATGAAGATACCCCACCAAACCCAAAAAAAGAGATCCTAGAACTAGCCATGGCCGCAGGGGCCACGAACGAGAAGATGGCGACTTCGAACAATCCGCGGAAATTCAGCGAGAAGATCGCGCTGCACAATCAGAAGCAGGCGGAGGAGACGGCGGCCTTCGAGGAGGTCATGAAGGACCTGAGCCTGACGCGGGCCGCGCGGCTCCAGCTCCAGAAATCCCAGTACCTGCAACTGGGCCCCAGCCGAGGCCAGTACTATGGCGGGTCCCTGCCCAACGTGAACCAGATCGGGAGTGGCACCATGGACCTGCCCTTCCAGACCCCCTTCCAATCCTCGGGCCTGGACACCAGCCGGACCACCCGGCACCATGG…	CGAGAAGATGGCGACTTCGAACAATCCGCGGAAATTCAGCGAGAAGATCGCGCTGCACAATCAGAAGCAGGCGGAGGAGACGGCGGCCTTCGAGGAGGTCATGAAGGACCTGAGCCTGACGCGGGCCGCGCGGCTCCAGCTCCAGAAATCCCAGTACCTGCAACTGGGCCCCAGCCGAGGCCAGTACTATGGCGGGTCCCTGCCCAACGTGAACCAGATCGGGAGTGGCACCATGGACCTGCCCTTCCAGACCCCCTTCCAATCCTCGGGCCTGGACACCAGCCGGACCACCCGGCACCATGGGCTGGTGGACAGGGTGTACCGGGAGCGTGGCCGGCTCGGCTCCC	GCATCTACGATTCTAGATCAGGGTTTTCCCAGTCACGACGTTGTAAAACGACGGCCAGTGAATTGTAATACGACTCACTATAGGGCGAATTGGGTACCGGGCCTCTAGACACTAGCTACTCGAGGGGCCCCAGGGGCCACGAAGGGGAGCCGAGCCGGCCACGCTCCCGGTACACCCTGTCCACCAGCCCATGGTGCCGGGTGGTCCGGCTGGTGTCCAGGCCCGAGGATTGGAAGGGGGTCTGGAAGGGCAGGTCCATGGTGCCACTCCCGATCTGGTTCACGTTGGGCAGGGACCCGCCATAGTACTGGCCTCGGCTGGGGCCCAGTTGCAGGTACTGGGATTTCTGGAGCTGGAGCCGCGCGGCCCGCGTCAGGCTCAGGTCCTTCATGACCTCCT…	GAGAAGATGGCGACTTCGAACAATCCGCGGAAATTCAGCGAGAAGATCGCGCTGCACAATCAGAAGCAGGCGGAGGAGACGGCGGCCTTCGAGGAGGTCATGAAGGACCTGAGCCTGACGCGGGCCGCGCGGCTCCAGCTCCAGAAATCCCAGTACCTGCAACTGGGCCCCAGCCGAGGCCAGTACTATGGCGGGTCCCTGCCCAACGTGAACCAGATCGGGAGTGGCACCATGGACCTGCCCTTCCAGACCCCCTTCCAATCCTCGGGCCTGGACACCAGCCGGACCACCCGGCACCATGGGCTGGTGGACAGGGTGTACCGGGAGCGTGGCCGGCTCGGCTCCCC	CGAGAAGATGGCGACTTCGAACAATCCGCGGAAATTCAGCGAGAAGATCGCGCTGCACAATCAGAAGCAGGCGGAGGAGACGGCGGCCTTCGAGGAGGTCATGAAGGACCTGAGCCTGACGCGGGCCGCGCGGCTCCAGCTCCAGAAATCCCAGTACCTGCAACTGGGCCCCAGCCGAGGCCAGTACTATGGCGGGTCCCTGCCCAACGTGAACCAGATCGGGAGTGGCACCATGGACCTGCCCTTCCAGACCCCCTTCCAATCCTCGGGCCTGGACACCAGCCGGACCACCCGGCACCATGGGCTGGTGGACAGGGTGTACCGGGAGCGTGGCCGGCTCGGCTCCCC
HLUC_RP1_hgx5857v1_pB66_B-187	5p 3p	142301498	Homo sapiens - CRTC1	https://www.ncbi.nlm.nih.gov/nuccore/NM_015321.3	https://www.ncbi.nlm.nih.gov/gene/?term=23373		A	CRTC1; [NM_015321.3 Homo sapiens CREB regulated transcription coactivator 1 (CRTC1), transcript variant 1, mRNA]	-7	615	IF	Sense		100.0 / 99.4	TGGATGATGTATATAACTATCTATTCGATGATGAAGATACCCCACCAAACCCAAAAAAAGAGATCCTAGAACTAGCCATGGCCGCAGGGGCCACGAACGAGAAGATGGCGACTTCGAACAATCCGCGGAAATTCAGCGAGAAGATCGCGCTGCACAATCAGAAGCAGGCGGAGGAGACGGCGGCCTTCGAGGAGGTCATGAAGGACCTGAGCCTGACGCGGGCCGCGCGGCTCCAGCTCCAGAAATCCCAGTACCTGCAACTGGGCCCCAGCCGAGGCCAGTACTATGGCGGGTCCCTGCCCAACGTGAACCAGATCGGGAGTGGCACCATGGACCTGCCCTTCCAGACCCCCTTCCAATCCTCGGGCCTGGACACCAGCCGGACCACCCGGCACCATG…	CGAGAAGATGGCGACTTCGAACAATCCGCGGAAATTCAGCGAGAAGATCGCGCTGCACAATCAGAAGCAGGCGGAGGAGACGGCGGCCTTCGAGGAGGTCATGAAGGACCTGAGCCTGACGCGGGCCGCGCGGCTCCAGCTCCAGAAATCCCAGTACCTGCAACTGGGCCCCAGCCGAGGCCAGTACTATGGCGGGTCCCTGCCCAACGTGAACCAGATCGGGAGTGGCACCATGGACCTGCCCTTCCAGACCCCCTTCCAATCCTCGGGCCTGGACACCAGCCGGACCACCCGGCACCATGGGCTGGTGGACAGGGTGTACCGGGAGCGTGGCCGGCTCGGCTCCCCACACCGCCGGCCCCTGTCAGTGGACAAACACGGACGGCAGGCCGACAGCTG…	CTTCTACGATTCTAGATCAGGGTTTTCCCAGTCACGACGTTGTAAAACGACGGCCAGTGAATTGTAATACGACTCACTATAGGGCGAATTGGGTACCGGGCCTCTAGACACTAGCTACTCGAGGGGCCCCAGGGGCCACGAAGTCCCATGCTTGCTTGGAAAGGTTTTTGTCTGCCTCTGATGTGGTCTCTTCCATTCCTGGGACTGTTAACAGTAAGACTCTTTTCTGGTGCACGTCCTGGGACCCACTGCTAAAGGATTCTGGCTGCGTGGGCGTCATTGTGCTCTGGTGCAGGGCGGAGTCAGAATTGGTCCTTCTCCAGCTGGTGTCCGCGGGTGGTGAGAGGTACATGGTGCCATAGGGGCAGCTGTCGGCCTGCCGTCCGTGTTTGTCCACTG…	GAGGTCATGAAGGACTGAGCTGACGCGGGCCGCGCGGCTCCAGCTCCAGAAATCCCAGTACTGCAACTGGGCCCCAGCCGAGGCCAGTACTATGGCGGGTCCCTGCCCAACGTGAACCAGATCGGGAGTGGCACCATGGACCTGCCCTTCCAGACCCCCTTCCAATCCTCGGGCCTGGACACCAGCCGGACCACCCGGCACCATGGGCTGGTGGACAGGGTGTACCGGGAGCGTGGCCGGCTCGGCTCCCCACACCGCCGGCCCCTGTCAGTGGACAAACACGGACGGCAGGCCGACAGCTGCCCCTATGGCACCATGTACCTCTCACCACCCGCGGACACCAGCTGGAGAAGGACCAATTCTGACTCCGCCCTGCACCAGAGCACAATGACGCCCACG…	CGAGAAGATGGCGACTTCGAACAATCCGCGGAAATTCAGCGAGAAGATCGCGCTGCACAATCAGAAGCAGGCGGAGGAGACGGCGGCCTTCGAGGAGGTCATGAAGGACCTGAGCCTGACGCGGGCCGCGCGGCTCCAGCTCCAGAAATCCCAGTACCTGCAACTGGGCCCCAGCCGAGGCCAGTACTATGGCGGGTCCCTGCCCAACGTGAACCAGATCGGGAGTGGCACCATGGACCTGCCCTTCCAGACCCCCTTCCAATCCTCGGGCCTGGACACCAGCCGGACCACCCGGCACCATGGGCTGGTGGACAGGGTGTACCGGGAGCGTGGCCGGCTCGGCTCCCCACACCGCCGGCCCCTGTCAGTGGACAAACACGGACGGCAGGCCGACAGCTG…
HLUC_RP1_hgx5857v1_pB66_B-179	5p 3p	142301498	Homo sapiens - CRTC1	https://www.ncbi.nlm.nih.gov/nuccore/NM_015321.3	https://www.ncbi.nlm.nih.gov/gene/?term=23373		A	CRTC1; [NM_015321.3 Homo sapiens CREB regulated transcription coactivator 1 (CRTC1), transcript variant 1, mRNA]	-7	615	IF	Sense		100.0 / 99.5	TGGGATGATGTATATAACTATCTATTCGATGATGAAGATACCCCACCAAACCCAAAAAAAGAGATCCTAGAACTAGCCATGGCCGCAGGGGCCACGAACGAGAAGATGGCGACTTCGAACAATCCGCGGAAATTCAGCGAGAAGATCGCGCTGCACAATCAGAAGCAGGCGGAGGAGACGGCGGCCTTCGAGGAGGTCATGAAGGACCTGAGCCTGACGCGGGCCGCGCGGCTCCAGCTCCAGAAATCCCAGTACCTGCAACTGGGCCCCAGCCGAGGCCAGTACTATGGCGGGTCCCTGCCCAACGTGAACCAGATCGGGAGTGGCACCATGGACCTGCCCTTCCAGACCCCCTTCCAATCCTCGGGCCTGGACACCAGCCGGACCACCCGGCACCAT…	CGAGAAGATGGCGACTTCGAACAATCCGCGGAAATTCAGCGAGAAGATCGCGCTGCACAATCAGAAGCAGGCGGAGGAGACGGCGGCCTTCGAGGAGGTCATGAAGGACCTGAGCCTGACGCGGGCCGCGCGGCTCCAGCTCCAGAAATCCCAGTACCTGCAACTGGGCCCCAGCCGAGGCCAGTACTATGGCGGGTCCCTGCCCAACGTGAACCAGATCGGGAGTGGCACCATGGACCTGCCCTTCCAGACCCCCTTCCAATCCTCGGGCCTGGACACCAGCCGGACCACCCGGCACCATGGGCTGGTGGACAGGGTGTACCGGGAGCGTGGCCGGCTCGGCTCCCCACACCGCCGGCCCCTGTCAGTGGACAAACACGGACGGCAGGCCGACAGCTG…	CGATCACGATTCTAGATCAGGGTTTTCCCAGTCACGACGTTGTAAAACGACGGCCAGTGAATTGTAATACGACTCACTATAGGGCGAATTGGGTACCGGGCCTCTAGACACTAGCTACTCGAGGGGCCCCAGGGGCCACGAAGTCCCATGCTTGCTTGGAAAGGTTTTTGTCTGCCTCTGATGTGGTCTCTTCCATTCCTGGGACTGTTAACAGTAAGACTCTTTTCTGGTGCACGTCCTGGGACCCACTGCTAAAGGATTCTGGCTGCGTGGGCGTCATTGTGCTCTGGTGCAGGGCGGAGTCAGAATTGGTCCTTCTCCAGCTGGTGTCCGCGGGTGGTGAGAGGTACATGGTGCCATAGGGGCAGCTGTCGGCCTGCCGTCCGTGTTTGTCCACTG…	CCGCGGAAATTCAGCGAGAAGATCGCGCTGCACAATCAGAAGCAGGCGGAGGAGACGGCGGCCTTTCGAGGAGGTCATGAAGGACATGAGCTGACGCGGGCCGCGCGGCTCCAGCTCCAGAAATCCCAGTACCTGCAACTGGGCCCCAGCCGAGGCCAGTACTATGGCGGGTCCCTGCCCAACGTGAACCAGATCGGGAGTGGCACCATGGACCTGCCCTTCCAGACCCCCTTCCAATCCTCGGGCCTGGACACCAGCCGGACCACCCGGCACCATGGGCTGGTGGACAGGGTGTACCGGGAGCGTGGCCGGCTCGGCTCCCCACACCGCCGGCCCCTGTCAGTGGACAAACACGGACGGCAGGCCGACAGCTGCCCCTATGGCACCATGTACCTCTCA…	CGAGAAGATGGCGACTTCGAACAATCCGCGGAAATTCAGCGAGAAGATCGCGCTGCACAATCAGAAGCAGGCGGAGGAGACGGCGGCCTTCGAGGAGGTCATGAAGGACCTGAGCCTGACGCGGGCCGCGCGGCTCCAGCTCCAGAAATCCCAGTACCTGCAACTGGGCCCCAGCCGAGGCCAGTACTATGGCGGGTCCCTGCCCAACGTGAACCAGATCGGGAGTGGCACCATGGACCTGCCCTTCCAGACCCCCTTCCAATCCTCGGGCCTGGACACCAGCCGGACCACCCGGCACCATGGGCTGGTGGACAGGGTGTACCGGGAGCGTGGCCGGCTCGGCTCCCCACACCGCCGGCCCCTGTCAGTGGACAAACACGGACGGCAGGCCGACAGCTG…
HLUC_RP1_hgx5857v1_pB66_B-11	5p 3p	142301498	Homo sapiens - CRTC1	https://www.ncbi.nlm.nih.gov/nuccore/NM_015321.3	https://www.ncbi.nlm.nih.gov/gene/?term=23373		A	CRTC1; [NM_015321.3 Homo sapiens CREB regulated transcription coactivator 1 (CRTC1), transcript variant 1, mRNA]	-7	341	IF	Sense		100.0 / 100.0	TGGATGATGTATATAACTATCTATTCGATGATGAAGATACCCCACCAAACCCAAAAAAAGAGATCCTAGAACTAGCCATGGCCGCAGGGGCCACGAACGAGAAGATGGCGACTTCGAACAATCCGCGGAAATTCAGCGAGAAGATCGCGCTGCACAATCAGAAGCAGGCGGAGGAGACGGCGGCCTTCGAGGAGGTCATGAAGGACCTGAGCCTGACGCGGGCCGCGCGGCTCCAGCTCCAGAAATCCCAGTACCTGCAACTGGGCCCCAGCCGAGGCCAGTACTATGGCGGGTCCCTGCCCAACGTGAACCAGATCGGGAGTGGCACCATGGACCTGCCCTTCCAGACCCCCTTCCAATCCTCGGGCCTGGACACCAGCCGGACCACCCGGCACCATG…	CGAGAAGATGGCGACTTCGAACAATCCGCGGAAATTCAGCGAGAAGATCGCGCTGCACAATCAGAAGCAGGCGGAGGAGACGGCGGCCTTCGAGGAGGTCATGAAGGACCTGAGCCTGACGCGGGCCGCGCGGCTCCAGCTCCAGAAATCCCAGTACCTGCAACTGGGCCCCAGCCGAGGCCAGTACTATGGCGGGTCCCTGCCCAACGTGAACCAGATCGGGAGTGGCACCATGGACCTGCCCTTCCAGACCCCCTTCCAATCCTCGGGCCTGGACACCAGCCGGACCACCCGGCACCATGGGCTGGTGGACAGGGTGTACCGGGAGCGTGGCCGGCTCGGCTCCC	CTTTCCACGATTCATAGATCAGGGTTTTCCCAGTCACGACGTTGTAAAACGACGGCCAGTGAATTGTAATACGACTCACTATAGGGCGAATTGGGTACCGGGCCTCTAGACACTAGCTACTCGAGGGGCCCCAGGGGCCACGAAGGGGAGCCGAGCCGGCCACGCTCCCGGTACACCCTGTCCACCAGCCCATGGTGCCGGGTGGTCCGGCTGGTGTCCAGGCCCGAGGATTGGAAGGGGGTCTGGAAGGGCAGGTCCATGGTGCCACTCCCGATCTGGTTCACGTTGGGCAGGGACCCGCCATAGTACTGGCCTCGGCTGGGGCCCAGTTGCAGGTACTGGGATTTCTGGAGCTGGAGCCGCGCGGCCCGCGTCAGGCTCAGGTCCTTCATGACCTCC…	GAGAAGATGGCGACTTCGAACAATCCGCGGAAATTCAGCGAGAAGATCGCGCTGCACAATCAGAAGCAGGCGGAGGAGACGGCGGCCTTCGAGGAGGTCATGAAGGACCTGAGCCTGACGCGGGCCGCGCGGCTCCAGCTCCAGAAATCCCAGTACCTGCAACTGGGCCCCAGCCGAGGCCAGTACTATGGCGGGTCCCTGCCCAACGTGAACCAGATCGGGAGTGGCACCATGGACCTGCCCTTCCAGACCCCCTTCCAATCCTCGGGCCTGGACACCAGCCGGACCACCCGGCACCATGGGCTGGTGGACAGGGTGTACCGGGAGCGTGGCCGGCTCGGCTCCCC	CGAGAAGATGGCGACTTCGAACAATCCGCGGAAATTCAGCGAGAAGATCGCGCTGCACAATCAGAAGCAGGCGGAGGAGACGGCGGCCTTCGAGGAGGTCATGAAGGACCTGAGCCTGACGCGGGCCGCGCGGCTCCAGCTCCAGAAATCCCAGTACCTGCAACTGGGCCCCAGCCGAGGCCAGTACTATGGCGGGTCCCTGCCCAACGTGAACCAGATCGGGAGTGGCACCATGGACCTGCCCTTCCAGACCCCCTTCCAATCCTCGGGCCTGGACACCAGCCGGACCACCCGGCACCATGGGCTGGTGGACAGGGTGTACCGGGAGCGTGGCCGGCTCGGCTCCCC
HLUC_RP1_hgx5857v1_pB66_B-74	5p 3p	142301498	Homo sapiens - CRTC1	https://www.ncbi.nlm.nih.gov/nuccore/NM_015321.3	https://www.ncbi.nlm.nih.gov/gene/?term=23373		A	CRTC1; [NM_015321.3 Homo sapiens CREB regulated transcription coactivator 1 (CRTC1), transcript variant 1, mRNA]	-7	341	IF	Sense		100.0 / 100.0	AGGGATGATGTATATACTATCTATTCGATGATGAAGATACCCCACCAAACCCAAAAAAAGAGATCCTAGAACTAGCCATGGCCGCAGGGGCCACGAACGAGAAGATGGCGACTTCGAACAATCCGCGGAAATTCAGCGAGAAGATCGCGCTGCACAATCAGAAGCAGGCGGAGGAGACGGCGGCCTTCGAGGAGGTCATGAAGGACCTGAGCCTGACGCGGGCCGCGCGGCTCCAGCTCCAGAAATCCCAGTACCTGCAACTGGGCCCCAGCCGAGGCCAGTACTATGGCGGGTCCCTGCCCAACGTGAACCAGATCGGGAGTGGCACCATGGACCTGCCCTTCCAGACCCCCTTCCAATCCTCGGGCCTGGACACCAGCCGGACCACCCGGCACCATG…	CGAGAAGATGGCGACTTCGAACAATCCGCGGAAATTCAGCGAGAAGATCGCGCTGCACAATCAGAAGCAGGCGGAGGAGACGGCGGCCTTCGAGGAGGTCATGAAGGACCTGAGCCTGACGCGGGCCGCGCGGCTCCAGCTCCAGAAATCCCAGTACCTGCAACTGGGCCCCAGCCGAGGCCAGTACTATGGCGGGTCCCTGCCCAACGTGAACCAGATCGGGAGTGGCACCATGGACCTGCCCTTCCAGACCCCCTTCCAATCCTCGGGCCTGGACACCAGCCGGACCACCCGGCACCATGGGCTGGTGGACAGGGTGTACCGGGAGCGTGGCCGGCTCGGCTCCC	CCATCTACGATTCTAGATCAGGGTTTTCCCAGTCACGACGTTGTAAAACGACGGCCAGTGAATTGTAATACGACTCACTATAGGGCGAATTGGGTACCGGGCCTCTAGACACTAGCTACTCGAGGGGCCCCAGGGGCCACGAAGGGGAGCCGAGCCGGCCACGCTCCCGGTACACCCTGTCCACCAGCCCATGGTGCCGGGTGGTCCGGCTGGTGTCCAGGCCCGAGGATTGGAAGGGGGTCTGGAAGGGCAGGTCCATGGTGCCACTCCCGATCTGGTTCACGTTGGGCAGGGACCCGCCATAGTACTGGCCTCGGCTGGGGCCCAGTTGCAGGTACTGGGATTTCTGGAGCTGGAGCCGCGCGGCCCGCGTCAGGCTCAGGTCCTTCATGACCTCCT…	GAGAAGATGGCGACTTCGAACAATCCGCGGAAATTCAGCGAGAAGATCGCGCTGCACAATCAGAAGCAGGCGGAGGAGACGGCGGCCTTCGAGGAGGTCATGAAGGACCTGAGCCTGACGCGGGCCGCGCGGCTCCAGCTCCAGAAATCCCAGTACCTGCAACTGGGCCCCAGCCGAGGCCAGTACTATGGCGGGTCCCTGCCCAACGTGAACCAGATCGGGAGTGGCACCATGGACCTGCCCTTCCAGACCCCCTTCCAATCCTCGGGCCTGGACACCAGCCGGACCACCCGGCACCATGGGCTGGTGGACAGGGTGTACCGGGAGCGTGGCCGGCTCGGCTCCCC	CGAGAAGATGGCGACTTCGAACAATCCGCGGAAATTCAGCGAGAAGATCGCGCTGCACAATCAGAAGCAGGCGGAGGAGACGGCGGCCTTCGAGGAGGTCATGAAGGACCTGAGCCTGACGCGGGCCGCGCGGCTCCAGCTCCAGAAATCCCAGTACCTGCAACTGGGCCCCAGCCGAGGCCAGTACTATGGCGGGTCCCTGCCCAACGTGAACCAGATCGGGAGTGGCACCATGGACCTGCCCTTCCAGACCCCCTTCCAATCCTCGGGCCTGGACACCAGCCGGACCACCCGGCACCATGGGCTGGTGGACAGGGTGTACCGGGAGCGTGGCCGGCTCGGCTCCCC
HLUC_RP1_hgx5857v1_pB66_B-54	5p 3p	142301498	Homo sapiens - CRTC1	https://www.ncbi.nlm.nih.gov/nuccore/NM_015321.3	https://www.ncbi.nlm.nih.gov/gene/?term=23373		A	CRTC1; [NM_015321.3 Homo sapiens CREB regulated transcription coactivator 1 (CRTC1), transcript variant 1, mRNA]	-7	341	IF	Sense		100.0 / 100.0	TGGATGATGTATATAACTATCTATTCGATGATGAAGATACCCCACCAAACCCAAAAAAAGAGATCCTAGAACTAGCCATGGCCGCAGGGGCCACGAACGAGAAGATGGCGACTTCGAACAATCCGCGGAAATTCAGCGAGAAGATCGCGCTGCACAATCAGAAGCAGGCGGAGGAGACGGCGGCCTTCGAGGAGGTCATGAAGGACCTGAGCCTGACGCGGGCCGCGCGGCTCCAGCTCCAGAAATCCCAGTACCTGCAACTGGGCCCCAGCCGAGGCCAGTACTATGGCGGGTCCCTGCCCAACGTGAACCAGATCGGGAGTGGCACCATGGACCTGCCCTTCCAGACCCCCTTCCAATCCTCGGGCCTGGACACCAGCCGGACCACCCGGCACCATG…	CGAGAAGATGGCGACTTCGAACAATCCGCGGAAATTCAGCGAGAAGATCGCGCTGCACAATCAGAAGCAGGCGGAGGAGACGGCGGCCTTCGAGGAGGTCATGAAGGACCTGAGCCTGACGCGGGCCGCGCGGCTCCAGCTCCAGAAATCCCAGTACCTGCAACTGGGCCCCAGCCGAGGCCAGTACTATGGCGGGTCCCTGCCCAACGTGAACCAGATCGGGAGTGGCACCATGGACCTGCCCTTCCAGACCCCCTTCCAATCCTCGGGCCTGGACACCAGCCGGACCACCCGGCACCATGGGCTGGTGGACAGGGTGTACCGGGAGCGTGGCCGGCTCGGCTCCC	GTTCTACGATTCTAGATCAGGGTTTTCCCAGTCACGACGTTGTAAAACGACGGCCAGTGAATTGTAATACGACTCACTATAGGGCGAATTGGGTACCGGGCCTCTAGACACTAGCTACTCGAGGGGCCCCAGGGGCCACGAAGGGGAGCCGAGCCGGCCACGCTCCCGGTACACCCTGTCCACCAGCCCATGGTGCCGGGTGGTCCGGCTGGTGTCCAGGCCCGAGGATTGGAAGGGGGTCTGGAAGGGCAGGTCCATGGTGCCACTCCCGATCTGGTTCACGTTGGGCAGGGACCCGCCATAGTACTGGCCTCGGCTGGGGCCCAGTTGCAGGTACTGGGATTTCTGGAGCTGGAGCCGCGCGGCCCGCGTCAGGCTCAGGTCCTTCATGACCTCCTC…	GAGAAGATGGCGACTTCGAACAATCCGCGGAAATTCAGCGAGAAGATCGCGCTGCACAATCAGAAGCAGGCGGAGGAGACGGCGGCCTTCGAGGAGGTCATGAAGGACCTGAGCCTGACGCGGGCCGCGCGGCTCCAGCTCCAGAAATCCCAGTACCTGCAACTGGGCCCCAGCCGAGGCCAGTACTATGGCGGGTCCCTGCCCAACGTGAACCAGATCGGGAGTGGCACCATGGACCTGCCCTTCCAGACCCCCTTCCAATCCTCGGGCCTGGACACCAGCCGGACCACCCGGCACCATGGGCTGGTGGACAGGGTGTACCGGGAGCGTGGCCGGCTCGGCTCCCC	CGAGAAGATGGCGACTTCGAACAATCCGCGGAAATTCAGCGAGAAGATCGCGCTGCACAATCAGAAGCAGGCGGAGGAGACGGCGGCCTTCGAGGAGGTCATGAAGGACCTGAGCCTGACGCGGGCCGCGCGGCTCCAGCTCCAGAAATCCCAGTACCTGCAACTGGGCCCCAGCCGAGGCCAGTACTATGGCGGGTCCCTGCCCAACGTGAACCAGATCGGGAGTGGCACCATGGACCTGCCCTTCCAGACCCCCTTCCAATCCTCGGGCCTGGACACCAGCCGGACCACCCGGCACCATGGGCTGGTGGACAGGGTGTACCGGGAGCGTGGCCGGCTCGGCTCCCC
HLUC_RP1_hgx5857v1_pB66_B-22	5p 3p	142301498	Homo sapiens - CRTC1	https://www.ncbi.nlm.nih.gov/nuccore/NM_015321.3	https://www.ncbi.nlm.nih.gov/gene/?term=23373		A	CRTC1; [NM_015321.3 Homo sapiens CREB regulated transcription coactivator 1 (CRTC1), transcript variant 1, mRNA]	-7	341	IF	Sense		100.0 / 100.0	TGGATGATGTATATAACTATCTATTCGATGATGAAGATACCCCACCAAACCCAAAAAAAGAGATCCTAGAACTAGCCATGGCCGCAGGGGCCACGAACGAGAAGATGGCGACTTCGAACAATCCGCGGAAATTCAGCGAGAAGATCGCGCTGCACAATCAGAAGCAGGCGGAGGAGACGGCGGCCTTCGAGGAGGTCATGAAGGACCTGAGCCTGACGCGGGCCGCGCGGCTCCAGCTCCAGAAATCCCAGTACCTGCAACTGGGCCCCAGCCGAGGCCAGTACTATGGCGGGTCCCTGCCCAACGTGAACCAGATCGGGAGTGGCACCATGGACCTGCCCTTCCAGACCCCCTTCCAATCCTCGGGCCTGGACACCAGCCGGACCACCCGGCACCATG…	CGAGAAGATGGCGACTTCGAACAATCCGCGGAAATTCAGCGAGAAGATCGCGCTGCACAATCAGAAGCAGGCGGAGGAGACGGCGGCCTTCGAGGAGGTCATGAAGGACCTGAGCCTGACGCGGGCCGCGCGGCTCCAGCTCCAGAAATCCCAGTACCTGCAACTGGGCCCCAGCCGAGGCCAGTACTATGGCGGGTCCCTGCCCAACGTGAACCAGATCGGGAGTGGCACCATGGACCTGCCCTTCCAGACCCCCTTCCAATCCTCGGGCCTGGACACCAGCCGGACCACCCGGCACCATGGGCTGGTGGACAGGGTGTACCGGGAGCGTGGCCGGCTCGGCTCCC	GATCTACGATTCTAGATCAGGGTTTTCCCAGTCACGACGTTGTAAAACGACGGCCAGTGAATTGTAATACGACTCACTATAGGGCGAATTGGGTACCGGGCCTCTAGACACTAGCTACTCGAGGGGCCCCAGGGGCCACGAAGGGGAGCCGAGCCGGCCACGCTCCCGGTACACCCTGTCCACCAGCCCATGGTGCCGGGTGGTCCGGCTGGTGTCCAGGCCCGAGGATTGGAAGGGGGTCTGGAAGGGCAGGTCCATGGTGCCACTCCCGATCTGGTTCACGTTGGGCAGGGACCCGCCATAGTACTGGCCTCGGCTGGGGCCCAGTTGCAGGTACTGGGATTTCTGGAGCTGGAGCCGCGCGGCCCGCGTCAGGCTCAGGTCCTTCATGACCTCCTC…	GAGAAGATGGCGACTTCGAACAATCCGCGGAAATTCAGCGAGAAGATCGCGCTGCACAATCAGAAGCAGGCGGAGGAGACGGCGGCCTTCGAGGAGGTCATGAAGGACCTGAGCCTGACGCGGGCCGCGCGGCTCCAGCTCCAGAAATCCCAGTACCTGCAACTGGGCCCCAGCCGAGGCCAGTACTATGGCGGGTCCCTGCCCAACGTGAACCAGATCGGGAGTGGCACCATGGACCTGCCCTTCCAGACCCCCTTCCAATCCTCGGGCCTGGACACCAGCCGGACCACCCGGCACCATGGGCTGGTGGACAGGGTGTACCGGGAGCGTGGCCGGCTCGGCTCCCC	CGAGAAGATGGCGACTTCGAACAATCCGCGGAAATTCAGCGAGAAGATCGCGCTGCACAATCAGAAGCAGGCGGAGGAGACGGCGGCCTTCGAGGAGGTCATGAAGGACCTGAGCCTGACGCGGGCCGCGCGGCTCCAGCTCCAGAAATCCCAGTACCTGCAACTGGGCCCCAGCCGAGGCCAGTACTATGGCGGGTCCCTGCCCAACGTGAACCAGATCGGGAGTGGCACCATGGACCTGCCCTTCCAGACCCCCTTCCAATCCTCGGGCCTGGACACCAGCCGGACCACCCGGCACCATGGGCTGGTGGACAGGGTGTACCGGGAGCGTGGCCGGCTCGGCTCCCC
HLUC_RP1_hgx5857v1_pB66_B-20	5p 3p	142301498	Homo sapiens - CRTC1	https://www.ncbi.nlm.nih.gov/nuccore/NM_015321.3	https://www.ncbi.nlm.nih.gov/gene/?term=23373		A	CRTC1; [NM_015321.3 Homo sapiens CREB regulated transcription coactivator 1 (CRTC1), transcript variant 1, mRNA]	-7	341	IF	Sense		100.0 / 100.0	TGGATGATGTATATAACTATCTATTCGATGATGAAGATACCCCACCAAACCCAAAAAAAGAGATCCTAGAACTAGCCATGGCCGCAGGGGCCACGAACGAGAAGATGGCGACTTCGAACAATCCGCGGAAATTCAGCGAGAAGATCGCGCTGCACAATCAGAAGCAGGCGGAGGAGACGGCGGCCTTCGAGGAGGTCATGAAGGACCTGAGCCTGACGCGGGCCGCGCGGCTCCAGCTCCAGAAATCCCAGTACCTGCAACTGGGCCCCAGCCGAGGCCAGTACTATGGCGGGTCCCTGCCCAACGTGAACCAGATCGGGAGTGGCACCATGGACCTGCCCTTCCAGACCCCCTTCCAATCCTCGGGCCTGGACACCAGCCGGACCACCCGGCACCATG…	CGAGAAGATGGCGACTTCGAACAATCCGCGGAAATTCAGCGAGAAGATCGCGCTGCACAATCAGAAGCAGGCGGAGGAGACGGCGGCCTTCGAGGAGGTCATGAAGGACCTGAGCCTGACGCGGGCCGCGCGGCTCCAGCTCCAGAAATCCCAGTACCTGCAACTGGGCCCCAGCCGAGGCCAGTACTATGGCGGGTCCCTGCCCAACGTGAACCAGATCGGGAGTGGCACCATGGACCTGCCCTTCCAGACCCCCTTCCAATCCTCGGGCCTGGACACCAGCCGGACCACCCGGCACCATGGGCTGGTGGACAGGGTGTACCGGGAGCGTGGCCGGCTCGGCTCCC	CATCTACGATTCTAGATCAGGGTTTTCCCAGTCACGACGTTGTAAAACGACGGCCAGTGAATTGTAATACGACTCACTATAGGGCGAATTGGGTACCGGGCCTCTAGACACTAGCTACTCGAGGGGCCCCAGGGGCCACGAAGGGGAGCCGAGCCGGCCACGCTCCCGGTACACCCTGTCCACCAGCCCATGGTGCCGGGTGGTCCGGCTGGTGTCCAGGCCCGAGGATTGGAAGGGGGTCTGGAAGGGCAGGTCCATGGTGCCACTCCCGATCTGGTTCACGTTGGGCAGGGACCCGCCATAGTACTGGCCTCGGCTGGGGCCCAGTTGCAGGTACTGGGATTTCTGGAGCTGGAGCCGCGCGGCCCGCGTCAGGCTCAGGTCCTTCATGACCTCCTC…	GAGAAGATGGCGACTTCGAACAATCCGCGGAAATTCAGCGAGAAGATCGCGCTGCACAATCAGAAGCAGGCGGAGGAGACGGCGGCCTTCGAGGAGGTCATGAAGGACCTGAGCCTGACGCGGGCCGCGCGGCTCCAGCTCCAGAAATCCCAGTACCTGCAACTGGGCCCCAGCCGAGGCCAGTACTATGGCGGGTCCCTGCCCAACGTGAACCAGATCGGGAGTGGCACCATGGACCTGCCCTTCCAGACCCCCTTCCAATCCTCGGGCCTGGACACCAGCCGGACCACCCGGCACCATGGGCTGGTGGACAGGGTGTACCGGGAGCGTGGCCGGCTCGGCTCCCC	CGAGAAGATGGCGACTTCGAACAATCCGCGGAAATTCAGCGAGAAGATCGCGCTGCACAATCAGAAGCAGGCGGAGGAGACGGCGGCCTTCGAGGAGGTCATGAAGGACCTGAGCCTGACGCGGGCCGCGCGGCTCCAGCTCCAGAAATCCCAGTACCTGCAACTGGGCCCCAGCCGAGGCCAGTACTATGGCGGGTCCCTGCCCAACGTGAACCAGATCGGGAGTGGCACCATGGACCTGCCCTTCCAGACCCCCTTCCAATCCTCGGGCCTGGACACCAGCCGGACCACCCGGCACCATGGGCTGGTGGACAGGGTGTACCGGGAGCGTGGCCGGCTCGGCTCCCC
HLUC_RP1_hgx5857v1_pB66_B-113	5p 3p	142301498	Homo sapiens - CRTC1	https://www.ncbi.nlm.nih.gov/nuccore/NM_015321.3	https://www.ncbi.nlm.nih.gov/gene/?term=23373		A	CRTC1; [NM_015321.3 Homo sapiens CREB regulated transcription coactivator 1 (CRTC1), transcript variant 1, mRNA]	3	711	IF	Sense		99.7 / 99.8	TGGATGATGTATATAACTATCTATTCGATGATGAAGATACCCCACCAAACCCAAAAAAAGAGATCCTAGAACTAGCCATGGCCGCAGGGGCCACGAAGGCGACTTCGAACAATCCGCGGAAATTCAGCGAGAAGATCGCGCTGCACAATCAGAAGCAGGCGGAGGAGACGGCGGCCTTCGAGGAGGTCATGAAGGACCTGAGCCTGACGCGGGCCGCGCGGCTCCAGCTCCAGAAATCCCAGTACCTGCAACTGGGCCCCAGCCGAGGCCAGTACTATGGCGGGTCCCTGCCCAACGTGAACCAGATCGGGAGTGGCACCATGGACCTGCCCTTCCAGACCCCCTTCCAATCCTCGGGCCTGGACACCAGCCGGACCACCCGGCACCATGGGCTGGTGG…	GGCGACTTCGAACAATCCGCGGAAATTCAGCGAGAAGATCGCGCTGCACAATCAGAAGCAGGCGGAGGAGACGGCGGCCTTCGAGGAGGTCATGAAGGACCTGAGCCTGACGCGGGCCGCGCGGCTCCAGCTCCAGAAATCCCAGTACCTGCAACTGGGCCCCAGCCGAGGCCAGTACTATGGCGGGTCCCTGCCCAACGTGAACCAGATCGGGAGTGGCACCATGGACCTGCCCTTCCAGACCCCCTTCCAATCCTCGGGCCTGGACACCAGCCGGACCACCCGGCACCATGGGCTGGTGGACAGGGTGTACCGGGAGCGTGGCCGGCTCGGCTCCCCACACCGCCGGCCCCTGTCAGTGGACAAACACGGACGGCAGGCCGACAGCTGCCCCTATGG…	GTTCACGATTCTAGATCAGGGTTTTCCCAGTCACGACGTTGTAAAACGACGGCCAGTGAATTGTAATACGACTCACTATAGGGCGAATTGGGTACCGGGCCTCTAGACACTAGCTACTCGAGGGGCCCCAGGGGCCACGAAGGGGATCAGGGCTGTAGTGTTTTCCTGGTCGGCAGACGGGAAGATGTTGATTCCGGGGACCTCACAGGACTTGGGCCTGGACCCCGTCTTCTTGGTGTCCCATGCTTGCTTGGAAAGGTTTTTGTCTGCCTCTGATGTGGTCTCTTCCATTCCTGGGACTGTTAACAGTAAGACTCTTTTCTGGTGCACGTCCTGGGACCCACTGCTAAAGGATTCTGGCTGCGTGGGCGTCATTGTGCTCTGGTGCAGGGCGGAGTC…	GAAGGACTGAGCCTGACGCGGGCCGCGCGGCTCCAGCTCCAGAAATCCCAGTACCTGCAACTGGGCCCCAGCCGAGGCCAGTACTATGGCGGGTCCCTGCCCAACGTGAACCAGATCGGGAGTGGCACCATGGACCTGCCCTTCCAGACCCCCTTCCAATCCTCGGGCCTGGACACCAGCCGGACCACCCGGCACCATGGGCTGGTGGACAGGGTGTACCGGGAGCGTGGCCGGCTCGGCTCCCCACACCGCCGGCCCCTGTCAGTGGACAAACACGGACGGCAGGCCGACAGCTGCCCCTATGGCACCATGTACCTCTCACCACCCGCGGACACCAGCTGGAGAAGGACCAATTCTGACTCCGCCCTGCACCAGAGCACAATGACGCCCACGCAGCCA…	GGCGACTTCGAACAATCCGCGGAAATTCAGCGAGAAGATCGCGCTGCACAATCAGAAGCAGGCGGAGGAGACGGCGGCCTTCGAGGAGGTCATGAAGGACCTGAGCCTGACGCGGGCCGCGCGGCTCCAGCTCCAGAAATCCCAGTACCTGCAACTGGGCCCCAGCCGAGGCCAGTACTATGGCGGGTCCCTGCCCAACGTGAACCAGATCGGGAGTGGCACCATGGACCTGCCCTTCCAGACCCCCTTCCAATCCTCGGGCCTGGACACCAGCCGGACCACCCGGCACCATGGGCTGGTGGACAGGGTGTACCGGGAGCGTGGCCGGCTCGGCTCCCCACACCGCCGGCCCCTGTCAGTGGACAAACACGGACGGCAGGCCGACAGCTGCCCCTATGG…
HLUC_RP1_hgx5857v1_pB66_B-197	5p	142301498	Homo sapiens - CRTC1	https://www.ncbi.nlm.nih.gov/nuccore/NM_015321.3	https://www.ncbi.nlm.nih.gov/gene/?term=23373		A	CRTC1; [NM_015321.3 Homo sapiens CREB regulated transcription coactivator 1 (CRTC1), transcript variant 1, mRNA]	3	No Data	IF	Sense		100	TGGGATGATGTATATAACTATCTATTCGATGATGAAGATACCCCACCAAACCCAAAAAAAGAGATCCTAGAACTAGCCATGGCCGCAGGGGCCACGAAGGCGACTTCGAACAATCCGCGGAAATTCAGCGAGAAGATCGCGCTGCACAATCAGAAGCAGGCGGAGGAGACGGCGGCCTTCGAGGAGGTCATGAAGGACCTGAGCCTGACGCGGGCCGCGCGGCTCCAGCTCCAGAAATCCCAGTACCTGCAACTGGGCCCCAGCCGAGGCCAGTACTATGGCGGGTCCCTGCCCAACGTGAACCAGATCGGGAGTGGCACCATGGACCTGCCCTTCCAGACCCCCTTCCAATCCTCGGGCCTGGACACCAGCCGGACCACCCGGCACCATGGGCTGGTG…	GGCGACTTCGAACAATCCGCGGAAATTCAGCGAGAAGATCGCGCTGCACAATCAGAAGCAGGCGGAGGAGACGGCGGCCTTCGAGGAGGTCATGAAGGACCTGAGCCTGACGCGGGCCGCGCGGCTCCAGCTCCAGAAATCCCAGTACCTGCAACTGGGCCCCAGCCGAGGCCAGTACTATGGCGGGTCCCTGCCCAACGTGAACCAGATCGGGAGTGGCACCATGGACCTGCCCTTCCAGACCCCCTTCCAATCCTCGGGCCTGGACACCAGCCGGACCACCCGGCACCATGGGCTGGTGGACAGGGTGTACCGGGAGCGTGGCCGGCTCGGCTCCCCACACCGCCGGCCCCTGTCAGTGGACAAACACGGACGGCAGGCCGACAGCTGCCCCTATGG…
HLUC_RP1_hgx5857v1_pB66_B-151	5p 3p	142301498	Homo sapiens - CRTC1	https://www.ncbi.nlm.nih.gov/nuccore/NM_015321.3	https://www.ncbi.nlm.nih.gov/gene/?term=23373		A	CRTC1; [NM_015321.3 Homo sapiens CREB regulated transcription coactivator 1 (CRTC1), transcript variant 1, mRNA]	12	418	IF	Sense		100.0 / 100.0	TGGATGATGTATATAACTATCTATTCGATGATGAAGATACCCCACCAAACCCAAAAAAAGAGATCCTAGAACTAGCCATGGCCGCAGGGGCCACGAAGAACAATCCGCGGAAATTCAGCGAGAAGATCGCGCTGCACAATCAGAAGCAGGCGGAGGAGACGGCGGCCTTCGAGGAGGTCATGAAGGACCTGAGCCTGACGCGGGCCGCGCGGCTCCAGCTCCAGAAATCCCAGTACCTGCAACTGGGCCCCAGCCGAGGCCAGTACTATGGCGGGTCCCTGCCCAACGTGAACCAGATCGGGAGTGGCACCATGGACCTGCCCTTCCAGACCCCCTTCCAATCCTCGGGCCTGGACACCAGCCGGACCACCCGGCACCATGGGCTGGTGGACAGGGTGT…	GAACAATCCGCGGAAATTCAGCGAGAAGATCGCGCTGCACAATCAGAAGCAGGCGGAGGAGACGGCGGCCTTCGAGGAGGTCATGAAGGACCTGAGCCTGACGCGGGCCGCGCGGCTCCAGCTCCAGAAATCCCAGTACCTGCAACTGGGCCCCAGCCGAGGCCAGTACTATGGCGGGTCCCTGCCCAACGTGAACCAGATCGGGAGTGGCACCATGGACCTGCCCTTCCAGACCCCCTTCCAATCCTCGGGCCTGGACACCAGCCGGACCACCCGGCACCATGGGCTGGTGGACAGGGTGTACCGGGAGCGTGGCCGGCTCGGCTCCCCACACCGCCGGCCCCTGTCAGTGGACAAACACGGACGGCAGGCCGACAGCTGCCCCTATGGCACCATGTA…	GATCACGATTCTAGATCAGGGTTTTCCCAGTCACGACGTTGTAAAACGACGGCCAGTGAATTGTAATACGACTCACTATAGGGCGAATTGGGTACCGGGCCTCTAGACACTAGCTACTCGAGGGGCCCCAGGGGCCACGAAGTGAGAGGTACATGGTGCCATAGGGGCAGCTGTCGGCCTGCCGTCCGTGTTTGTCCACTGACAGGGGCCGGCGGTGTGGGGAGCCGAGCCGGCCACGCTCCCGGTACACCCTGTCCACCAGCCCATGGTGCCGGGTGGTCCGGCTGGTGTCCAGGCCCGAGGATTGGAAGGGGGTCTGGAAGGGCAGGTCCATGGTGCCACTCCCGATCTGGTTCACGTTGGGCAGGGACCCGCCATAGTACTGGCCTCGGCTGGGGC…	AACAATCCGCGGAAATTCAGCGAGAAGATCGCGCTGCACAATCAGAAGCAGGCGGAGGAGACGGCGGCCTTCGAGGAGGTCATGAAGGACCTGAGCCTGACGCGGGCCGCGCGGCTCCAGCTCCAGAAATCCCAGTACCTGCAACTGGGCCCCAGCCGAGGCCAGTACTATGGCGGGTCCCTGCCCAACGTGAACCAGATCGGGAGTGGCACCATGGACCTGCCCTTCCAGACCCCCTTCCAATCCTCGGGCCTGGACACCAGCCGGACCACCCGGCACCATGGGCTGGTGGACAGGGTGTACCGGGAGCGTGGCCGGCTCGGCTCCCCACACCGCCGGCCCCTGTCAGTGGACAAACACGGACGGCAGGCCGACAGCTGCCCCTATGGCACCATGTAC…	GAACAATCCGCGGAAATTCAGCGAGAAGATCGCGCTGCACAATCAGAAGCAGGCGGAGGAGACGGCGGCCTTCGAGGAGGTCATGAAGGACCTGAGCCTGACGCGGGCCGCGCGGCTCCAGCTCCAGAAATCCCAGTACCTGCAACTGGGCCCCAGCCGAGGCCAGTACTATGGCGGGTCCCTGCCCAACGTGAACCAGATCGGGAGTGGCACCATGGACCTGCCCTTCCAGACCCCCTTCCAATCCTCGGGCCTGGACACCAGCCGGACCACCCGGCACCATGGGCTGGTGGACAGGGTGTACCGGGAGCGTGGCCGGCTCGGCTCCCCACACCGCCGGCCCCTGTCAGTGGACAAACACGGACGGCAGGCCGACAGCTGCCCCTATGGCACCATGTA…
HLUC_RP1_hgx5857v1_pB66_B-181	5p 3p	142301498	Homo sapiens - CRTC1	https://www.ncbi.nlm.nih.gov/nuccore/NM_015321.3	https://www.ncbi.nlm.nih.gov/gene/?term=23373		A	CRTC1; [NM_015321.3 Homo sapiens CREB regulated transcription coactivator 1 (CRTC1), transcript variant 1, mRNA]	12	418	IF	Sense		100.0 / 100.0	AGGGGATGATGTATATAACTATCTATTCGATGATGAAGATACCCCACCAAACCCAAAAAAAGAGATCCTAGAACTAGCCATGGCCGCAGGGGCCACGAAGAACAATCCGCGGAAATTCAGCGAGAAGATCGCGCTGCACAATCAGAAGCAGGCGGAGGAGACGGCGGCCTTCGAGGAGGTCATGAAGGACCTGAGCCTGACGCGGGCCGCGCGGCTCCAGCTCCAGAAATCCCAGTACCTGCAACTGGGCCCCAGCCGAGGCCAGTACTATGGCGGGTCCCTGCCCAACGTGAACCAGATCGGGAGTGGCACCATGGACCTGCCCTTCCAGACCCCCTTCCAATCCTCGGGCCTGGACACCAGCCGGACCACCCGGCACCATGGGCTGGTGGACAGGGT…	GAACAATCCGCGGAAATTCAGCGAGAAGATCGCGCTGCACAATCAGAAGCAGGCGGAGGAGACGGCGGCCTTCGAGGAGGTCATGAAGGACCTGAGCCTGACGCGGGCCGCGCGGCTCCAGCTCCAGAAATCCCAGTACCTGCAACTGGGCCCCAGCCGAGGCCAGTACTATGGCGGGTCCCTGCCCAACGTGAACCAGATCGGGAGTGGCACCATGGACCTGCCCTTCCAGACCCCCTTCCAATCCTCGGGCCTGGACACCAGCCGGACCACCCGGCACCATGGGCTGGTGGACAGGGTGTACCGGGAGCGTGGCCGGCTCGGCTCCCCACACCGCCGGCCCCTGTCAGTGGACAAACACGGACGGCAGGCCGACAGCTGCCCCTATGGCACCATGTA…	CAATCTACGATTCTAGATCAGGGTTTTCCCAGTCACGACGTTGTAAAACGACGGCCAGTGAATTGTAATACGACTCACTATAGGGCGAATTGGGTACCGGGCCTCTAGACACTAGCTACTCGAGGGGCCCCAGGGGCCACGAAGTGAGAGGTACATGGTGCCATAGGGGCAGCTGTCGGCCTGCCGTCCGTGTTTGTCCACTGACAGGGGCCGGCGGTGTGGGGAGCCGAGCCGGCCACGCTCCCGGTACACCCTGTCCACCAGCCCATGGTGCCGGGTGGTCCGGCTGGTGTCCAGGCCCGAGGATTGGAAGGGGGTCTGGAAGGGCAGGTCCATGGTGCCACTCCCGATCTGGTTCACGTTGGGCAGGGACCCGCCATAGTACTGGCCTCGGCTGGG…	AACAATCCGCGGAAATTCAGCGAGAAGATCGCGCTGCACAATCAGAAGCAGGCGGAGGAGACGGCGGCCTTCGAGGAGGTCATGAAGGACCTGAGCCTGACGCGGGCCGCGCGGCTCCAGCTCCAGAAATCCCAGTACCTGCAACTGGGCCCCAGCCGAGGCCAGTACTATGGCGGGTCCCTGCCCAACGTGAACCAGATCGGGAGTGGCACCATGGACCTGCCCTTCCAGACCCCCTTCCAATCCTCGGGCCTGGACACCAGCCGGACCACCCGGCACCATGGGCTGGTGGACAGGGTGTACCGGGAGCGTGGCCGGCTCGGCTCCCCACACCGCCGGCCCCTGTCAGTGGACAAACACGGACGGCAGGCCGACAGCTGCCCCTATGGCACCATGTAC…	GAACAATCCGCGGAAATTCAGCGAGAAGATCGCGCTGCACAATCAGAAGCAGGCGGAGGAGACGGCGGCCTTCGAGGAGGTCATGAAGGACCTGAGCCTGACGCGGGCCGCGCGGCTCCAGCTCCAGAAATCCCAGTACCTGCAACTGGGCCCCAGCCGAGGCCAGTACTATGGCGGGTCCCTGCCCAACGTGAACCAGATCGGGAGTGGCACCATGGACCTGCCCTTCCAGACCCCCTTCCAATCCTCGGGCCTGGACACCAGCCGGACCACCCGGCACCATGGGCTGGTGGACAGGGTGTACCGGGAGCGTGGCCGGCTCGGCTCCCCACACCGCCGGCCCCTGTCAGTGGACAAACACGGACGGCAGGCCGACAGCTGCCCCTATGGCACCATGTA…
HLUC_RP1_hgx5857v1_pB66_B-134	5p 3p	142301354	Homo sapiens - CUL3	https://www.ncbi.nlm.nih.gov/nuccore/NM_001257198.2	https://www.ncbi.nlm.nih.gov/gene/?term=8452		D	CUL3; [NM_001257198.2 Homo sapiens cullin 3 (CUL3), transcript variant 3, mRNA]	129	677	IF	Sense		99.8 / 99.8	TGGATGATGTATATAACTATCTATTCGATGATGAAGATACCCCACCAAACCCAAAAAAAGAGATCCTAGAACTAGCCATGGCCGCAGGGGCCACGAAGAAAAATGCAATTCAAGAAATCCAGCGTAAGAATAACAGTGGTCTTAGTTTTGAGGAGCTCTATAGAAATGCATATACAATGGTTTTGCATAAACATGGAGAAAAGCTCTACACTGGACTAAGAGAAGTTGTTACCGAACATCTCATAAATAAGGTGCGAGAAGATGTACTAAATTCATTGAATAACAACTTTCTTCAAACGCTAAATCAAGCTTGGAATGATCATCAAACAGCTATGGTGATGATTAGAGACATACTAATGTACATGGACCGTGTGTATGTACAACAAAATAATGTGGAGA…	GAAAAATGCAATTCAAGAAATCCAGCGTAAGAATAACAGTGGTCTTAGTTTTGAGGAGCTCTATAGAAATGCATATACAATGGTTTTGCATAAACATGGAGAAAAGCTCTACACTGGACTAAGAGAAGTTGTTACCGAACATCTCATAAATAAGGTGCGAGAAGATGTACTAAATTCATTGAATAACAACTTTCTTCAAACGCTAAATCAAGCTTGGAATGATCATCAAACAGCTATGGTGATGATTAGAGACATACTAATGTACATGGACCGTGTGTATGTACAACAAAATAATGTGGAGAACGTCTACAATTTGGGATTAATTATTTTTCGAGATCAAGTTGTACGTTATGGGTGTATTAGGGATCATCTACGGCAAACTCTATTGGATATGATTGC…	CTTTCCACCGATTTCATAGATCAGGGTTTTCCCAGTCACGACGTTGTAAAACGACGGCCAGTGAATTGTAATACGACTCACTATAGGGCGAATTGGGTACCGGGCCTCTAGACACTAGCTACTCGAGGGGCCCCAGGGGCCACGAATCCGTCTGAAAAAATTCTGCAGACATTTCCAAAAAAGGAGCCTCAAAATCTTCTTCATAGACTGATCTTCCTTCGAGACCTAAAATCATTAACATCTGGCAAGCATTTCTTATTGCGCCTCTGTCTACGACTTCTCCTTTCCGCTCTCTTGCAATCATATCCAATAGAGTTTGCCGTAGATGATCCCTAATACACCCATAACGTACAACTTGATCTCGAAAAATAATTAATCCCAAATTGTAGACGTTCTCCA…	AAAAATGCAATTCAAGAAATCCAGCGTAAGAATAACAGTGGTCTTAGTTTTGAGGAGCTCTATAGAAATGCATATACAATGGTTTTGCATAAACATGGAGAAAAGCTCTACACTGGACTAAGAGAAGTTGTTACCGAACATCTCATAAATAAGGTGCGAGAAGATGTACTAAATTCATTGAATAACAACTTTCTTCAAACGCTAAATCAAGCTTGGAATGATCATCAAACAGCTATGGTGATGATTAGAGACATACTAATGTACATGGACCGTGTGTATGTACAACAAAATAATGTGGAGAACGTCTACAATTTGGGATTAATTATTTTTCGAGATCAAGTTGTACGTTATGGGTGTATTAGGGATCATCTACGGCAAACTCTATTGGATATGATTGCA…	GAAAAATGCAATTCAAGAAATCCAGCGTAAGAATAACAGTGGTCTTAGTTTTGAGGAGCTCTATAGAAATGCATATACAATGGTTTTGCATAAACATGGAGAAAAGCTCTACACTGGACTAAGAGAAGTTGTTACCGAACATCTCATAAATAAGGTGCGAGAAGATGTACTAAATTCATTGAATAACAACTTTCTTCAAACGCTAAATCAAGCTTGGAATGATCATCAAACAGCTATGGTGATGATTAGAGACATACTAATGTACATGGACCGTGTGTATGTACAACAAAATAATGTGGAGAACGTCTACAATTTGGGATTAATTATTTTTCGAGATCAAGTTGTACGTTATGGGTGTATTAGGGATCATCTACGGCAAACTCTATTGGATATGATTGC…
HLUC_RP1_hgx5857v1_pB66_B-145	5p 3p	142301354	Homo sapiens - CUL3	https://www.ncbi.nlm.nih.gov/nuccore/NM_001257198.2	https://www.ncbi.nlm.nih.gov/gene/?term=8452		D	CUL3; [NM_001257198.2 Homo sapiens cullin 3 (CUL3), transcript variant 3, mRNA]	129	677	IF	Sense		99.8 / 99.8	TGGATGATGTATATAACTATCTATTCGATGATGAAGATACCCCACCAAACCCAAAAAAAGAGATCCTAGAACTAGCCATGGCCGCAGGGGCCACGAAGAAAAATGCAATTCAAGAAATCCAGCGTAAGAATAACAGTGGTCTTAGTTTTGAGGAGCTCTATAGAAATGCATATACAATGGTTTTGCATAAACATGGAGAAAAGCTCTACACTGGACTAAGAGAAGTTGTTACCGAACATCTCATAAATAAGGTGCGAGAAGATGTACTAAATTCATTGAATAACAACTTTCTTCAAACGCTAAATCAAGCTTGGAATGATCATCAAACAGCTATGGTGATGATTAGAGACATACTAATGTACATGGACCGTGTGTATGTACAACAAAATAATGTGGAGA…	GAAAAATGCAATTCAAGAAATCCAGCGTAAGAATAACAGTGGTCTTAGTTTTGAGGAGCTCTATAGAAATGCATATACAATGGTTTTGCATAAACATGGAGAAAAGCTCTACACTGGACTAAGAGAAGTTGTTACCGAACATCTCATAAATAAGGTGCGAGAAGATGTACTAAATTCATTGAATAACAACTTTCTTCAAACGCTAAATCAAGCTTGGAATGATCATCAAACAGCTATGGTGATGATTAGAGACATACTAATGTACATGGACCGTGTGTATGTACAACAAAATAATGTGGAGAACGTCTACAATTTGGGATTAATTATTTTTCGAGATCAAGTTGTACGTTATGGGTGTATTAGGGATCATCTACGGCAAACTCTATTGGATATGATTGC…	GATCACGATTCTAGATCAGGGTTTTCCCAGTCACGACGTTGTAAAACGACGGCCAGTGAATTGTAATACGACTCACTATAGGGCGAATTGGGTACCGGGCCTCTAGACACTAGCTACTCGAGGGGCCCCAGGGGCCACGAATCCGTCTGAAAAAATTCTGCAGACATTTCCAAAAAAGGAGCCTCAAAATCTTCTTCATAGACTGATCTTCCTTCGAGACCTAAAATCATTAACATCTGGCAAGCATTTCTTATTGCGCCTCTGTCTACGACTTCTCCTTTCCGCTCTCTTGCAATCATATCCAATAGAGTTTGCCGTAGATGATCCCTAATACACCCATAACGTACAACTTGATCTCGAAAAATAATTAATCCCAAATTGTAGACGTTCTCCACATTA…	AAAAATGCAATTCAAGAAATCCAGCGTAAGAATAACAGTGGTCTTAGTTTTGAGGAGCTCTATAGAAATGCATATACAATGGTTTTGCATAAACATGGAGAAAAGCTCTACACTGGACTAAGAGAAGTTGTTACCGAACATCTCATAAATAAGGTGCGAGAAGATGTACTAAATTCATTGAATAACAACTTTCTTCAAACGCTAAATCAAGCTTGGAATGATCATCAAACAGCTATGGTGATGATTAGAGACATACTAATGTACATGGACCGTGTGTATGTACAACAAAATAATGTGGAGAACGTCTACAATTTGGGATTAATTATTTTTCGAGATCAAGTTGTACGTTATGGGTGTATTAGGGATCATCTACGGCAAACTCTATTGGATATGATTGCA…	GAAAAATGCAATTCAAGAAATCCAGCGTAAGAATAACAGTGGTCTTAGTTTTGAGGAGCTCTATAGAAATGCATATACAATGGTTTTGCATAAACATGGAGAAAAGCTCTACACTGGACTAAGAGAAGTTGTTACCGAACATCTCATAAATAAGGTGCGAGAAGATGTACTAAATTCATTGAATAACAACTTTCTTCAAACGCTAAATCAAGCTTGGAATGATCATCAAACAGCTATGGTGATGATTAGAGACATACTAATGTACATGGACCGTGTGTATGTACAACAAAATAATGTGGAGAACGTCTACAATTTGGGATTAATTATTTTTCGAGATCAAGTTGTACGTTATGGGTGTATTAGGGATCATCTACGGCAAACTCTATTGGATATGATTGC…
HLUC_RP1_hgx5857v1_pB66_B-72	3p	142301214	Homo sapiens - CXXC1	https://www.ncbi.nlm.nih.gov/nuccore/NM_001101654.2	https://www.ncbi.nlm.nih.gov/gene/?term=30827		N/A	CXXC1; [NM_001101654.2 Homo sapiens CXXC finger protein 1 (CXXC1), transcript variant 1, mRNA]	No Data	1979	??	Sense		100			GATCTACGATTCTAGATCAGGGTTTTCCCAGTCACGACGTTGTAAAACGACGGCCAGTGAATTGTAATACGACTCACTATAGGGCGAATTGGGTACCGGGCCTCTAGACACTAGCTACTCGAGGGGCCCCAGGGGCCACGAAGCGGTCGGCACTGGAGCGCAGGTCGGTAGTGAGGGGATCGTGCTGGATCGTCTGGTGCAGCATCAGGGCCAGCAATCCCGCGCGGTTTGTCATGGCTGTGCGCACATTGCGCTCCTGCTCAAACAGCTCGTCCAGCTTGTACCACACACGCACGCGCTCCAAGTCCACTTCCGCACGCCGCAGCTTCTCCCAGCAGTAATGGCGATTGCACTGGCGCTTGGGCAGGCGGCAGAAGTCACCCGTGAGCTCAAAGACAT…	AGGCCATCATTCTACGTGCCAAGCAGCAGGCTGTGCGCGAGGATGAGGAGAGCAACGAGGGTGACAGTGATGACACAGACCTGCAGATCTTCTGTGTTTCCTGTGGGCACCCCATCAACCCACGTGTTGCCTTGCGCCACATGGAGCGCTGCTACGCCAAGTATGAGAGCCAGACGTCCTTTGGGTCCATGTACCCCACACGCATTGAAGGGGCCACACGACTCTTCTGTGATGTGTATAATCCTCAGAGCAAAACATACTGTAAGCGGCTCCAGGTGCTGTGCCCCGAGCACTCACGGGACCCCAAAGTGCCAGCTGACGAGGTATGCGGGTGCCCCCTTGTACGTGATGTCTTTGAGCTCACGGGTGACTTCTGCCGCCTGCCCAAGCGCCAGTGCA…
HLUC_RP1_hgx5857v1_pB66_B-162	5p 3p	142301338	Homo sapiens - DDX3Y	https://www.ncbi.nlm.nih.gov/nuccore/NM_004660.5	https://www.ncbi.nlm.nih.gov/gene/?term=8653		N/A	DDX3Y; [NM_004660.5 Homo sapiens DEAD-box helicase 3 Y-linked (DDX3Y), transcript variant 2, mRNA]	2562	1627	??	AntiSense		100.0 / 99.7	AGGGATGATGTATATAACTATCTATTCGATGATGAAGATACCCCACCAAACCCAAAAAAAGAGATCCTAGAACTAGCCATGGCCGCAGGGGCCACGAACAAAAAACTATGCTTTAATGCTTTAAGATGTTCTCCCAACCCCAAGTCTGCAAAACTCAAACAGTCCTAATGCAGACTACTGCCTTAAGTTTTTTTCCCTTTTTATATTTATGGATGAATTGATGACTCCTGTTAAAGTTGTATCATACCTCTGTGCCAAGGTTTGATTTTAGGCCAAGTTTAGTAAATTTATTTTGTCAAAACAATTGGTATCGTGAGCATTACTGAGCCAACAGGACATCAAAGTAGTAAGTTGTCTAAAGTTAAAGTCACAGTACGTTAACAAACAAACGATCCTCAG…	CAAAAAACTATGCTTTAATGCTTTAAGATGTTCTCCCAACCCCAAGTCTGCAAAACTCAAACAGTCCTAATGCAGACTACTGCCTTAAGTTTTTTTCCCTTTTTATATTTATGGATGAATTGATGACTCCTGTTAAAGTTGTATCATACCTCTGTGCCAAGGTTTGATTTTAGGCCAAGTTTAGTAAATTTATTTTGTCAAAACAATTGGTATCGTGAGCATTACTGAGCCAACAGGACATCAAAGTAGTAAGTTGTCTAAAGTTAAAGTCACAGTACGTTAACAAACAAACGATCCTCAGTCACAAAATTATAAATGCAGTTTGGGGTGGCACTAAAGCAGGAGGGGAAGAGTTTAATCCAAACTAGAGCAATTACATCTTCAAACCAATTTCTGAAT…	GATCACGATTCTAGATCAGGGTTTTCCCAGTCACGACGTTGTAAAACGACGGCCAGTGAATTGTAATACGACTCACTATAGGGCGAATTGGGTACCGGGCCTCTAGACACTAGCTACTCGAGGGGCCCCAGGGGCCACGAATTTAATGAAAAAAATATGAATATTACAAAGGATTTGTTGGATCTTCTTGTAGAAGCTAAACAAGAAGTGCCTTCTTGGTTGGAAAATATGGCTTATGAACACCACTACAAGGGTGGCAGTCGTGGACGATCTAAAAGTAATAGATTCAGTGGAGGATTTGGTGCCAGAGACTATCGACAAAGTAGTGGTTCCAGCAGTTCTGGCTTTGGTGCTAGTCGCGGAAGCAGCAGCCGCAGTGGTGGAGGTGGTTACGGCAAC…	TAAAGCAGGAGGGGAAGAGTTTAATCCAAACTAGAGCAATTACATCTTCAAACCCAATTTCTGAATAGGGCTGCTGTTTTTTCCTTTTCATTTTTCTTCTTGTGACTTTGAGCTCCCTTGAATTATCAGGAGAATCACAGCTGGTAATGTACTGCAAGTTCTTGAAGCTACACAATATAGTCTGGCTAAGTTACATGTGGTTTCCATATTAGCTTCTTTGTAAGGGTGACTTTGCTGCAAAGCAGATTCAGTTGCCCCACCAGTCAACCCCCTGGGAGTTATAATTTCCTCCATATCCATCACTATTGTAGAAGCCTCCATAGCCACCTCCACCAAATCCTCTGCTGTTGCCGTAACCACCTCCACCACTGCGGCTGCTGCTTCCGCGACTAGCACCAA…	CAAAAAACTATGCTTTAATGCTTTAAGATGTTCTCCCAACCCCAAGTCTGCAAAACTCAAACAGTCCTAATGCAGACTACTGCCTTAAGTTTTTTTCCCTTTTTATATTTATGGATGAATTGATGACTCCTGTTAAAGTTGTATCATACCTCTGTGCCAAGGTTTGATTTTAGGCCAAGTTTAGTAAATTTATTTTGTCAAAACAATTGGTATCGTGAGCATTACTGAGCCAACAGGACATCAAAGTAGTAAGTTGTCTAAAGTTAAAGTCACAGTACGTTAACAAACAAACGATCCTCAGTCACAAAATTATAAATGCAGTTTGGGGTGGCACTAAAGCAGGAGGGGAAGAGTTTAATCCAAACTAGAGCAATTACATCTTCAAACCAATTTCTGAAT…
HLUC_RP1_hgx5857v1_pB66_B-33	5p 3p	142301225 / 142301223	Homo sapiens - DDX54	https://www.ncbi.nlm.nih.gov/nuccore/NM_024072.4	https://www.ncbi.nlm.nih.gov/gene/?term=79039		D	DDX54; [NM_024072.4 Homo sapiens DEAD-box helicase 54 (DDX54), transcript variant 2, mRNA]	222	2174	IF	Sense		100.0 / 99.8	TGGATGATGTATATACTATCTATTCGATGATGAAGATACCCCACCAAACCCAAAAAAAGAGATCCTAGAACTAGCCATGGCCGCAGGGGCCACGAACTCGGATGTGGAGCCGGACACCCGGGAGATGGTGCGTGCCCAGAACAAGAAGAAGAAGAAGTCTGGAGGCTTCCAGTCCATGGGCCTGAGCTACCCGGTGTTCAAAGGCATCATGAAGAAGGGGTACAAGGTGCCAACACCCATCCAGAGGAAGACCATCCCGGTGATCTTGGATGGCAAGGACGTGGTGGCCATGGCCCGGACGGGCAGTGGCAAGACAGCCTGCTTCCTCCTCCCAATGTTCGAGCGGCTCAAGACCCACAGTGCCCAGACCGGGGCCCGCGCCCTCATCCTCTCGCCGAC…	CTCGGATGTGGAGCCGGACACCCGGGAGATGGTGCGTGCCCAGAACAAGAAGAAGAAGAAGTCTGGAGGCTTCCAGTCCATGGGCCTGAGCTACCCGGTGTTCAAAGGCATCATGAAGAAGGGGTACAAGGTGCCAACACCCATCCAGAGGAAGACCATCCCGGTGATCTTGGATGGCAAGGACGTGGTGGCCATGGCCCGGACGGGCAGTGGCAAGACAGCCTGCTTCCTCCTCCCAATGTTCGAGCGGCTCAAGACCCACAGTGCCCAGACCGGGGCCCGCGCCCTCATCCTCTCGCCGACCCGAGAGCTGGCCCTGCAGACCCTGAAGTTCACTAAGGAGCTAGGCAAGTTCACTGGCCTCAAGACTGCCCTGATCCTGGGTGGAGACAGGATGGA…	TAGGTATCTACGATTCTAGATCAGGGTTTTCCCAGTCACGACGTTGTAAAACGACGGCCAGTGAATTGTAATACGACTCACTATAGGGCGAATTGGGTACCGGGCCTCTAGACACTAGCTACTCGAGGGGCCCCAGGGGCCACGAACTCGTCAGGTTCTGGGCTTCATCCCCCATCAAGTCCAGGACAGCGCCAGCTGCCTGCTGCTCAAAGGCTCCCCCTTCCCCGCTGATGCTCAGGCCCCGCTCGCTGTCAAAGTCCTTGGGCCGGTAGGGGATGTAGAATTCCTGGTCCCGCTGCCGGGCCTCCTCCCTCCGCCTCTTGGCTCCCCTGTTGGGTCCTGACCGCTGCCGCTTCCGGCCCACGACCTCTGAGAAAATGTCCTCCACACTCTCTCCCG…	TCGCCTTGAGTCCATCAAGAGGGCCAAGGAGATGGACCTTGTGGGGCTGGGCCTGCACCCCCTCTTCAGCTCGCGTTTTGAGGAGGAGGAGCTGCAGCGGCTGAGGCTGGTGGACAGCATAAAGAACTACCGCTCCCGGGCGACTATCTTTGAGATCAACGCCTCCAGCCGAGACCTGTGCAGCCAGGTGATGCGCGCCAAGCGGCAGAAGGACCGCAAGGCCATCGCCCGCTTCCAGCAGGGACAGCAGGGGCGGCAGGAGCAGCAGGAGGGCCCAGTGGGCCCAGCCCCGAGCCGCCCAGCACTGCAGGAGAAGCAGCCTGAGAAGGAGGAGGAGGAGGAGGCGGGAGAGAGTGTGGAGGACATTTTCTCAGAGGTCGTGGGCCGGAAGCGGCAGCG…	CTCGGATGTGGAGCCGGACACCCGGGAGATGGTGCGTGCCCAGAACAAGAAGAAGAAGAAGTCTGGAGGCTTCCAGTCCATGGGCCTGAGCTACCCGGTGTTCAAAGGCATCATGAAGAAGGGGTACAAGGTGCCAACACCCATCCAGAGGAAGACCATCCCGGTGATCTTGGATGGCAAGGACGTGGTGGCCATGGCCCGGACGGGCAGTGGCAAGACAGCCTGCTTCCTCCTCCCAATGTTCGAGCGGCTCAAGACCCACAGTGCCCAGACCGGGGCCCGCGCCCTCATCCTCTCGCCGACCCGAGAGCTGGCCCTGCAGACCCTGAAGTTCACTAAGGAGCTAGGCAAGTTCACTGGCCTCAAGACTGCCCTGATCCTGGGTGGAGACAGGATGGA…
HLUC_RP1_hgx5857v1_pB66_B-83	5p 3p	142301436	Homo sapiens - DKFZp434E092	https://www.ncbi.nlm.nih.gov/nuccore/AL834175.1			N/A	DKFZp434E092; [AL834175.1 Homo sapiens mRNA; cDNA DKFZp434E092 (from clone DKFZp434E092)]	316	-367	??	AntiSense		98.8 / 99.1	TGGATGATGTATATAACTATCTATTCGATGATGAAGATACCCCACCAAACCCAAAAAAAGAGATCCTAGAACTAGCCATGGCCGCAGGGGCCACGAAGCGCTCATGAGAAACTGAATTCTTCGACTTGCGTATTATTTAGACTTAGATTCCAATTTTTTATCATTTAGTTGGTGAAGAAATTCCCAAAGTGAGCCAGGATTACTAAACCATGTCATTAACAAAGATGAAGAATAATAAGAAGATAAGTACATTGAATTTCCAAACATCAAAATGAAACTAAGGGTAACTGAAATCATGTTCATATAAATGATCTTCTGAAATTTGCTTGGTTCAATGTATCCCACAACATACATGGGAAATAATGATGCTATCTGTGTAAAAAGTATAAACTGAGCAAA…	GCGCTCATGAGAAACTGAATTCTTCGACTTGCGTATTATTTAGACTTAGATTCCAATTTTTTATCATTTAGTTGGTGAAGAAATTCCCAAAGTGAGCCAGGATTACTAAACCATGTCATTAACAAAGATGAAGAATAATAAGAAGATAAGTACATTGAATTTCCAAACATCAAAATGAAACTAAGGGTAACTGAAATCATGTTCATATAAATGATCTTCTGAAATTTGCTTGGTTCAATGTATCCCACAACATACATGGGAAATAATGATGCTATCTGTGTAAAAAGTATAAACTGAGCAAATTGCCAGGGAAGCATAAAAGCAACATTGGAAAGACAGAGTGCAATGAAGGGCCTTCTATCATTGCTTGAGGTCCTTTCTAGGAATTAAACTGGGAAT…	CGATCTACGATTCCTAGATCAGGGTTTTCCCAGTCACGACGTTGTAAAACGACGGCCAGTGAATTGTAATACGACTCACTATAGGGCGAATTGGGTACCGGGCCTCTAGACACTAGCTACTCGAGGGGCCCCAGGGGCCACGAAGCGAGATCCTGCTTGCTTTTATGTTGGTGTAATCTTTATTTTAAATGGACTAATGATGGGATTGTTCTTCATATATGGAACATACCTAAGTGGTACTGAACTGGGAGGTCTTATTACAGTACTGTGCTTCTTTTTCAACCATGGAGAGGCCACCTGTGTGATGTGGACACCACCTCTCCGTGAAAGTTTTTCCTATCCTTTCCTTGTACTTCAGATGTATGTTTTAACTTTGATTCTCAGATTAGGTGATGGAAG…	GAGCCAGGATTACTAAACCATGTCATTAACAAAGATGAAGAATAATAAGAAGATAAGTACATTGAATTTCCAAACATCAAAATGAAACTAAGGGTAACTGAAATCATGTTCATATAAATGATCTTCTGAAATTTGCTTGGTTCAATGTATCCCACAACATACATGGGAAATAATGATGCTATCTGTGTAAAAAGTATAAACTGAGCAAATTGCCAGGGAAGCATAAAAGCAACATTGGAAAGACAGAGTGCAATGAAGGGCCTTCTATCATTGCTTGAGGTCCTTTCTAGGAATTAAACTGGGAATGAATAGCAAGGGGTGATGAAGAATGGGCAGCTTCCATCACCTAATCTGAGAATCAAAGTTAAAACATACATCTGAAGTACAAGGAAAGGATAG…	GAAATTTCAAAATGATTGTTCCACACCACCAGGCACTACCTTGAATTAGCCAGCAGTTGAGTTTAGATACTCCCAGTTTTTGAATTTCATTTCTCTTTAGAATTATTGCCCATGTCATTAACAAAGATGAAGAATAATAAGAAGATAAGTACATTGAATTTCCAAACATCAAAATGAAACTAAGGGTAACTGAAATCATGTTCATATAAATGATCTTCTGAAATTTGCTTGGTTCAATGTATCCCACAACATACATGGGAAATAATGATGCTATCTGTGTAAAAAGTATAAACTGAGCAAATTGCCAGGGAAGCATAAAAGCAACATTGGAAAGACAGAGTGCAATGAAGGGCCTTCTATCATTGCTTGAGGTCCTTTCTAGGAATTAAACTGGGAATG…
HLUC_RP1_hgx5857v1_pB66_B-222	5p 3p	142301272 / 142301534	Homo sapiens - DNAAF11	https://www.ncbi.nlm.nih.gov/nuccore/NM_001321961.2	https://www.ncbi.nlm.nih.gov/gene/?term=23639		C	DNAAF11; [NM_001321961.2 Homo sapiens dynein axonemal assembly factor 11 (DNAAF11), transcript variant 3, mRNA]	45	1269	IF	Sense		99.7 / 89.4	CGGGGATGATGTATATAACTATCTATTCGATGATGAAGATACCCCACCAAACCCAAAAAAAGAGATCCTAGAACTAGCCATGGCCGCAGGGGCCACGAACAACGACTGTGTCATTTTTTCCCTGGAGGAACTCTCGTTGCATCAGCAAGAAATAGAAAGACTAGAACACATTGATAAATGGTGCCGGGATTTAAAAATTCTCTATCTTCAAAATAATCTTATTGGGAAAATTGAAAATGTTAGCAAACTCAAGAAACTTGAATATTTGAATTTAGCTTTAAACAACATTGAAAAAATAGAAAACTTGGAAGGATGTGAAGAGCTGGCAAAACTTGACCTGACTGTGAATTTCATTGGAGAGCTGAGCAGCATTAAAAACTTGCAGCACAATATCCATCT…	CAACGACTGTGTCATTTTTTCCCTGGAGGAACTCTCGTTGCATCAGCAAGAAATAGAAAGACTAGAACACATTGATAAATGGTGCCGGGATTTAAAAATTCTCTATCTTCAAAATAATCTTATTGGGAAAATTGAAAATGTTAGCAAACTCAAGAAACTTGAATATTTGAATTTAGCTTTAAACAACATTGAAAAAATAGAAAACTTGGAAGGATGTGAAGAGCTGGCAAAACTTGACCTGACTGTGAATTTCATTGGAGAGCTGAGCAGCATTAAAAACTTGCAGCACAATATCCATCTGAAGGAGCTCTTTCTCATGGGGAACCCATGTGCTTCCTTTGACCACTATAGGGAGTTCGTGGTAGCAACTCTTCCACAATTAAAGTGGTTGGATGGTAA…	GAATCTACGATTCTAGATCAGGGTTTTCCCAGTCACGACGTTGTAAAACGACGGCCAGTGAATTGTAATACGACTCACTATAGGGCGAATTGGGTACCGGGCCTCTAGACACTAGCTACTCGAGGGGCCCCAGGGGCCACGAAAGGTCGTCTTCTGGGTGTGTGTTTTTTCTCTTGAACTATGTTAGTCACATCAGGGAATGAGTGCTTGCTAGGGTCTACTTCTAGTTTCTCCATGTGCTTGCTTCTTGTATTTGTTTGTTCTCTGCTCCTGTCCGAGGTAGTTTTCATAGATTTGAATGCTCGCTGACCACCTGTGATTACTTCTCCTACCTTGGGCATGCAGATGACCAAATGACCCGTTGTCTGAGATCTTTTAGCAGAACTACTATCGGGTTTC…	CCCTGTTTGTTTACTCTGAATCAAGATTGGAAACTCTTAGACACATGGAAAAACAACGGAAGAAACAGGAAAAATTAAGTGAAAAAAAGAAGAAAGTGAAACCACCCAGGACTTTGATCACTGAAGATGGGAAAGCCCTAAATGTGAATGAGCCCAAAATTGACTTCTCTTTGAAAGATAACGAAAAGCAGATCATCCTGGACCTTGCTGTCTATAGGTATATGGATACCTCTTTAATCGATGTTGATGTGCAACCAACTTACGTGCGAGTAATGATCAAAGGAAAGCCATTTCAGCTTGTCCTTCCTGCAGAAGTGAAACCCGATAGTAGTTCTGCTAAAAGATCTCAGACAACGGGTCATTTGGTCATCTGCATGCCCAAGGTAGGAGAAGTAATCA…	CAACGACTGTGTCATTTTTTCCCTGGAGGAACTCTCGTTGCATCAGCAAGAAATAGAAAGACTAGAACACATTGATAAATGGTGCCGGGATTTAAAAATTCTCTATCTTCAAAATAATCTTATTGGGAAAATTGAAAATGTTAGCAAACTCAAGAAACTTGAATATTTGAATTTAGCTTTAAACAACATTGAAAAAATAGAAAACTTGGAAGGATGTGAAGAGCTGGCAAAACTTGACCTGACTGTGAATTTCATTGGAGAGCTGAGCAGCATTAAAAACTTGCAGCACAATATCCATCTGAAGGAGCTCTTTCTCATGGGGAACCCATGTGCTTCCTTTGACCACTATAGGGAGTTCGTGGTAGCAACTCTTCCACAATTAAAGTGGTTGGATGGTAA…
HLUC_RP1_hgx5857v1_pB66_B-93	5p 3p	142301272	Homo sapiens - DNAAF11	https://www.ncbi.nlm.nih.gov/nuccore/NM_001321961.2	https://www.ncbi.nlm.nih.gov/gene/?term=23639		C	DNAAF11; [NM_001321961.2 Homo sapiens dynein axonemal assembly factor 11 (DNAAF11), transcript variant 3, mRNA]	147	1316	IF	Sense		99.8 / 99.8	TGGGAATGATGTATATACTATCTATTCGATGATGAAGATACCCCACCAAACCCAAAAAAAGAGATCCTAGAACTAGCCATGGCCGCAGGGGCCACGAACTATCTTCAAAATAATCTTATTGGGAAAATTGAAAATGTTAGCAAACTCAAGAAACTTGAATATTTGAATTTAGCTTTAAACAACATTGAAAAAATAGAAAACTTGGAAGGATGTGAAGAGCTGGCAAAACTTGACCTGACTGTGAATTTCATTGGAGAGCTGAGCAGCATTAAAAACTTGCAGCACAATATCCATCTGAAGGAGCTCTTTCTCATGGGGAACCCATGTGCTTCCTTTGACCACTATAGGGAGTTCGTGGTAGCAACTCTTCCACAATTAAAGTGGTTGGATGGTAAAGAA…	CTATCTTCAAAATAATCTTATTGGGAAAATTGAAAATGTTAGCAAACTCAAGAAACTTGAATATTTGAATTTAGCTTTAAACAACATTGAAAAAATAGAAAACTTGGAAGGATGTGAAGAGCTGGCAAAACTTGACCTGACTGTGAATTTCATTGGAGAGCTGAGCAGCATTAAAAACTTGCAGCACAATATCCATCTGAAGGAGCTCTTTCTCATGGGGAACCCATGTGCTTCCTTTGACCACTATAGGGAGTTCGTGGTAGCAACTCTTCCACAATTAAAGTGGTTGGATGGTAAAGAAATAGAGCCTTCAGAAAGGATTAAGGCATTGCAGGACTATTCAGTAATTGAACCACAAATCAGAGAGCAGGAAAAAGATCACTGTCTTAAACGAGCCAA…	TCGCATCTACGATTCTAGATCAGGGTTTTCCCAGTCACGACGTTGTAAAACGACGGCCAGTGAATTGTAATACGACTCACTATAGGGCGAATTGGGTACCGGGCCTCTAGACACTAGCTACTCGAGGGGCCCCAGGGGCCACGAATTGTCTTCAAAGGTTGGGTCTTCCTCACTTGGTATAATTTTGGGTTCAGGTCGTCTTCTGGGTGTGTGTTTTTTCTCTTGAACTATGTTAGTCACATCAGGGAATGAGTGCTTGCTAGGGTCTACTTCTAGTTTCTCCATGTGCTTGCTTCTTGTATTTGTTTGTTCTCTGCTCCTGTCCGAGGTAGTTTTCATAGATTTGAATGCTCGCTGACCACCTGTGATTACTTCTCCTACCTTGGGCATGCAGATGAC…	ATAAGCCCTGTTTGTTTACTCCTGAATCAAGATTGGGAAACTCTTAGACACATGGAAAAACAACGGAAGAAACAGGAAAAATTAAGTGAAAAAAAGAAGAAAGTGAAACCACCCAGGACTTTGATCACTGAAGATGGGAAAGCCCTAAATGTGAATGAGCCCAAGTATATGGATACCTCTTTAATCGATGTTGATGTGCAACCAACTTACGTGCGAGTAATGATCAAAGGAAAGCCATTTCAGCTTGTCCTTCCTGCAGAAGTGAAACCCGATAGTAGTTCTGCTAAAAGATCTCAGACAACGGGTCATTTGGTCATCTGCATGCCCAAGGTAGGAGAAGTAATCACAGGTGGTCAGCGAGCATTCAAATCTATGAAAACTACCTCGGACAGGAGCAGA…	CTATCTTCAAAATAATCTTATTGGGAAAATTGAAAATGTTAGCAAACTCAAGAAACTTGAATATTTGAATTTAGCTTTAAACAACATTGAAAAAATAGAAAACTTGGAAGGATGTGAAGAGCTGGCAAAACTTGACCTGACTGTGAATTTCATTGGAGAGCTGAGCAGCATTAAAAACTTGCAGCACAATATCCATCTGAAGGAGCTCTTTCTCATGGGGAACCCATGTGCTTCCTTTGACCACTATAGGGAGTTCGTGGTAGCAACTCTTCCACAATTAAAGTGGTTGGATGGTAAAGAAATAGAGCCTTCAGAAAGGATTAAGGCATTGCAGGACTATTCAGTAATTGAACCACAAATCAGAGAGCAGGAAAAAGATCACTGTCTTAAACGAGCCAA…
HLUC_RP1_hgx5857v1_pB66_B-8	5p 3p	142301272	Homo sapiens - DNAAF11	https://www.ncbi.nlm.nih.gov/nuccore/NM_001321961.2	https://www.ncbi.nlm.nih.gov/gene/?term=23639		C	DNAAF11; [NM_001321961.2 Homo sapiens dynein axonemal assembly factor 11 (DNAAF11), transcript variant 3, mRNA]	147	1316	IF	Sense		99.5 / 99.8	TGGATGATGTATATACTATCTATTCGATGATGAAGATACCCCACCAAACCCAAAAAAAGAGATCCTAGAACTAGCCATGGCCGCAGGGGCCACGAACTATCTTCAAAATAATCTTATTGGGAAAATTGAAAATGTTAGCAAACTCAAGAAACTTGAATATTTGAATTTAGCTTTAAACAACATTGAAAAAATAGAAAACTTGGAAGGATGTGAAGAGCTGGCAAAACTTGACCTGACTGTGAATTTCATTGGAGAGCTGAGCAGCATTAAAAACTTGCAGCACAATATCCATCTGAAGGAGCTCTTTCTCATGGGGAACCCATGTGCTTCCTTTGACCACTATAGGGAGTTCGTGGTAGCAACTCTTCCACAATTAAAGTGGTTGGATGGTAAAGAAAT…	CTATCTTCAAAATAATCTTATTGGGAAAATTGAAAATGTTAGCAAACTCAAGAAACTTGAATATTTGAATTTAGCTTTAAACAACATTGAAAAAATAGAAAACTTGGAAGGATGTGAAGAGCTGGCAAAACTTGACCTGACTGTGAATTTCATTGGAGAGCTGAGCAGCATTAAAAACTTGCAGCACAATATCCATCTGAAGGAGCTCTTTCTCATGGGGAACCCATGTGCTTCCTTTGACCACTATAGGGAGTTCGTGGTAGCAACTCTTCCACAATTAAAGTGGTTGGATGGTAAAGAAATAGAGCCTTCAGAAAGGATTAAGGCATTGCAGGACTATTCAGTAATTGAACCACAAATCAGAGAGCAGGAAAAAGATCACTGTCTTAAACGAGCCAA…	CAATCTACGATTCTAGATCAGGGTTTTCCCAGTCACGACGTTGTAAAACGACGGCCAGTGAATTGTAATACGACTCACTATAGGGCGAATTGGGTACCGGGCCTCTAGACACTAGCTACTCGAGGGGCCCCAGGGGCCACGAATTGTCTTCAAAGGTTGGGTCTTCCTCACTTGGTATAATTTTGGGTTCAGGTCGTCTTCTGGGTGTGTGTTTTTTCTCTTGAACTATGTTAGTCACATCAGGGAATGAGTGCTTGCTAGGGTCTACTTCTAGTTTCTCCATGTGCTTGCTTCTTGTATTTGTTTGTTCTCTGCTCCTGTCCGAGGTAGTTTTCATAGATTTGAATGCTCGCTGACCACCTGTGATTACTTCTCCTACCTTGGGCATGCAGATGACCA…	ACACAACACAAAGAAATTTAGACAACAGTGAAGATGACTTGGAATTCTGGAATAAGCCCTGTTTGTTTACTCCTGAATCAAGATTGGAAACTCTTAGACACATGGAAAAACAACGGAAGAAACAGGAAAAATTAAGTGAAAAAAAGAAGAAAGTGAAACCACCCAGGACTTTGATCACTGAAGATGGGAAAGCCCTAAATGTGAATGAGCCCAAGTATATGGATACCTCTTTAATCGATGTTGATGTGCAACCAACTTACGTGCGAGTAATGATCAAAGGAAAGCCATTTCAGCTTGTCCTTCCTGCAGAAGTGAAACCCGATAGTAGTTCTGCTAAAAGATCTCAGACAACGGGTCATTTGGTCATCTGCATGCCCAAGGTAGGAGAAGTAATCACAG…	CTATCTTCAAAATAATCTTATTGGGAAAATTGAAAATGTTAGCAAACTCAAGAAACTTGAATATTTGAATTTAGCTTTAAACAACATTGAAAAAATAGAAAACTTGGAAGGATGTGAAGAGCTGGCAAAACTTGACCTGACTGTGAATTTCATTGGAGAGCTGAGCAGCATTAAAAACTTGCAGCACAATATCCATCTGAAGGAGCTCTTTCTCATGGGGAACCCATGTGCTTCCTTTGACCACTATAGGGAGTTCGTGGTAGCAACTCTTCCACAATTAAAGTGGTTGGATGGTAAAGAAATAGAGCCTTCAGAAAGGATTAAGGCATTGCAGGACTATTCAGTAATTGAACCACAAATCAGAGAGCAGGAAAAAGATCACTGTCTTAAACGAGCCAA…
HLUC_RP1_hgx5857v1_pB66_B-18	5p 3p	142301457	Homo sapiens - DROSHA	https://www.ncbi.nlm.nih.gov/nuccore/NM_001382508.1	https://www.ncbi.nlm.nih.gov/gene/?term=29102		N/A	DROSHA; [NM_001382508.1 Homo sapiens drosha ribonuclease III (DROSHA), transcript variant 3, mRNA]	1164	360	??	AntiSense		99.7 / 99.5	TGGATGATGTATATAACTATCTATTCGATGATGAAGATACCCCACCAAACCCAAAAAAAGAGATCCTAGAACTAGCCATGGCCGCAGGGGCCACGAACTTGATTGAGGTATAGTTCTTGTCTTTGCCAGAACTCTGGTTGTCACTCCAACGGTCTTTTTCTTCCTCCCAACGAGCTCTCTTCTTCTCCCTACTTGGGGAGCGATGATTCACAATCTCCAGGGGTGGGGCCCAAGAATCTGTATTTTTAATAATCTCCCCAGGTAATTCTGGTGTGCATCCAGCAGGTTCAGGAACAACCAATAAACCGTAACTCCTTCCAGATCTCTTATACTCTTTTTTGTAGGACCTTTCCAGAGATGGTGATCTTCGGTTGTCTCGATGCCTGTGTCTCTCCCGTT…	CTTGATTGAGGTATAGTTCTTGTCTTTGCCAGAACTCTGGTTGTCACTCCAACGGTCTTTTTCTTCCTCCCAACGAGCTCTCTTCTTCTCCCTACTTGGGGAGCGATGATTCACAATCTCCAGGGGTGGGGCCCAAGAATCTGTATTTTTAATAATCTCCCCAGGTAATTCTGGTGTGCATCCAGCAGGTTCAGGAACAACCAATAAACCGTAACTCCTTCCAGATCTCTTATACTCTTTTTTGTAGGACCTTTCCAGAGATGGTGATCTTCGGTTGTCTCGATGCCTGTGTCTCTCCCGTTCTCGCTCTCTGCTCCGTTCGTAGCTGCGGTGGCGAGATGGTGTTCTCCCTCGGTCATAATCAGATCTGTACCGGCTGTCTTGTCTTCTCCTGTCGGG…	TGATTCTACGATTCTAGATCAGGGTTTTCCCAGTCACGACGTTGTAAAACGACGGCCAGTGAATTGTAATACGACTCACTATAGGGCGAATTGGGTACCGGGCCTCTAGACACTAGCTACTCGAGGGGCCCCAGGGGCCACGAAGCCACCACCAATGCCTTGTCCTAATAACCCCCCAGTCCCTGGGGCACCTCCTGGACAAGGCACTTTCCCCTTCATGATGCCCCCTCCCTCCATGCCTCATCCCCCGCCCCCTCCAGTCATGCCGCAGCAGGTTAATTATCAGTACCCTCCGGGCTATTCTCACCACAACTTCCCACCTCCCAGTTTTAATAGTTTCCAGAACAACCCTAGTTCTTTCCTGCCCAGTGCTAATAACAGCAGTAGTCCTCATTTCAG…	AATTCTGGTGTGCATCCCAGCAGGTTCAGGAACAACCAATAAACCGTAACTCCTTTCCAGATCTCTTATACTCTTTTTTGTAGGACCTTTCCAGAGATGGTGATCTTCGGTTGTCTCGATGCCTGTGTCTCTCCCGTTCTCGCTCTCTGCTCCGTTCGTAGCTGCGGTGGCGAGATGGTGTTCTCCCTCGGTCATAATCAGATCTGTACCGGCTGTCTTGTCTTCTCCTGTCGGGACTGCGGCCTCGCTCCCGCCGATCCAGGGACCGATGCCTCTCACCTCGCCCATGACTGTGATCTCGGTGCCTGTGGTCATCATAGTGTTTCAGCCTTTCTGGGGACCTTCTCTCACTGGGAGCCTTTGGGAGTGGGTATGGAGGGAGATGTCTGAAATGAGGAC…	CTTGATTGAGGTATAGTTCTTGTCTTTGCCAGAACTCTGGTTGTCACTCCAACGGTCTTTTTCTTCCTCCCAACGAGCTCTCTTCTTCTCCCTACTTGGGGAGCGATGATTCACAATCTCCAGGGGTGGGGCCCAAGAATCTGTATTTTTAATAATCTCCCCAGGTAATTCTGGTGTGCATCCAGCAGGTTCAGGAACAACCGATAAACCGTAACTCCTTCCAGATCTCTTATACTCTTTTTTGTAGGACCTTTCCAGAGATGGTGATCTTCGGTTGTCTCGATGCCTGTGTCTCTCCCGTTCTCGCTCTCTGCTCCGTTCGTAGCTGCGGTGGCGAGATGGTGTTCTCCCTCGGTCATAATCAGATCTGTACCGGCTGTCTTGTCTTCTCCTGTCGGG…
HLUC_RP1_hgx5857v1_pB66_B-157	5p 3p	142301342	Homo sapiens - EHBP1L1	https://www.ncbi.nlm.nih.gov/nuccore/NM_001099409.3	https://www.ncbi.nlm.nih.gov/gene/?term=254102		D	EHBP1L1; [NM_001099409.3 Homo sapiens EH domain binding protein 1 like 1 (EHBP1L1), transcript variant 1, mRNA]	2565	2858	IF	Sense		100.0 / 100.0	AGGATGATGTATATAACTATCTATTCGATGATGAAGATACCCCACCAAACCCAAAAAAAGAGATCCTAGAACTAGCCATGGCCGCAGGGGCCACGAAGGCTGGAATGGCAGAGGCCCGAGTACTGATGACCCGTAAGACAGAAATTATAGTTCCAGAGGCTGAGAAGGAAGAGGCTCAGACTTCGGGGGTCCAGGAAGCAGAGACTAGAGTTGGGAGTGCTCTCAAATATGAGGCTTTAAGGGCCCCAGTCACTCAGCCAAGAGTTTTAGGATCCCAGGAAGCAAAAGCAGAGATTTCAGGAGTACAAGGGTCAGAGACTCAAGTTCTGAGAGTCCAGGAGGCAGAGGCTGGGGTTTGGGGGATGTCAGAGGGCAAATCTGGGGCTTGGGGTTCGTGGC…	GGCTGGAATGGCAGAGGCCCGAGTACTGATGACCCGTAAGACAGAAATTATAGTTCCAGAGGCTGAGAAGGAAGAGGCTCAGACTTCGGGGGTCCAGGAAGCAGAGACTAGAGTTGGGAGTGCTCTCAAATATGAGGCTTTAAGGGCCCCAGTCACTCAGCCAAGAGTTTTAGGATCCCAGGAAGCAAAAGCAGAGATTTCAGGAGTACAAGGGTCAGAGACTCAAGTTCTGAGAGTCCAGGAGGCAGAGGCTGGGGTTTGGGGGATGTCAGAGGGCAAATCTGGGGCTTGGG	TGTTCTACGATTCTAGATCAGGGTTTTCCCAGTCACGACGTTGTAAAACGACGGCCAGTGAATTGTAATACGACTCACTATAGGGCGAATTGGGTACCGGGCCTCTAGACACTAGCTACTCGAGGGGCCCCAGGGGCCACGAACCCCAAGCCCCAGATTTGCCCTCTGACATCCCCCAAACCCCAGCCTCTGCCTCCTGGACTCTCAGAACTTGAGTCTCTGACCCTTGTACTCCTGAAATCTCTGCTTTTGCTTCCTGGGATCCTAAAACTCTTGGCTGAGTGACTGGGGCCCTTAAAGCCTCATATTTGAGAGCACTCCCAACTCTAGTCTCTGCTTCCTGGACCCCCGAAGTCTGAGCCTCTTCCTTCTCAGCCTCTGGAACTATAATTTCTGTCT…	GCTGGAATGGCAGAGGCCCGAGTACTGATGACCCGTAAGACAGAAATTATAGTTCCAGAGGCTGAGAAGGAAGAGGCTCAGACTTCGGGGGTCCAGGAAGCAGAGACTAGAGTTGGGAGTGCTCTCAAATATGAGGCTTTAAGGGCCCCAGTCACTCAGCCAAGAGTTTTAGGATCCCAGGAAGCAAAAGCAGAGATTTCAGGAGTACAAGGGTCAGAGACTCAAGTTCTGAGAGTCCAGGAGGCAGAGGCTGGGGTTTGGGGGATGTCAGAGGGCAAATCTGGGGCTTGGGG	GGCTGGAATGGCAGAGGCCCGAGTACTGATGACCCGTAAGACAGAAATTATAGTTCCAGAGGCTGAGAAGGAAGAGGCTCAGACTTCGGGGGTCCAGGAAGCAGAGACTAGAGTTGGGAGTGCTCTCAAATATGAGGCTTTAAGGGCCCCAGTCACTCAGCCAAGAGTTTTAGGATCCCAGGAAGCAAAAGCAGAGATTTCAGGAGTACAAGGGTCAGAGACTCAAGTTCTGAGAGTCCAGGAGGCAGAGGCTGGGGTTTGGGGGATGTCAGAGGGCAAATCTGGGGCTTGGGG
HLUC_RP1_hgx5857v1_pB66_B-66	5p 3p	142301448	Homo sapiens - EIF2S3	https://www.ncbi.nlm.nih.gov/nuccore/NM_001415.4	https://www.ncbi.nlm.nih.gov/gene/?term=1968		N/A	EIF2S3; [NM_001415.4 Homo sapiens eukaryotic translation initiation factor 2 subunit gamma (EIF2S3), mRNA]	2671	3355	OOF1	Sense	3p	100.0 / 100.0	TGGATGATGTATATAACTATCTATTCGATGATGAAGATACCCCACCAAACCCAAAAAAAGAGATCCTAGAACTAGCCATGGCCGCAGGGGCCACGAATTTTTTTGAGACGGAGGCTCACTCCGTCACCTAGGCTAGAGTACAGTGGCACGATCTTGGCTCGCTGCAACCTCTGCCTCCCTGATTCAAGTGATTCTCGTGCTTCAGCCTCCCATGTAGCTGATATTACAGGCACTTGCCACCATACCCGGCTAATTTTTGTATTTTTAGTAGAGATGGGGTTTCACCATGTTGCCCAGGCTGGTCTTGAACTCCTAACCTCAGGTGATCCGCCCGCCTCTGCCTTCCAAAGTGCTGGGATTACAGGCGTGAGCCACTCTGCCCGGCTTATTTTTCTTTAT…	TTTTTTTGAGACGGAGGCTCACTCCGTCACCTAGGCTAGAGTACAGTGGCACGATCTTGGCTCGCTGCAACCTCTGCCTCCCTGATTCAAGTGATTCTCGTGCTTCAGCCTCCCATGTAGCTGATATTACAGGCACTTGCCACCATACCCGGCTAATTTTTGTATTTTTAGTAGAGATGGGGTTTCACCATGTTGCCCAGGCTGGTCTTGAACTCCTAACCTCAGGTGATCCGCCCGCCTCTGCCTTCCAAAGTGCTGGGATTACAGGCGTGAGCCACTCTGCCCGGCTTATTTTTCTTTATGTTTTTGCTTCGTAAGAGGTTCTGTTGAGCAGTGATTTGCAACTCTTGCTGACGTTGCTGGGGAAGCTTTAAAAAAAAAAAAGATGCCCCACAGAGA…	GATCTACGATTCTAGATCAGGGTTTTCCCAGTCACGACGTTGTAAAACGACGGCCAGTGAATTGTAATACGACTCACTATAGGGCGAATTGGGTACCGGGCCTCTAGACACTAGCTACTCGAGGGGCCCCAGGGGCCACGAACTCAAAACATCAATTTAGGCAACCCATAGCCAGAGCTTCTAAACTTCTACAATGCAACTTCAACATTCACAAGAGCACAATATGCTTCAAATCCCATCTCAATGCAAATTTAAGAAAAGCAAAGCAAATTGTATTATCAGTCTACCAAAACTCAGTAAGATTCTGTAATTTAATATACCTACTTCTCAACTCTCTAAATTTGTTTCTCAACACTGGGGAGTTTTTAAAGATATCAATGCCTGAATTCTACTCCAAGC…	TTGAGCAGTGATTTGCAACTCTTGCTGACGTTGCTGGGGAAGCTTTAAAAAAAAAAAAGATGCCCCACAGAGATTCTGATTTTAATTGTTCTGATTTAATTGGCTTGGAGTAGAATTCAGGCATTGATATCTTTAAAAACTCCCCAGTGTTGAGAAACAAATTTAGAGAGTTGAGAAGTAGGTATATTAAATTACAGAATCTTACTGAGTTTTGGTAGACTGATAATACAATTTGCTTTGCTTTTCTTAAATTTGCATTGAGATGGGATTTGAAGCATATTGTGCTCTTGTGAATGTTGAAGTTGCATTGTAGAAGTTTAGAAGCTCTGGCTATGGGTTGCCTAAATTGATGTTTTGAG	TTTTTTTGAGACGGAGGCTCACTCCGTCACCTAGGCTAGAGTACAGTGGCACGATCTTGGCTCGCTGCAACCTCTGCCTCCCTGATTCAAGTGATTCTCGTGCTTCAGCCTCCCATGTAGCTGATATTACAGGCACTTGCCACCATACCCGGCTAATTTTTGTATTTTTAGTAGAGATGGGGTTTCACCATGTTGCCCAGGCTGGTCTTGAACTCCTAACCTCAGGTGATCCGCCCGCCTCTGCCTTCCAAAGTGCTGGGATTACAGGCGTGAGCCACTCTGCCCGGCTTATTTTTCTTTATGTTTTTGCTTCGTAAGAGGTTCTGTTGAGCAGTGATTTGCAACTCTTGCTGACGTTGCTGGGGAAGCTTTAAAAAAAAAAAAGATGCCCCACAGAGA…
HLUC_RP1_hgx5857v1_pB66_B-47	5p 3p	142301560	Homo sapiens - ETF1	https://www.ncbi.nlm.nih.gov/nuccore/NM_001256302.2	https://www.ncbi.nlm.nih.gov/gene/?term=2107		N/A	ETF1; [NM_001256302.2 Homo sapiens eukaryotic translation termination factor 1 (ETF1), transcript variant 2, mRNA]	2076	1235	??	AntiSense	3p	100.0 / 99.7	AGGGATGATGTATATAACTATCTATTCGATGATGAAGATACCCCACCAAACCCAAAAAAAGAGATCCTAGAACTAGCCATGGCCGCAGGGGCCACGAACACTTAAATTGCATGTTTTATTTCTCCCAATCCCAGCAATAGCACAGAAGCCCCATCATATCCATCCCAAACCGGTTTCGAGTAGGTTAAGGTTATAGGGACCCTTGTCAGAACATTGATACAAAGGGCTCCCAAACGCCGGGCACAAATGTGTCTGCAAACAGATGGAAGTAAACAGTGCACTGGCCCAAATGCTTCATGAGTCAGTTTGATTTTGCAATGCAATTTGCATCCTTGAAACTGCCAGTCTGGAGGGGGACGGGGTAGCGTGAGGGAGTGAAGTTGAAAGTGCCTCCTATTA…	CACTTAAATTGCATGTTTTATTTCTCCCAATCCCAGCAATAGCACAGAAGCCCCATCATATCCATCCCAAACCGGTTTCGAGTAGGTTAAGGTTATAGGGACCCTTGTCAGAACATTGATACAAAGGGCTCCCAAACGCCGGGCACAAATGTGTCTGCAAACAGATGGAAGTAAACAGTGCACTGGCCCAAATGCTTCATGAGTCAGTTTGATTTTGCAATGCAATTTGCATCCTTGAAACTGCCAGTCTGGAGGGGGACGGGGTAGCGTGAGGGAGTGAAGTTGAAAGTGCCTCCTATTAGCTCACCCTTTCAACATTAAACAGAGACCAAGAGAGAAATGGTTCCAACATTTCACCACATATATTTCTTCTTACGCAGTCTAAGCTGAGAATGCCAT…	TCGAATCTACGATTCTAGATCAGGGTTTTCCCAGTCACGACGTTGTAAAACGACGGCCAGTGAATTGTAATACGACTCACTATAGGGCGAATTGGGTACCGGGCCTCTAGACACTAGCTACTCGAGGGGCCCCAGGGGCCACGAACAAAACGTGCCTCACCCTCCAGCATCCAACCCAAGGAGCATACCCATGGTGGAATCCAAACAGATCCCTGCCTTACAATTGGAACATTTCCAGAACTTAATCCATGAGCATTGGATATTGAAAAGAAAACCGAAACAAAACCAGACCCAGCCCTACACTTTGGTTTGTCATGGTGTCAGCGCAGCAGCCTACAACTAAGTTCCTAAACGCCACTTTGGACTAATTTAAAAAAGAATCCCAGTTTTTACTTTTAC…	ACTGCCAGTCTGGAGGGGGACGGGGTAGCGTGAGGGAGTGAAGTTGAAAGTGCCTCCTATTAGCTCACCCTTTCAACATTAAACAGAGACCAAGAGAGAAATGGTTCCAACATTTCACCACATATATTTCTTCTTACGCAGTCTAAGCTGAGAATGCCATGTAAATGGGTCACTGCGCAATCCAGCAATTTAATTTTTCTCCAATCAAAATAAGAAACAAACCAGTATGATCTCACTTCTATTAACTTTTGAAGGTTTACAGCAGTTAAAGTATTTTTGCTTCTATGTATGAAGGTTAAAAAAATCATTTTTTTTCATAAAATACAAGAGCAACCAATTTCACCATCCAGTAAAAGTAAAAACTGGGATTCTTTTTTAAATTAGTCCAAAGTGGCGTTT…	CACTTAAATTGCATGTTTTATTTCTCCCAATCCCAGCAATAGCACAGAAGCCCCATCATATCCATCCCAAACCGGTTTCGAGTAGGTTAAGGTTATAGGGACCCTTGTCAGAACATTGATACAAAGGGCTCCCAAACGCCGGGCACAAATGTGTCTGCAAACAGATGGAAGTAAACAGTGCACTGGCCCAAATGCTTCATGAGTCAGTTTGATTTTGCAATGCAATTTGCATCCTTGAAACTGCCAGTCTGGAGGGGGACGGGGTAGCGTGAGGGAGTGAAGTTGAAAGTGCCTCCTATTAGCTCACCCTTTCAACATTAAACAGAGACCAAGAGAGAAATGGTTCCAACATTTCACCACATATATTTCTTCTTACGCAGTCTAAGCTGAGAATGCCAT…
HLUC_RP1_hgx5857v1_pB66_B-5	3p	142301228	Homo sapiens - FASN	https://www.ncbi.nlm.nih.gov/nuccore/NM_004104.5	https://www.ncbi.nlm.nih.gov/gene/?term=2194		N/A	FASN; [NM_004104.5 Homo sapiens fatty acid synthase (FASN), mRNA]	No Data	5137	??	AntiSense		93.9			GATCACGATTCTAGATCAGGGTTTTCCCAGTCACGACGTTGTAAAACGACGGCCAGTGAATTGTAATACGACTCACTATAGGGCGAATTGGGTACCGGGCCTCTAGACACTAGCTACTCGAGGGGCCCCAGGGGCCACGAATTCGGTTCCACTGCACCACCTTCGCCAACTCCCGGGACACATCCTTCGAGCAGCATGTGCTGTGGCACATGGGCGGGAAGGGCGTTGACCTGGTCTTGAACTCCTTGGCGTAAAATAAGCTGCAAGCCATCTTGAAGTGCTTGGCTACACACAGACACTTCCTGGAAATTGGTAAAATCAACCTTTCTCACAACCTCCCGCTCGGTGAGGCCGGCAGCGCCAGGGCGGGGGTGGGCATGGATGGATGTGGTTGTTCCT…	TTCAAGACCAGGTCAACGCCCTTCCCGCCCATGTGCCACAGCACATGCTGCTCGAAGGATGTGTCCCGGGAGTTGGCGAAGGTGGTGCAGTGGAACCGAA
HLUC_RP1_hgx5857v1_pB66_B-195	5p 3p	142301310	Homo sapiens - FLJ00091	https://www.ncbi.nlm.nih.gov/nuccore/AK074039.1			N/A	FLJ00091; [gi|18676425|dbj|AK074039.1| Homo sapiens mRNA for FLJ00091 protein]	4179	3625	??	AntiSense	3p	99.8 / 99.8	TGGGATGATGTATATAACTATCTATTCGATGATGAAGATACCCCACCAAACCCAAAAAAAGAGATCCTAGAACTAGCCATGGCCGCAGGGGCCACGAACTTCTCTTGTTCCTGATCTTGGAGGCAAAGATTTCAGTCTTTCATCTAAAATGACTGAAAGACTTTCAGCCATGGGCCTTGCATGACTGGCCTTTATTTTGTTGCAGTATATTCCTTCTCTTCCTGGTTTGTGGAGTGTTTTACCAGGAAAGGGTGTTCAGGCTGGGCACAGTGGCTCAAGTCACACAAAAGTGTCAAGTCAGCCCTGCCCAAGGGCCCCAGTGCCCATCTTCCTGCTGAGGGGCTGGGCCTCACCTTGGCTGGCTGGGCCCCTCCCACCTGGATCCCTGCAGACCCCACC…	CTTCTCTTGTTCCTGATCTTGGAGGCAAAGATTTCAGTCTTTCATCTAAAATGACTGAAAGACTTTCAGCCATGGGCCTTGCATGACTGGCCTTTATTTTGTTGCAGTATATTCCTTCTCTTCCTGGTTTGTGGAGTGTTTTACCAGGAAAGGGTGTTCAGGCTGGGCACAGTGGCTCAAGTCACACAAAAGTGTCAAGTCAGCCCTGCCCAAGGGCCCCAGTGCCCATCTTCCTGCTGAGGGGCTGGGCCTCACCTTGGCTGGCTGGGCCCCTCCCACCTGGATCCCTGCAGACCCCACCGCACTCAGCCTCACTTCTCATCCCTTTCTCTGTCCAAGGCCAGCGCAGGCTCTTTCAGGGAGAGGAAAGGCGGGCCTGAGTCTGTGCTCTGCTGCACC…	CCATCTACGATTCTAGATCAGGGTTTTCCCAGTCACGACGTTGTAAAACGACGGCCAGTGAATTGTAATACGACTCACTATAGGGCGAATTGGGTACCGGGCCTCTAGACACTAGCTACTCGAGGGGCCCCAGGGGCCACGAAGCTGGGCTGTGGTGGTGCCTGGGGACTGCATGGGAGCCCCTGCCAGGGAGGGAGAGGGACAGAGGACAAGCTGGGGGCTCTGGTGCTTGGGCTGGGGGCTGAGCGCCTGTGACCTCCACTGGCTTCCTCCTTCTCCTCTCTGAGGACTGAATCTGGGGTGCAGCAGAGCACAGACTCAGGCCCGCCTTTCCTCTCCCTGAAAGAGCCTGCGCTGGCCTTGGACAGAGAAAGGGATGAGAAGTGAGGCTGAGTGCGG…	TTCTCTTGTTCCTGATCTTGGAGGCAAAGATTTCAGTCTTTCATCTAAAATGACTGAAAGACTTTCAGCCATGGGCCTTGCATGACTGGCCTTTATTTTGTTGCAGTATATTCCTTCTCTTCCTGGTTTGTGGAGTGTTTTACCAGGAAAGGGTGTTCAGGCTGGGCACAGTGGCTCAAGTCACACAAAAGTGTCAAGTCAGCCCTGCCCAAGGGCCCCAGTGCCCATCTTCCTGCTGAGGGGCTGGGCCTCACCTTGGCTGGCTGGGCCCCTCCCACCTGGATCCCTGCAGACCCCACCGCACTCAGCCTCACTTCTCATCCCTTTCTCTGTCCAAGGCCAGCGCAGGCTCTTTCAGGGAGAGGAAAGGCGGGCCTGAGTCTGTGCTCTGCTGCACCC…	CTTCTCTTGTTCCTGATCTTGGAGGCAAAGATTTCAGTCTTTCATCTAAAATGACTGAAAGACTTTCAGCCATGGGCCTTGCATGACTGGCCTTTATTTTGTTGCAGTACATTCCTTCTCTTCCTGGTTTGTGGAGTGTTTTACCAGGAAAGGGTGTTCAGGCTGGGCACAGTGGCTCAAGTCACACAAAAGTGTCAAGTCAGCCCTGCCCAAGGGCCCCAGTGCCCATCTTCCTGCTGAGGGGCTGGGCCTCACCTTGGCTGGCTGGGCCCCTCCCACCTGGATCCCTGCAGACCCCACCGCACTCAGCCTCACTTCTCATCCCTTTCTCTGTCCAAGGCCAGCGCAGGCTCTTTCAGGGAGAGGAAAGGCGGGCCTGAGTCTGTGCTCTGCTGCACC…
HLUC_RP1_hgx5857v1_pB66_B-258	5p 3p	142301245	Homo sapiens - FOXK2	https://www.ncbi.nlm.nih.gov/nuccore/NM_004514.4	https://www.ncbi.nlm.nih.gov/gene/?term=3607		N/A	FOXK2; [NM_004514.4 Homo sapiens forkhead box K2 (FOXK2), mRNA]	1393	956	??	AntiSense		100.0 / 100.0	TGGGATGATGTATATAACTATCTATTCGATGATGAAGATACCCCACCAAACCCAAAAAAAGAGATCCTAGAACTAGCCATGGCCGCAGGGGCCACGAAGCTGGGAGGTCGAGGTGGTCACTGGGGTGGCCACAGTGTAGGTGACAGGCTTGATGGCCTGTGGTAGCTGCCGCTGGACGGTGATTAAGACTGGCTGACTGGACAGAGGTGACCCTGGGGCGCTCTGGGCAAACCGGGCTTCCTGGATGACAGCGAGTTTGGGCTGTGCAGCGCCAGGCTCAGGCTCCAGGGGGGCCGGCGAACCTTCCCTCGACAGGCTCTCAGGGGTCTGGGCGCCACTAGAGTGAGCAGACAGCACTCCCGCGTGATTGGGAGAGGCTGGGGCACTCCTAGAAGAGAG…	GCTGGGAGGTCGAGGTGGTCACTGGGGTGGCCACAGTGTAGGTGACAGGCTTGATGGCCTGTGGTAGCTGCCGCTGGACGGTGATTAAGACTGGCTGACTGGACAGAGGTGACCCTGGGGCGCTCTGGGCAAACCGGGCTTCCTGGATGACAGCGAGTTTGGGCTGTGCAGCGCCAGGCTCAGGCTCCAGGGGGGCCGGCGAACCTTCCCTCGACAGGCTCTCAGGGGTCTGGGCGCCACTAGAGTGAGCAGACAGCACTCCCGCGTGATTGGGAGAGGCTGGGGCACTCCTAGAAGAGAGCGGTCCCAGAGGGGTTCTAAAGCAGGGCACGCCCCTAGGCCGTCGTTTCCTAAAAGCCTGTTCTATTAATTTGCTTTCAGAGGCTGGGTCTATCCTCC…	TAGTTCACGATTCTAGATCAGGGTTTTCCCAGTCACGACGTTGTAAAACGACGGCCAGTGAATTGTAATACGACTCACTATAGGGCGAATTGGGTACCGGGCCTCTAGACACTAGCTACTCGAGGGGCCCCAGGGGCCACGAATGCCGCGTTCCCAGGAAGAACCAGGCAAAGGCTCGTTCTGGAGGATAGACCCAGCCTCTGAAAGCAAATTAATAGAACAGGCTTTTAGGAAACGACGGCCTAGGGGCGTGCCCTGCTTTAGAACCCCTCTGGGACCGCTCTCTTCTAGGAGTGCCCCAGCCTCTCCCAATCACGCGGGAGTGCTGTCTGCTCACTCTAGTGGCGCCCAGACCCCTGAGAGCCTGTCGAGGGAAGGTTCGCCGGCCCCCCTGGAGCC…	CTGGGAGGTCGAGGTGGTCACTGGGGTGGCCACAGTGTAGGTGACAGGCTTGATGGCCTGTGGTAGCTGCCGCTGGACGGTGATTAAGACTGGCTGACTGGACAGAGGTGACCCTGGGGCGCTCTGGGCAAACCGGGCTTCCTGGATGACAGCGAGTTTGGGCTGTGCAGCGCCAGGCTCAGGCTCCAGGGGGGCCGGCGAACCTTCCCTCGACAGGCTCTCAGGGGTCTGGGCGCCACTAGAGTGAGCAGACAGCACTCCCGCGTGATTGGGAGAGGCTGGGGCACTCCTAGAAGAGAGCGGTCCCAGAGGGGTTCTAAAGCAGGGCACGCCCCTAGGCCGTCGTTTCCTAAAAGCCTGTTCTATTAATTTGCTTTCAGAGGCTGGGTCTATCCTCCA…	GCTGGGAGGTCGAGGTGGTCACTGGGGTGGCCACAGTGTAGGTGACAGGCTTGATGGCCTGTGGTAGCTGCCGCTGGACGGTGATTAAGACTGGCTGACTGGACAGAGGTGACCCTGGGGCGCTCTGGGCAAACCGGGCTTCCTGGATGACAGCGAGTTTGGGCTGTGCAGCGCCAGGCTCAGGCTCCAGGGGGGCCGGCGAACCTTCCCTCGACAGGCTCTCAGGGGTCTGGGCGCCACTAGAGTGAGCAGACAGCACTCCCGCGTGATTGGGAGAGGCTGGGGCACTCCTAGAAGAGAGCGGTCCCAGAGGGGTTCTAAAGCAGGGCACGCCCCTAGGCCGTCGTTTCCTAAAAGCCTGTTCTATTAATTTGCTTTCAGAGGCTGGGTCTATCCTCC…
HLUC_RP1_hgx5857v1_pB66_B-233	5p 3p	142301270	Homo sapiens - FUBP3	https://www.ncbi.nlm.nih.gov/nuccore/NM_003934.2	https://www.ncbi.nlm.nih.gov/gene/?term=8939		N/A	FUBP3; [NM_003934.2 Homo sapiens far upstream element binding protein 3 (FUBP3), mRNA]	1673	1247	??	AntiSense		100.0 / 99.8	TGGGATGATGTATATAACTATCTATTCGATGATGAAGATACCCCACCAAACCCAAAAAAAGAGATCCTAGAACTAGCCATGGCCGCAGGGGCCACGAATAGAAAGCGACCTGCTGTCTGTAATATTCTGCCCAGGCCATTGTGTAGTCCGGTGGGGAGCTGGCCTGAGGAGCAGCGCTGGCGGCGTGACTCTGTTTTTTGTAATAGTCTTCCCAGGCCTTGCTGTAGTTGGGCTGGCTGCTCTGCGGCTGGCTCTGCTGGCTTGGGACCTGCTGTGTGGGCTGCTGCCACGCCTGGTAGGTGCTGCCCCAGCCCTGGGTCAGAAAGGCCGGAGGACCACTCACAGGGGTGCTGTGGGGGTTCCCATTCACCTTGGCAGCCATGTTTGGGAAGCACCCGG…	TAGAAAGCGACCTGCTGTCTGTAATATTCTGCCCAGGCCATTGTGTAGTCCGGTGGGGAGCTGGCCTGAGGAGCAGCGCTGGCGGCGTGACTCTGTTTTTTGTAATAGTCTTCCCAGGCCTTGCTGTAGTTGGGCTGGCTGCTCTGCGGCTGGCTCTGCTGGCTTGGGACCTGCTGTGTGGGCTGCTGCCACGCCTGGTAGGTGCTGCCCCAGCCCTGGGTCAGAAAGGCCGGAGGACCACTCACAGGGGTGCTGTGGGGGTTCCCATTCACCTTGGCAGCCATGTTTGGGAAGCACCCGGAGCTCCTTGGAGGAAAGGTATTTTGATGAGGTGGGGCAGGTGGCTGGCTGAATGGACTCTGTCCGAAGGCTCCAGGTGCTCCGAGATTGGTCCCGCCA…	CCATTCTACGATTCTAGATCAGGGTTTTCCCAGTCACGACGTTGTAAAACGACGGCCAGTGAATTGTAATACGACTCACTATAGGGCGAATTGGGTACCGGGCCTCTAGACACTAGCTACTCGAGGGGCCCCAGGGGCCACGAACGGCCAGGCAGCTCATAGATGAGAAAGTTGGCGGGACCAATCTCGGAGCACCTGGAGCCTTCGGACAGAGTCCATTCAGCCAGCCACCTGCCCCACCTCATCAAAATACCTTTCCTCCAAGGAGCTCCGGGTGCTTCCCAAACATGGCTGCCAAGGTGAATGGGAACCCCCACAGCACCCCTGTGAGTGGTCCTCCGGCCTTTCTGACCCAGGGCTGGGGCAGCACCTACCAGGCGTGGCAGCAGCCCACACAGC…	AGAAAGCGACTGCTGTCTGTAATATTCTGCCCAGGCCATTGTGTAGTCCGGTGGGGAGCTGGCCTGAGGAGCAGCGCTGGCGGCGTGACTCTGTTTTTTGTAATAGTCTTCCCAGGCCTTGCTGTAGTTGGGCTGGCTGCTCTGCGGCTGGCTCTGCTGGCTTGGGACCTGCTGTGTGGGCTGCTGCCACGCCTGGTAGGTGCTGCCCCAGCCCTGGGTCAGAAAGGCCGGAGGACCACTCACAGGGGTGCTGTGGGGGTTCCCATTCACCTTGGCAGCCATGTTTGGGAAGCACCCGGAGCTCCTTGGAGGAAAGGTATTTTGATGAGGTGGGGCAGGTGGCTGGCTGAATGGACTCTGTCCGAAGGCTCCAGGTGCTCCGAGATTGGTCCCGCCAAC…	TAGAAAGCGACCTGCTGTCTGTAATATTCTGCCCAGGCCATTGTGTAGTCCGGTGGGGAGCTGGCCTGAGGAGCAGCGCTGGCGGCGTGACTCTGTTTTTTGTAATAGTCTTCCCAGGCCTTGCTGTAGTTGGGCTGGCTGCTCTGCGGCTGGCTCTGCTGGCTTGGGACCTGCTGTGTGGGCTGCTGCCACGCCTGGTAGGTGCTGCCCCAGCCCTGGGTCAGAAAGGCCGGAGGACCACTCACAGGGGTGCTGTGGGGGTTCCCATTCACCTTGGCAGCCATGTTTGGGAAGCACCCGGAGCTCCTTGGAGGAAAGGTATTTTGATGAGGTGGGGCAGGTGGCTGGCTGAATGGACTCTGTCCGAAGGCTCCAGGTGCTCCGAGATTGGTCCCGCCA…
HLUC_RP1_hgx5857v1_pB66_B-152	5p 3p	142301348	Homo sapiens - GJC1	https://www.ncbi.nlm.nih.gov/nuccore/NM_005497.4	https://www.ncbi.nlm.nih.gov/gene/?term=10052		N/A	GJC1; [NM_005497.4 Homo sapiens gap junction protein gamma 1 (GJC1), transcript variant 1, mRNA]	6934	7382	OOF1	Sense	3p	100.0 / 95.0	TGGGATGATGTATATAACTATCTATTCGATGATGAAGATACCCCACCAAACCCAAAAAAAGAGATCCTAGAACTAGCCATGGCCGCAGGGGCCACGAAAAAAAAGGTACTAGTTCTGCATTTCAGAGTTGGCTTGTTGAACCAGGCTATATGCTTCCAAGATTTAAATGTTTTTCTGTATTATACTCTCAATTGTGTTTTAAAAAAATCTCTTACAGAAATCTCTACCTCAGGCACTAAGTGTTATGACATGGGTAGCATATTGATATTGAAAACTTAGCTAGGACTTCCAGCCTTTTAAGATAATTTAAATGTAAAATTAAATGGTTAACCAGCAATCTAATGTCATGTGGTGTGCAGTTTGGATATTGCATGAACAGCTAAGGAATCACCTGTTCTA…	AAAAAAGGTACTAGTTCTGCATTTCAGAGTTGGCTTGTTGAACCAGGCTATATGCTTCCAAGATTTAAATGTTTTTCTGTATTATACTCTCAATTGTGTTTTAAAAAAATCTCTTACAGAAATCTCTACCTCAGGCACTAAGTGTTATGACATGGGTAGCATATTGATATTGAAAACTTAGCTAGGACTTCCAGCCTTTTAAGATAATTTAAATGTAAAATTAAATGGTTAACCAGCAATCTAATGTCATGTGGTGTGCAGTTTGGATATTGCATGAACAGCTAAGGAATCACCTGTTCTAGTGCCAAAGATCACTCATTGCTAATTTTGTTCTGTACAGCTTATGTAATATTTTCATGGTGGAGACGGACTCTGTGTGCTCAGGGCCTTGTCTCTAGG…	CGATCTACGATTCTAGATCAGGGTTTTCCCAGTCACGACGTTGTAAAACGACGGCCAGTGAATTGTAATACGACTCACTATAGGGCGAATTGGGTACCGGGCCTCTAGACACTAGCTACTCGAGGGGCCCCAGGGGCCACGAATTTTTTTTTTTTTGAATCTTCAAAACTGTATTTGGAATTGACAAAATCTTCCTAAAAACAAGGCCCTGAGCACACAAAGTCCGTCCCCCCCATGAAAATATTACATAAGCTGTACAAAAAAAAATTAACAATGAGTGATCTTTGGCACTAAAACAGGTGATTCCTTAGCTGTTCATGCAATATCCAAACTGCACACCACATGACATTAAATTGCTGGTTAACCATTTAATTTTACATTTAAATTATCTTAAAAGGC…	CAGCTTATGTAATATTTTCATGGGGGGGACGGACTTTGTGTGCTCAGGGCCTTGTTTTTAGGAAGATTTTGTCAATTCCAAATACAGTTTTGAAGATTCAAAAAAAAAAAAA	AAAAAAGGTACTAGTTCTGCATTTCAGAGTTGGCTTGTTGAACCAGGCTATATGCTTCCAAGATTTAAATGTTTTTCTGTATTATACTCTCAATTGTGTTTTAAAAAAATCTCTTACAGAAATCTCTACCTCAGGCACTAAGTGTTATGACATGGGTAGCATATTGATATTGAAAACTTAGCTAGGACTTCCAGCCTTTTAAGATAATTTAAATGTAAAATTAAATGGTTAACCAGCAATCTAATGTCATGTGGTGTGCAGTTTGGATATTGCATGAACAGCTAAGGAATCACCTGTTCTAGTGCCAAAGATCACTCATTGCTAATTTTGTTCTGTACAGCTTATGTAATATTTTCATGGTGGAGACGGACTCTGTGTGCTCAGGGCCTTGTCTCTAGG…
HLUC_RP1_hgx5857v1_pB66_B-155	5p 3p	142301344	Homo sapiens - GSG2	https://www.ncbi.nlm.nih.gov/nuccore/NM_031965.2	https://www.ncbi.nlm.nih.gov/gene/?term=83903		N/A	GSG2; [gi|56790918|ref|NM_031965.2| Homo sapiens germ cell associated 2 (haspin) (GSG2), mRNA]	2197	1863	??	AntiSense		100.0 / 100.0	AGGGATGATGTATATAACTATCTATTCGATGATGAAGATACCCCACCAAACCCAAAAAAAGAGATCCTAGAACTAGCCATGGCCGCAGGGGCCACGAAAGCGGTTGTTATTCTCCTTCTTCATGAGCCTGTAGATGTCAAACTGGTAGTCACCGTCACCGGTAAACAGGTCCTCATCCATGGAAACGTCACAGAAAACCACAATCCCATCCCGTTCCAAGCGCGACAGGGTGTAGTCAATGATGCTCACTTGCAACCCACAGCTGGGGATAGTGCTGCTCTTCCCATTGAGGGTGTAGTGGAGTTTTTTGAGGCTGGTTTTCTTTAAGAGCACGTTCCCCCAGTGTAAGTCTCGGTGCTCAAAGCGCAGTGATGCCTCTGCCACTGCGAGGGAGGCTGT…	AGCGGTTGTTATTCTCCTTCTTCATGAGCCTGTAGATGTCAAACTGGTAGTCACCGTCACCGGTAAACAGGTCCTCATCCATGGAAACGTCACAGAAAACCACAATCCCATCCCGTTCCAAGCGCGACAGGGTGTAGTCAATGATGCTCACTTGCAACCCACAGCTGGGGATAGTGCTGCTCTTCCCATTGAGGGTGTAGTGGAGTTTTTTGAGGCTGGTTTTCTTTAAGAGCACGTTCCCCCAGTGTAAGTCTCGGTGCTCAAAGCGCAGTGATGCCTCTGCCACTGCGAGGGAGGCTGTGAGCTGGTGTAGAATGCTCTTTGCAGTAGCCAA	CAATCTACGATTCTAGATCAGGGTTTTCCCAGTCACGACGTTGTAAAACGACGGCCAGTGAATTGTAATACGACTCACTATAGGGCGAATTGGGTACCGGGCCTCTAGACACTAGCTACTCGAGGGGCCCCAGGGGCCACGAACTTGGCTACTGCAAAGAGCATTCTACACCAGCTCACAGCCTCCCTCGCAGTGGCAGAGGCATCACTGCGCTTTGAGCACCGAGACTTACACTGGGGGAACGTGCTCTTAAAGAAAACCAGCCTCAAAAAACTCCACTACACCCTCAATGGGAAGAGCAGCACTATCCCCAGCTGTGGGTTGCAAGTGAGCATCATTGACTACACCCTGTCGCGCTTGGAACGGGATGGGATTGTGGTTTTCTGTGACGTTTCCATG…	GCGGTTGTTATTCTCCTTCTTCATGAGCCTGTAGATGTCAAACTGGTAGTCACCGTCACCGGTAAACAGGTCCTCATCCATGGAAACGTCACAGAAAACCACAATCCCATCCCGTTCCAAGCGCGACAGGGTGTAGTCAATGATGCTCACTTGCAACCCACAGCTGGGGATAGTGCTGCTCTTCCCATTGAGGGTGTAGTGGAGTTTTTTGAGGCTGGTTTTCTTTAAGAGCACGTTCCCCCAGTGTAAGTCTCGGTGCTCAAAGCGCAGTGATGCCTCTGCCACTGCGAGGGAGGCTGTGAGCTGGTGTAGAATGCTCTTTGCAGTAGCCAAG	AGCGGTTGTTATTCTCCTTCTTCATGAGCCTGTAGATGTCAAACTGGTAGTCACCGTCACCGGTAAACAGGTCCTCATCCATGGAAACGTCACAGAAAACCACAATCCCATCCCGTTCCAAGCGCGACAGGGTGTAGTCAATGATGCTCACTTGCAACCCACAGCTGGGGATAGTGCTGCTCTTCCCATTGAGGGTGTAGTGGAGTTTTTTGAGGCTGGTTTTCTTTAAGAGCACGTTCCCCCAGTGTAAGTCTCGGTGCTCAAAGCGCAGTGATGCCTCTGCCACTGCGAGGGAGGCTGTGAGCTGGTGTAGAATGCTCTTTGCAGTAGCCAAG
HLUC_RP1_hgx5857v1_pB66_B-198	5p 3p	142301308	Homo sapiens - H3-3A	https://www.ncbi.nlm.nih.gov/nuccore/NM_002107.7	https://www.ncbi.nlm.nih.gov/gene/?term=3020		N/A	H3-3A; [NM_002107.7 Homo sapiens H3.3 histone A (H3-3A), mRNA]	-101	625	OOF2	Sense		99.4 / 98.7	TGGATGATGTATATAACTATCTATTCGATGATGAAGATACCCCACCAAACCCAAAAAAAGAGATCCTAGAACTAGCCATGGCCGCAGGGGCCACGAAGCCGCCGCCGCGCCGCCGTCGCTCTCCAACGCCAGCGCCGCCTCTCGCTCGCCGAGCTCCAGCCGAAGGAGAAGGGGGGTAAGTAAGGAGGTCTCTGTACCATGGCTCGTACAAAGCAGACTGCCCGCAAATCGACCGGTGGTAAAGCACCCAGGAAGCAACTGGCTACAAAAGCCGCTCGCAAGAGTGCGCCCTCTACTGGAGGGGTGAAGAAACCTCATCGTTACAGGCCTGGTACTGTGGCGCTCCGTGAAATTAGACGTTATCAGAAGTCCACTGAACTTCTGATTCGCAAACTTCCC…	GCCGCCGCCGCGCCGCCGTCGCTCTCCAACGCCAGCGCCGCCTCTCGCTCGCCGAGCTCCAGCCGAAGGAGAAGGGGGGTAAGTAAGGAGGTCTCTGTACCATGGCTCGTACAAAGCAGACTGCCCGCAAATCGACCGGTGGTAAAGCACCCAGGAAGCAACTGGCTACAAAAGCCGCTCGCAAGAGTGCGCCCTCTACTGGAGGGGTGAAGAAACCTCATCGTTACAGGCCTGGTACTGTGGCGCTCCGTGAAATTAGACGTTATCAGAAGTCCACTGAACTTCTGATTCGCAAACTTCCCTTCCAGCGTCTGGTGCGAGAAATTGCTCAGGACTTTAAAACAGATCTGCGCTTCCAGAGCGCAGCTATCGGTGCTTTGCAGGAGGCAAGTGAGGCCT…	GCATCACGATTCTAGATCAGGGTTTTCCCAGTCACGACGTTGTAAAACGACGGCCAGTGAATTGTAATACGACTCACTATAGGGCGAATTGGGTACCGGGCCTCTAGACACTAGCTACTCGAGGGGCCCCAGGGGCCACGAACGCATTTATATTAAAAATTCACACACAAATGAAAATGGAAAAACTGCCAATACCTGATTTCTGTCCCCTATTTTTCCACTCGCAATCATATACTTAGGTACCTTTTGACCCCATGGAAAAAAAATATCTAACGTTCAGAACTACCAATAACAGGAAGAAGAGAAATTTTTTTTTTTTTTTTGAAAATGAAATGTTTCCCATCAAAGTGGATTCTTAAGCACGTTCTCCACGTATGCGGCGTGCTAGCTGGATGTCTT…	AGAACGTGCTTAAGAATCCACTTTGATGGGAAACATTTCATTTTCAAAAAAAAAAAAAAAATTTCTCTTCTTCCTGTTATTGGTAGTTCTGAACGTTAGATATTTTTTTTCCATGGGGTCAAAAGGTACCTAAGTATATGATTGCGAGTGGAAAAATAGGGGACAGAAATCAGGTATTGGCAGTTTTTCCATTTTCATTTGTGTGTGAATTTTTAATATAAATGCG	GCCGCCGCCGCGCCGCCGTCGCTCTCCAACGCCAGCGCCGCCTCTCGCTCGCCGAGCTCCAGCCGAAGGAGAAGGGGGGTAAGTAAGGAGGTCTCTGTACCATGGCTCGTACAAAGCAGACTGCCCGCAAATCGACCGGTGGTAAAGCACCCAGGAAGCAACTGGCTACAAAAGCCGCTCGCAAGAGTGCGCCCTCTACTGGAGGGGTGAAGAAACCTCATCGTTACAGGCCTGGTACTGTGGCGCTCCGTGAAATTAGACGTTATCAGAAGTCCACTGAACTTCTGATTCGCAAACTTCCCTTCCAGCGTCTGGTGCGAGAAATTGCTCAGGACTTTAAAACAGATCTGCGCTTCCAGAGCGCAGCTATCGGTGCTTTGCAGGAGGCAAGTGAGGCCT…
HLUC_RP1_hgx5857v1_pB66_B-67	5p 3p	142301445	Homo sapiens - HELZ	https://www.ncbi.nlm.nih.gov/nuccore/NM_014877.4	https://www.ncbi.nlm.nih.gov/gene/?term=9931		C	HELZ; [NM_014877.4 Homo sapiens helicase with zinc finger (HELZ), transcript variant 1, mRNA]	1725	2533	IF	Sense		100.0 / 99.7	AGGGATGATGTATATAACTATCTATTCGATGATGAAGATACCCCACCAAACCCAAAAAAAGAGATCCTAGAACTAGCCATGGCCGCAGGGGCCACGAACTGTGAAGAACTTAATCTTCGGCCTGACTGTGACACACAGGTTGAACTTCAGTTTCAATTAAATCGATTACCCCTCTGTGAAATGCACTATGCACTAGACAGGATCAAGGACAATGGGGTTTTGTTTCCAGACATCAGTATGACTCCCACCATACCATGGAGTCCTAACAGACAATGGGATGAACAGTTGGATCCTCGACTAAATGCAAAACAGAAAGAGGCTGTTCTGGCCATTACCACTCCACTTGCAATCCAGCTGCCGCCTGTGCTTATCATCGGACCCTATGGGACAGGCAAAACG…	CTGTGAAGAACTTAATCTTCGGCCTGACTGTGACACACAGGTTGAACTTCAGTTTCAATTAAATCGATTACCCCTCTGTGAAATGCACTATGCACTAGACAGGATCAAGGACAATGGGGTTTTGTTTCCAGACATCAGTATGACTCCCACCATACCATGGAGTCCTAACAGACAATGGGATGAACAGTTGGATCCTCGACTAAATGCAAAACAGAAAGAGGCTGTTCTGGCCATTACCACTCCACTTGCAATCCAGCTGCCGCCTGTGCTTATCATCGGACCCTATGGGACAGGCAAAACGTTCACTCTAGCTCAGGCTGTCAAACATATTCTGCAGCAACAGGAGACTAGGATTCTCATTTGCACCCATTCTAATAGTGCTGCTGATCTCTACATAAA…	GATTCACGATTCTAGATCAGGGTTTTCCCAGTCACGACGTTGTAAAACGACGGCCAGTGAATTGTAATACGACTCACTATAGGGCGAATTGGGTACCGGGCCTCTAGACACTAGCTACTCGAGGGGCCCCAGGGGCCACGAAGTAATGAAACGTGAAGGTTTCTCTCCCTGGCAAACTCGCTGTAAACAAAAGGACTGAGCTGCATGTGATCACCAGCCAAGACAATCCGAGTGTTTTGAGTTGCTAATGCTAGAGGCATAATGGTTTCACACTCCATGGCCTGGGCAGCTTCATCTAATAGAATGTGTGTAAAAAACCCAGGTTCAAGGTCCAACTGACAGAGGTACTGGGAAGTATTCAAGGTAACAACCACCACTCGATGTTTAAGAATATCTTCT…	TTCTGGCCATTACCACTCCACTTGCAATCCAGCTGCCGCCTGTGCTTATCATCGGACCCTATGGGACAGGCAAAACGTTCACTCTAGCTCAGGCTGTCAAACATATTCTGCAGCAACAGGAGACTAGGATTCTCATTTGCACCCCTTCTCATAGTGCTGCTGATCTCTACATAAAGGATTATTTACATCCATATGTAGAAGCAGGCAATCCCCAGGCAAGACCTCTCAGGGTATATTTCAGAAATCGCTGGGTAAAGACTGTCCACCCAGTTGTGCATCAGTACTGTTTGATCTCAAGCGCACATTCCACCTTTCAGATGCCCCAGAAAGAAGATATTCTTAAACATCGAGTGGTGGTTGTTACCTTGAATACTTCCCAGTACCTCTGTCAGTTGGACC…	CTGTGAAGAACTTAATCTTCGGCCTGACTGTGACACACAGGTTGAACTTCAGTTTCAATTAAATCGATTACCCCTCTGTGAAATGCACTATGCACTAGACAGGATCAAGGACAATGGGGTTTTGTTTCCAGACATCAGTATGACTCCCACCATACCATGGAGTCCTAACAGACAATGGGATGAACAGTTGGATCCTCGACTAAATGCAAAACAGAAAGAGGCTGTTCTGGCCATTACCACTCCACTTGCAATCCAGCTGCCGCCTGTGCTTATCATCGGACCCTATGGGACAGGCAAAACGTTCACTCTAGCTCAGGCTGTCAAACATATTCTGCAGCAACAGGAGACTAGGATTCTCATTTGCACCCATTCTAATAGTGCTGCTGATCTCTACATAAA…
HLUC_RP1_hgx5857v1_pB66_B-214	5p 3p	142301445	Homo sapiens - HELZ	https://www.ncbi.nlm.nih.gov/nuccore/NM_014877.4	https://www.ncbi.nlm.nih.gov/gene/?term=9931		C	HELZ; [NM_014877.4 Homo sapiens helicase with zinc finger (HELZ), transcript variant 1, mRNA]	1881	2688	IF	Sense		100.0 / 99.8	AGGATGATGTATATAACTATCTATTCGATGATGAAGATACCCCACCAAACCCAAAAAAAGAGATCCTAGAACTAGCCATGGCCGCAGGGGCCACGAAATGGAGTCCTAACAGACAATGGGATGAACAGTTGGATCCTCGACTAAATGCAAAACAGAAAGAGGCTGTTCTGGCCATTACCACTCCACTTGCAATCCAGCTGCCGCCTGTGCTTATCATCGGACCCTATGGGACAGGCAAAACGTTCACTCTAGCTCAGGCTGTCAAACATATTCTGCAGCAACAGGAGACTAGGATTCTCATTTGCACCCATTCTAATAGTGCTGCTGATCTCTACATAAAGGATTATTTACATCCATATGTAGAAGCAGGCAATCCCCAGGCAAGACCTCTCAGGGTAT…	ATGGAGTCCTAACAGACAATGGGATGAACAGTTGGATCCTCGACTAAATGCAAAACAGAAAGAGGCTGTTCTGGCCATTACCACTCCACTTGCAATCCAGCTGCCGCCTGTGCTTATCATCGGACCCTATGGGACAGGCAAAACGTTCACTCTAGCTCAGGCTGTCAAACATATTCTGCAGCAACAGGAGACTAGGATTCTCATTTGCACCCATTCTAATAGTGCTGCTGATCTCTACATAAAGGATTATTTACATCCATATGTAGAAGCAGGCAATCCCCAGGCAAGACCTCTCAGGGTATATTTCAGAAATCGCTGGGTAAAGACTGTCCACCCAGTTGTGCATCAGTACTGTTTGATCTCAAGCGCACATTCCACCTTTCAGATGCCCCAGAAAGA…	TCATCTCGATTATAGATCAGGGTTTTCCCAGTCACGACGTTGTAAAACGACGGCCAGTGAATTGTAATACGACTCACTATAGGGCGAATTGGGTACCGGGCCTCTAGACACTAGCTACTCGAGGGGCCCCAGGGGCCACGAAATCTTTGTGTGCTGGCTGCTTCCCACTGGCCATCAGTTTGCCCTCATAGAAAAGCTCAGAGGTATAATTGATGATAGCTTCATGGGAGCGGTAGTTCTCACACAGGAGAATCCTACATGGGAACTCAGCAGGGTAATGCTCATAGAGTCGGTCAAGTAATGAAACGTGAAGGTTTCTCTCCCTGGCAAACTCGCTGTAAACAAAAGGACTGAGCTGCATGTGATCACCAGCCAAGACAATCCGAGTGTTTTGAGTTG…	TGTCAAACATATTCTGCAGCAACAGGAGACTAGGATTCTCATTTGCACCCATTCTGATAGTGCTGCTGATCTCTACATAAAGGATTATTTACATCCATATGTAGAAGCAGGCAATCCCCAGGCAAGACCTCTCAGGGTATATTTCAGAAATCGCTGGGTAAAGACTGTCCACCCAGTTGTGCATCAGTACTGTTTGATCTCAAGCGCACATTCCACCTTTCAGATGCCCCAGAAAGAAGATATTCTTAAACATCGAGTGGTGGTTGTTACCTTGAATACTTCCCAGTACCTCTGTCAGTTGGACCTTGAACCTGGGTTTTTTACACACATTCTATTAGATGAAGCTGCCCAGGCCATGGAGTGTGAAACCATTATGCCTCTAGCATTAGCAACTCAAAA…	ATGGAGTCCTAACAGACAATGGGATGAACAGTTGGATCCTCGACTAAATGCAAAACAGAAAGAGGCTGTTCTGGCCATTACCACTCCACTTGCAATCCAGCTGCCGCCTGTGCTTATCATCGGACCCTATGGGACAGGCAAAACGTTCACTCTAGCTCAGGCTGTCAAACATATTCTGCAGCAACAGGAGACTAGGATTCTCATTTGCACCCATTCTAATAGTGCTGCTGATCTCTACATAAAGGATTATTTACATCCATATGTAGAAGCAGGCAATCCCCAGGCAAGACCTCTCAGGGTATATTTCAGAAATCGCTGGGTAAAGACTGTCCACCCAGTTGTGCATCAGTACTGTTTGATCTCAAGCGCACATTCCACCTTTCAGATGCCCCAGAAAGA…
HLUC_RP1_hgx5857v1_pB66_B-247	5p 3p	142301390	Homo sapiens - HMGB2	https://www.ncbi.nlm.nih.gov/nuccore/NM_001130688.1	https://www.ncbi.nlm.nih.gov/gene/?term=3148		N/A	HMGB2; [gi|194688132|ref|NM_001130688.1| Homo sapiens high-mobility group box 2 (HMGB2), transcript variant 2, mRNA]	-122	573	OOF2	Sense		95.9 / 99.5	AGGATGATGTATATAACTATCTATTCGATGATGAAGATACCCCACCAAACCCAAAAAAAGAGATCCTAGAACTAGCCATGGCCGCAGGGGCCACGAACGCCGGAGCCCCGTGAGGGAAGCGTCTCCGTTGGGTCCGGCCGCTCTGCGGGACTCTGAGGAAAAGCTCGCACCAGGTGGACGCGGATCTGTCAACATGGGTAAAGGAGACCCCAACAAGCCGCGGGGCAAAATGTCCTCGTACGCCTTCTTCGTGCAGACCTGCCGGGAAGAGCACAAGAAGAAACACCCGGACTCTTCCGTCAATTTCGCGGAATTCTCCAAGAAGTGTTCGGAGAGATGGAAGACCATGTCTGCAAAGGAGAAGTCGAAGTTTGAAGATATGGCAAAAAGTGACAAAGC…	CGCCGGAGCCCCGTGAGGGAAGCGTCTCCGTTGGGTCCGGCCGCTCTGCGGGACTCTGAGGAAAAGCTCGCACCAGGTGGACGCGGATCTGTCAACATGGGTAAAGGAGACCCCAACAAGCCGCGGGGCAAAATGTCCTCGTACGCCTTCTTCGTGCAGACCTGCCGGGAAGAGCACAAGAAGAAACACCCGGACTCTTCCGTCAATTTCGCGGAATTCTCCAAGAAGTGTTCGGAGAGATGGAAGACCATGTCTGCAAAGGAGAAGTCGAAGTTTGAAGATATGGCAAAAAGTGACAAAGCTCGCTATGACAGGGAGATGAAAAATTACGTTCCTCCCAAAGGTGATAAGAAGGGGAAGAAAAAGGACCCCAATGCTCCTAAAAGGCCACCATCTGCC…	CTTCACGATTCTAGATCAGGGTTTTCCCAGTCACGACGTTGTAAAACGACGGCCAGTGAATTGTAATACGACTCACTATAGGGCGAATTGGGTACCGGGCCTCTAGACACTAGCTACTCGAGGGGCCCCAGGGGCCACGAACTCGTCATCTTCTGGTTCGTTCTTCTTCTTTGAGCCTGTTGGCCTGCCAGGGCCCTTCTTTCCTGCTTCACTTTTGCCCTTGGCACGATATGCAGCAATATCCTTTTCATATTTCTCCTTTAGCTTAGCTGCTTTCTGTTCATATGGTTGTTTATCTTTGGCTGACTGCTCAGACCACATTTCACCCAATTTCTTTGCAGTATCCCCAATGGATAGGCCAGGGTGTTCACTTTTGATCTTTGGGCGATGTTCAGAGCA…	AGGAAAAGCTCGCACCAGGTGGACGCGGATCTGTCAACATGGGTAAAGGAGACCCCAACAAGCCGCGGGGCAAAATGTCCTCGTACGCTTCTTCGTGCAGACCTGCCGGGAAGAGCACAAGAAGAAACACCCGGACTCTTCCGTCAATTTCGCGGAATTCTCCAAGAAGTGTTCGGAGAGATGGAAGACCATGTCTGCAAAGGAGAAGTCGAAGTTTGAAGATATGGCAAAAAGTGACAAAGCTCGCTATGACAGGGAGATGAAAAATTACGTTCCTCCCAAAGGTGATAAGAAGGGGAAGAAAAAGGACCCCAATGCTCCTAAAAGGCCACCATCTGCCTTCTTCCTGTTTTGCTCTGAACATCGCCCAAAGATCAAAAGTGAACACCCTGGCCTATC…	CGCCGGAGCCCCGTGAGGGAAGCGTCTCCGTTGGGTCCGGCCGCTCTGCGGGACTCTGAGGAAAAGCTCGCACCAGGCAAGAATACCCTCCAATACCCTCGGGTGGACGCGGATCTGTCAACATGGGTAAAGGAGACCCCAACAAGCCGCGGGGCAAAATGTCCTCGTACGCCTTCTTCGTGCAGACCTGCCGGGAAGAGCACAAGAAGAAACACCCGGACTCTTCCGTCAATTTCGCGGAATTCTCCAAGAAGTGTTCGGAGAGATGGAAGACCATGTCTGCAAAGGAGAAGTCGAAGTTTGAAGATATGGCAAAAAGTGACAAAGCTCGCTATGACAGGGAGATGAAAAATTACGTTCCTCCCAAAGGTGATAAGAAGGGGAAGAAAAAGGACCCCA…
HLUC_RP1_hgx5857v1_pB66_B-103	5p 3p	142301390	Homo sapiens - HMGB2	https://www.ncbi.nlm.nih.gov/nuccore/NM_001130688.1	https://www.ncbi.nlm.nih.gov/gene/?term=3148		N/A	HMGB2; [gi|194688132|ref|NM_001130688.1| Homo sapiens high-mobility group box 2 (HMGB2), transcript variant 2, mRNA]	-122	573	OOF2	Sense		96.2 / 99.7	TGGATGATGTATATACTATCTATTCGATGATGAAGATACCCCACCAAACCCAAAAAAAGAGATCCTAGAACTAGCCATGGCCGCAGGGGCCACGAACGCCGGAGCCCCGTGAGGGAAGCGTCTCCGTTGGGTCCGGCCGCTCTGCGGGACTCTGAGGAAAAGCTCGCACCAGGTGGACGCGGATCTGTCAACATGGGTAAAGGAGACCCCAACAAGCCGCGGGGCAAAATGTCCTCGTACGCCTTCTTCGTGCAGACCTGCCGGGAAGAGCACAAGAAGAAACACCCGGACTCTTCCGTCAATTTCGCGGAATTCTCCAAGAAGTGTTCGGAGAGATGGAAGACCATGTCTGCAAAGGAGAAGTCGAAGTTTGAAGATATGGCAAAAAGTGACAAAGCT…	CGCCGGAGCCCCGTGAGGGAAGCGTCTCCGTTGGGTCCGGCCGCTCTGCGGGACTCTGAGGAAAAGCTCGCACCAGGTGGACGCGGATCTGTCAACATGGGTAAAGGAGACCCCAACAAGCCGCGGGGCAAAATGTCCTCGTACGCCTTCTTCGTGCAGACCTGCCGGGAAGAGCACAAGAAGAAACACCCGGACTCTTCCGTCAATTTCGCGGAATTCTCCAAGAAGTGTTCGGAGAGATGGAAGACCATGTCTGCAAAGGAGAAGTCGAAGTTTGAAGATATGGCAAAAAGTGACAAAGCTCGCTATGACAGGGAGATGAAAAATTACGTTCCTCCCAAAGGTGATAAGAAGGGGAAGAAAAAGGACCCCAATGCTCCTAAAAGGCCACCATCTGCC…	AATCTACGATTCTAGATCAGGGTTTTCCCAGTCACGACGTTGTAAAACGACGGCCAGTGAATTGTAATACGACTCACTATAGGGCGAATTGGGTACCGGGCCTCTAGACACTAGCTACTCGAGGGGCCCCAGGGGCCACGAACTCGTCATCTTCTGGTTCGTTCTTCTTCTTTGAGCCTGTTGGCCTGCCAGGGCCCTTCTTTCCTGCTTCACTTTTGCCCTTGGCACGATATGCAGCAATATCCTTTTCATATTTCTCCTTTAGCTTAGCTGCTTTCTGTTCATATGGTTGTTTATCTTTGGCTGACTGCTCAGACCACATTTCACCCAATTTCTTTGCAGTATCCCCAATGGATAGGCCAGGGTGTTCACTTTTGATCTTTGGGCGATGTTCAGAGC…	GCTCGCACCAGGTGGACGCGGATCTGTCAACATGGGTAAAGGAGACCCCAACAAGCCGCGGGGCAAAATGTCCTCGTACGCCTTCTTCGTGCAGACCTGCCGGGAAGAGCACAAGAAGAAACACCCGGACTCTTCCGTCAATTTCGCGGAATTCTCCAAGAAGTGTTCGGAGAGATGGAAGACCATGTCTGCAAAGGAGAAGTCGAAGTTTGAAGATATGGCAAAAAGTGACAAAGCTCGCTATGACAGGGAGATGAAAAATTACGTTCCTCCCAAAGGTGATAAGAAGGGGAAGAAAAAGGACCCCAATGCTCCTAAAAGGCCACCATCTGCCTTCTTCCTGTTTTGCTCTGAACATCGCCCAAAGATCAAAAGTGAACACCCTGGCCTATCCATTGG…	CGCCGGAGCCCCGTGAGGGAAGCGTCTCCGTTGGGTCCGGCCGCTCTGCGGGACTCTGAGGAAAAGCTCGCACCAGGCAAGAATACCCTCCAATACCCTCGGGTGGACGCGGATCTGTCAACATGGGTAAAGGAGACCCCAACAAGCCGCGGGGCAAAATGTCCTCGTACGCCTTCTTCGTGCAGACCTGCCGGGAAGAGCACAAGAAGAAACACCCGGACTCTTCCGTCAATTTCGCGGAATTCTCCAAGAAGTGTTCGGAGAGATGGAAGACCATGTCTGCAAAGGAGAAGTCGAAGTTTGAAGATATGGCAAAAAGTGACAAAGCTCGCTATGACAGGGAGATGAAAAATTACGTTCCTCCCAAAGGTGATAAGAAGGGGAAGAAAAAGGACCCCA…
HLUC_RP1_hgx5857v1_pB66_B-271	3p	142301419	Homo sapiens - HMMR	https://www.ncbi.nlm.nih.gov/nuccore/NM_001142557.2	https://www.ncbi.nlm.nih.gov/gene/?term=3161		A	HMMR; [NM_001142557.2 Homo sapiens hyaluronan mediated motility receptor (HMMR), transcript variant 4, mRNA]	No Data	2244	??	Sense		99.7			GATCTACGATTCTAGATCAGGGTTTTCCCAGTCACGACGTTGTAAAACGACGGCCAGTGAATTGTAATACGACTCACTATAGGGCGAATTGGGTACCGGGCCTCTAGACACTAGCTACTCGAGGGGCCCCAGGGGCCACGAACTGGGGTTTAGACTCTTGAAACTAAGGTTTCAGAACAGGAGGATAATAATATGATACTGACTTTTAAGTTGATGAGATGCATTCTAAGCTGGAAAGCCAGCGAAAGGGTTCAGAATGAGGTGATAAAGGTGAGCATTAGGGAGGAGGTATTTGCAAGAAAAAATAAAATGTCAAAAGACACTTTGGTAAAAAATGTTCCTTTCACATATTTAAGGATTGGCAGTTAAAATTAAATACAACATTATAAAATACCCATG…	CAAAATTCAAGCATGTTGTGAAGTTGAAAGATGAAAATAGCCAACTCAAATCGGAAGTATCAAAAACTCCGCTGTCAGCTTGCTAAAAAAAAACAAAGTGAGACAAAACTTCAAGAGGAATTGAATAAAGTTCTAGGTATCAAACACTTTGATCCTTCAAAGGCTTTTCATCATGAAAGTAAAGAAAATTTTGCCCTGAAGACCCCATTAAAAGAAGGCAATACAAACTGTTACCGAGCTCCTATGGAGTGTCAAGAATCATGGAAGTAAACATCTGAGAAACCTGTTGAAGATTATTTCATTCGTCTTGTTGTTATTGATGTTGCTGTTATTATATTTGACATGGGTATTTTATAATGTTGTATTTAATTTTAACTGCCAATCCTTAAATATGTGAAA…
HLUC_RP1_hgx5857v1_pB66_B-87	5p 3p	142301419	Homo sapiens - HMMR	https://www.ncbi.nlm.nih.gov/nuccore/NM_001142557.2	https://www.ncbi.nlm.nih.gov/gene/?term=3161		A	HMMR; [NM_001142557.2 Homo sapiens hyaluronan mediated motility receptor (HMMR), transcript variant 4, mRNA]	1098	1848	IF	Sense		99.0 / 99.5	CAATGGGATGGATGTATATAACTATCTATTCGATGATGAAGATACCCCACCAAACCCAAAAAAAGAGATCCTAGAACTAGCCATGGCCGCAGGGGCCACGAATGAAGATGTTACTGCTCAATTTGAAAGCTATAAAGCGTTAACAGCCAGTGAGATAGAAGATCTTAAGCTGGAGAACTCATCATTACAGGAAAAAGCGGCCAAGGCTGGGAAAAATGCAGAGGATGTTCAGCATCAGATTTTGGCAACTGAGAGCTCAAATCAAGAATATGTAAGGATGCTTCTAGATCTGCAGACCAAGTCAGCACTAAAGGAAACAGAAATTAAAGAAATCACAGTTTCTTTTCTTCAAAAAATAACTGATTTGCAGAACCAACTCAAGCAACAGGAGGAAGACTT…	TGAAGATGTTACTGCTCAATTTGAAAGCTATAAAGCGTTAACAGCCAGTGAGATAGAAGATCTTAAGCTGGAGAACTCATCATTACAGGAAAAAGCGGCCAAGGCTGGGAAAAATGCAGAGGATGTTCAGCATCAGATTTTGGCAACTGAGAGCTCAAATCAAGAATATGTAAGGATGCTTCTAGATCTGCAGACCAAGTCAGCACTAAAGGAAACAGAAATTAAAGAAATCACAGTTTCTTTTCTTCAAAAAATAACTGATTTGCAGAACCAACTCAAGCAACAGGAGGAAGACTTTAGAAAACAGCTGGAAGATGAAGAAGGAAGAAAAGCTGAAAAAGAAAATACAACAGCAGAATTAACTGAAGAAATTAACAAGTGGCGTCTCCTCTATGAAGA…	TTTAAGGATCTACGATTCTAGATCAGGGTTTTCCCAGTCACGACGTTGTAAAACGACGGCCAGTGAATTGTAATACGACTCACTATAGGGCGAATTGGGTACCGGGCCTCTAGACACTAGCTACTCGAGGGGCCCCAGGGGCCACGAACTTCAGGGCAAAATTTTCTTTACTTTCATGATGAAAAGCCTTTGAAGGATCAAAGTGTTTGATACCTAGAACTTTATTCAATTCCTCTTGAAGTTTTGTCTCACTTTGTTTTTTTTTAGCAAGCTGACAGCGGAGTTTTGATACTTCCGATTTGAGTTGGCTATTTTCATCTTTCAACTTCACAACATGCTTGATTTTTTGTTTCAAATTCTGATGACCCAATAATTTAGCATATGAATCTCTTATTTTAT…	GAGAGGCTCAAATCAAGAATATGTAAGGGATGCTTCTAGATCTGCAGACCAAGTCAGCACTAAAGGAAACAGAAATTAAAGAAATCACAGTTTCTTTTCTTCAAAAAATAACTGATTTGCAGAACCAACTCAAGCAACAGGAGGAAGACTTTAGAAAACAGCTGGAAGATGAAGAAGGACGAAAAGCTGAAAAAGAAAATACAACAGCAGAATTAACTGAAGAAATTAACAAGTGGCGTCTCCTCTATGAAGAACTATATAATAAAACAAAACCTTTTCAGCTACAACTAGATGCTTTTGAAGTAGAAAAACAGGCATTGTTGAATGAACATGGTGCAGCTCAGGAACAGCTAAATAAAATAAGAGATTCATATGCTAAATTATTGGGTCATCAGAATT…	TGAAGATGTTACTGCTCAATTTGAAAGCTATAAAGCGTTAACAGCCAGTGAGATAGAAGATCTTAAGCTGGAGAACTCATCATTACAGGAAAAAGCGGCCAAGGCTGGGAAAAATGCAGAGGATGTTCAGCATCAGATTTTGGCAACTGAGAGCTCAAATCAAGAATATGTAAGGATGCTTCTAGATCTGCAGACCAAGTCAGCACTAAAGGAAACAGAAATTAAAGAAATCACAGTTTCTTTTCTTCAAAAAATAACTGATTTGCAGAACCAACTCAAGCAACAGGAGGAAGACTTTAGAAAACAGCTGGAAGATGAAGAAGGAAGAAAAGCTGAAAAAGAAAATACAACAGCAGAATTAACTGAAGAAATTAACAAGTGGCGTCTCCTCTATGAAGA…
HLUC_RP1_hgx5857v1_pB66_B-3	5p 3p	142301419	Homo sapiens - HMMR	https://www.ncbi.nlm.nih.gov/nuccore/NM_001142557.2	https://www.ncbi.nlm.nih.gov/gene/?term=3161		A	HMMR; [NM_001142557.2 Homo sapiens hyaluronan mediated motility receptor (HMMR), transcript variant 4, mRNA]	1101	2353	IF	Sense		100.0 / 99.8	TGGATGATGTATATAACTATCTATTCGATGATGAAGATACCCCACCAAACCCAAAAAAAGAGATCCTAGAACTAGCCATGGCCGCAGGGGCCACGAAAGATGTTACTGCTCAATTTGAAAGCTATAAAGCGTTAACAGCCAGTGAGATAGAAGATCTTAAGCTGGAGAACTCATCATTACAGGAAAAAGCGGCCAAGGCTGGGAAAAATGCAGAGGATGTTCAGCATCAGATTTTGGCAACTGAGAGCTCAAATCAAGAATATGTAAGGATGCTTCTAGATCTGCAGACCAAGTCAGCACTAAAGGAAACAGAAATTAAAGAAATCACAGTTTCTTTTCTTCAAAAAATAACTGATTTGCAGAACCAACTCAAGCAACAGGAGGAAGACTTTAGAAAAC…	AGATGTTACTGCTCAATTTGAAAGCTATAAAGCGTTAACAGCCAGTGAGATAGAAGATCTTAAGCTGGAGAACTCATCATTACAGGAAAAAGCGGCCAAGGCTGGGAAAAATGCAGAGGATGTTCAGCATCAGATTTTGGCAACTGAGAGCTCAAATCAAGAATATGTAAGGATGCTTCTAGATCTGCAGACCAAGTCAGCACTAAAGGAAACAGAAATTAAAGAAATCACAGTTTCTTTTCTTCAAAAAATAACTGATTTGCAGAACCAACTCAAGCAACAGGAGGAAGACTTTAGAAAACAGCTGGAAGATGAAGAAGGAAGAAAAGCTGAAAAAGAAAATACAACAGCAGAATTAACTGAAGAAATTAACAAGTGGCGTCTCCTCTATGAAGAACT…	CATTCTACGATTCTAGATCAGGGTTTTCCCAGTCACGACGTTGTAAAACGACGGCCAGTGAATTGTAATACGACTCACTATAGGGCGAATTGGGTACCGGGCCTCTAGACACTAGCTACTCGAGGGGCCCCAGGGGCCACGAACAAGTGAGCATTATCAGAATCAAAGTAGAGGCAATAACAAGCCAAGGTGTTTTAGCCTAGCTAAAGAAGCTCAGACTAGAAAAGACCTCCAGGATCAAGCTGAAGAATCTGGGGTTTAGACTCTTGAAACTAAGGTTTCAGAACAGGAGGATAATAATATGATACTGACTTTTAAGTTGATGAGATGCATTCTAAGCTGGAAAGCCAGCGAAAGGGTTCAGAATGAGGTGATAAAGGTGAGCATTAGGGAGGAGGT…	CAGCTTGCTAAAAAAAAAACAAAGTGAGACAAAACTTCAAGAGGAATTGAATAAAGTTCTAGGTATCAAACACTTTGATCCTTCAAAGGCTTTTCATCATGAAAGTAAAGAAAATTTTGCCCTGAAGACCCCATTAAAAGAAGGCAATACAAACTGTTACCGAGCTCCTATGGAGTGTCAAGAATCATGGAAGTAAACATCTGAGAAACCTGTTGAAGATTATTTCATTCGTCTTGTTGTTATTGATGTTGCTGTTATTATATTTGACATGGGTATTTTATAATGTTGTATTTAATTTTAACTGCCAATCCTTAAATATGTGAAAGGAACATTTTTTACCAAAGTGTCTTTTGACATTTTATTTTTTCTTGCAAATACCTCCTCCCTAATGCTCACCTT…	AGATGTTACTGCTCAATTTGAAAGCTATAAAGCGTTAACAGCCAGTGAGATAGAAGATCTTAAGCTGGAGAACTCATCATTACAGGAAAAAGCGGCCAAGGCTGGGAAAAATGCAGAGGATGTTCAGCATCAGATTTTGGCAACTGAGAGCTCAAATCAAGAATATGTAAGGATGCTTCTAGATCTGCAGACCAAGTCAGCACTAAAGGAAACAGAAATTAAAGAAATCACAGTTTCTTTTCTTCAAAAAATAACTGATTTGCAGAACCAACTCAAGCAACAGGAGGAAGACTTTAGAAAACAGCTGGAAGATGAAGAAGGAAGAAAAGCTGAAAAAGAAAATACAACAGCAGAATTAACTGAAGAAATTAACAAGTGGCGTCTCCTCTATGAAGAACT…
HLUC_RP1_hgx5857v1_pB66_B-126	5p 3p	142301419	Homo sapiens - HMMR	https://www.ncbi.nlm.nih.gov/nuccore/NM_001142557.2	https://www.ncbi.nlm.nih.gov/gene/?term=3161		A	HMMR; [NM_001142557.2 Homo sapiens hyaluronan mediated motility receptor (HMMR), transcript variant 4, mRNA]	1101	2353	IF	Sense		100.0 / 99.8	TGGGATGATGTATATAACTATCTATTCGATGATGAAGATACCCCACCAAACCCAAAAAAAGAGATCCTAGAACTAGCCATGGCCGCAGGGGCCACGAAAGATGTTACTGCTCAATTTGAAAGCTATAAAGCGTTAACAGCCAGTGAGATAGAAGATCTTAAGCTGGAGAACTCATCATTACAGGAAAAAGCGGCCAAGGCTGGGAAAAATGCAGAGGATGTTCAGCATCAGATTTTGGCAACTGAGAGCTCAAATCAAGAATATGTAAGGATGCTTCTAGATCTGCAGACCAAGTCAGCACTAAAGGAAACAGAAATTAAAGAAATCACAGTTTCTTTTCTTCAAAAAATAACTGATTTGCAGAACCAACTCAAGCAACAGGAGGAAGACTTTAGAAAA…	AGATGTTACTGCTCAATTTGAAAGCTATAAAGCGTTAACAGCCAGTGAGATAGAAGATCTTAAGCTGGAGAACTCATCATTACAGGAAAAAGCGGCCAAGGCTGGGAAAAATGCAGAGGATGTTCAGCATCAGATTTTGGCAACTGAGAGCTCAAATCAAGAATATGTAAGGATGCTTCTAGATCTGCAGACCAAGTCAGCACTAAAGGAAACAGAAATTAAAGAAATCACAGTTTCTTTTCTTCAAAAAATAACTGATTTGCAGAACCAACTCAAGCAACAGGAGGAAGACTTTAGAAAACAGCTGGAAGATGAAGAAGGAAGAAAAGCTGAAAAAGAAAATACAACAGCAGAATTAACTGAAGAAATTAACAAGTGGCGTCTCCTCTATGAAGAACT…	TAGCATCTACGATTCTAGATCAGGGTTTTCCCAGTCACGACGTTGTAAAACGACGGCCAGTGAATTGTAATACGACTCACTATAGGGCGAATTGGGTACCGGGCCTCTAGACACTAGCTACTCGAGGGGCCCCAGGGGCCACGAACAAGTGAGCATTATCAGAATCAAAGTAGAGGCAATAACAAGCCAAGGTGTTTTAGCCTAGCTAAAGAAGCTCAGACTAGAAAAGACCTCCAGGATCAAGCTGAAGAATCTGGGGTTTAGACTCTTGAAACTAAGGTTTCAGAACAGGAGGATAATAATATGATACTGACTTTTAAGTTGATGAGATGCATTCTAAGCTGGAAAGCCAGCGAAAGGGTTCAGAATGAGGTGATAAAGGTGAGCATTAGGGAGGAG…	CTAAAAAAAAAACAAAGTGAGACAAAACTTCAAGAGGAATTGAATAAAGTTCTAGGTATCAAACACTTTGATCCTTCAAAGGCTTTTCATCATGAAAGTAAAGAAAATTTTGCCCTGAAGACCTCATTAAAAGAAGGCAATACAAACTGTTACCGAGCTCCTATGGAGTGTCAAGAATCATGGAAGTAAACATCTGAGAAACCTGTTGAAGATTATTTCATTCGTCTTGTTGTTATTGATGTTGCTGTTATTATATTTGACATGGGTATTTTATAATGTTGTATTTAATTTTAACTGCCAATCCTTAAATATGTGAAAGGAACATTTTTTACCAAAGTGTCTTTTGACATTTTATTTTTTCTTGCAAATACCTCCTCCCTAATGCTCACCTTTATCACC…	AGATGTTACTGCTCAATTTGAAAGCTATAAAGCGTTAACAGCCAGTGAGATAGAAGATCTTAAGCTGGAGAACTCATCATTACAGGAAAAAGCGGCCAAGGCTGGGAAAAATGCAGAGGATGTTCAGCATCAGATTTTGGCAACTGAGAGCTCAAATCAAGAATATGTAAGGATGCTTCTAGATCTGCAGACCAAGTCAGCACTAAAGGAAACAGAAATTAAAGAAATCACAGTTTCTTTTCTTCAAAAAATAACTGATTTGCAGAACCAACTCAAGCAACAGGAGGAAGACTTTAGAAAACAGCTGGAAGATGAAGAAGGAAGAAAAGCTGAAAAAGAAAATACAACAGCAGAATTAACTGAAGAAATTAACAAGTGGCGTCTCCTCTATGAAGAACT…
HLUC_RP1_hgx5857v1_pB66_B-77	5p 3p	142301419	Homo sapiens - HMMR	https://www.ncbi.nlm.nih.gov/nuccore/NM_001142557.2	https://www.ncbi.nlm.nih.gov/gene/?term=3161		A	HMMR; [NM_001142557.2 Homo sapiens hyaluronan mediated motility receptor (HMMR), transcript variant 4, mRNA]	1146	1847	IF	Sense		99.0 / 98.1	TGGGAATGATGTATATAACTATCTATTCGATGATGAAGATACCCCACCAAACCCAAAAAAAGAGATCCTAGAACTAGCCATGGCCGCAGGGGCCACGAACGAGATAGAAGATCTTAAGCTGGAGAACTCATCATTACAGGAAAAAGCGGCCAAGGCTGGGAAAAATGCAGAGGATGTTCAGCATCAGATTTTGGCAACTGAGAGCTCAAATCAAGAATATGTAAGGATGCTTCTAGATCTGCAGACCAAGTCAGCACTAAAGGAAACAGAAATTAAAGAAATCACAGTTTCTTTTCTTCAAAAAATAACTGATTTGCAGAACCAACTCAAGCAACAGGAGGAAGACTTTAGAAAACAGCTGGAAGATGAAGAAGGAAGAAAAGCTGAAAAAGAAAATAC…	CGAGATAGAAGATCTTAAGCTGGAGAACTCATCATTACAGGAAAAAGCGGCCAAGGCTGGGAAAAATGCAGAGGATGTTCAGCATCAGATTTTGGCAACTGAGAGCTCAAATCAAGAATATGTAAGGATGCTTCTAGATCTGCAGACCAAGTCAGCACTAAAGGAAACAGAAATTAAAGAAATCACAGTTTCTTTTCTTCAAAAAATAACTGATTTGCAGAACCAACTCAAGCAACAGGAGGAAGACTTTAGAAAACAGCTGGAAGATGAAGAAGGAAGAAAAGCTGAAAAAGAAAATACAACAGCAGAATTAACTGAAGAAATTAACAAGTGGCGTCTCCTCTATGAAGAACTATATAATAAAACAAAACCTTTTCAGCTACAACTAGATGCTTTTGA…	CATCACGATTCTAGATCAGGGTTTTCCCAGTCACGACGTTGTAAAACGACGGCCAGTGAATTGTAATACGACTCACTATAGGGCGAATTGGGTACCGGGCCTCTAGACACTAGCTACTCGAGGGGCCCCAGGGGCCACGAATTCAGGGCAAAATTTTCTTTACTTTCATGATGAAAAGCCTTTGAAGGATCAAAGTGTTTGATACCTAGAACTTTATTCAATTCCTCTTGAAGTTTTGTCTCACTTTGTTTTTTTTTTTTAGCAAGCTGACAGCGGAGTTTTGATACTTCCGATTTGAGTTGGCTATTTTCATCTTTCAACTTCACAACATGCTTGATTTTTTGTTTCAAATTCTGAAGACCCAAAAATTTAACAAATGAATCTCTTATTTTATTTAGC…	CCAACTCAAATCGGAAGTATCAAAACTCCGCTGTCAGCTTGCTAAAAAAAAAAAACAAAGTGAGACAAAACTTCAAGAGGAATTGAATAAAGTTCTAGGTATCAAACACTTTGATCCTTCAAAGGCTTTTCATCATGAAAGTAAAGAAAATTTTGCCCTGAA	TGAGATAGAAGATCTTAAGCTGGAGAACTCATCATTACAGGAAAAAGCGGCCAAGGCTGGGAAAAATGCAGAGGATGTTCAGCATCAGATTTTGGCAACTGAGAGCTCAAATCAAGAATATGTAAGGATGCTTCTAGATCTGCAGACCAAGTCAGCACTAAAGGAAACAGAAATTAAAGAAATCACAGTTTCTTTTCTTCAAAAAATAACTGATTTGCAGAACCAACTCAAGCAACAGGAGGAAGACTTTAGAAAACAGCTGGAAGATGAAGAAGGAAGAAAAGCTGAAAAAGAAAATACAACAGCAGAATTAACTGAAGAAATTAACAAGTGGCGTCTCCTCTATGAAGAACTATATAATAAAACAAAACCTTTTCAGCTACAACTAGATGCTTTTGA…
HLUC_RP1_hgx5857v1_pB66_B-266	5p	142301419	Homo sapiens - HMMR	https://www.ncbi.nlm.nih.gov/nuccore/NM_001142557.2	https://www.ncbi.nlm.nih.gov/gene/?term=3161		A	HMMR; [NM_001142557.2 Homo sapiens hyaluronan mediated motility receptor (HMMR), transcript variant 4, mRNA]	1218	No Data	IF	Sense		100	TGGGATGATGTATATAACTATCTATTCGATGATGAAGATACCCCACCAAACCCAAAAAAAGAGATCCTAGAACTAGCCATGGCCGCAGGGGCCACGAAGGATGTTCAGCATCAGATTTTGGCAACTGAGAGCTCAAATCAAGAATATGTAAGGATGCTTCTAGATCTGCAGACCAAGTCAGCACTAAAGGAAACAGAAATTAAAGAAATCACAGTTTCTTTTCTTCAAAAAATAACTGATTTGCAGAACCAACTCAAGCAACAGGAGGAAGACTTTAGAAAACAGCTGGAAGATGAAGAAGGAAGAAAAGCTGAAAAAGAAAATACAACAGCAGAATTAACTGAAGAAATTAACAAGTGGCGTCTCCTCTATGAAGAACTATATAATAAAACAAAACCT…	GGATGTTCAGCATCAGATTTTGGCAACTGAGAGCTCAAATCAAGAATATGTAAGGATGCTTCTAGATCTGCAGACCAAGTCAGCACTAAAGGAAACAGAAATTAAAGAAATCACAGTTTCTTTTCTTCAAAAAATAACTGATTTGCAGAACCAACTCAAGCAACAGGAGGAAGACTTTAGAAAACAGCTGGAAGATGAAGAAGGAAGAAAAGCTGAAAAAGAAAATACAACAGCAGAATTAACTGAAGAAATTAACAAGTGGCGTCTCCTCTATGAAGAACTATATAATAAAACAAAACCTTTTCAGCTACAACTAGATGCTTTTGAAGTAGAAAAACAGGCATTGTTGAATGAACATGGTGCAGCTCAGGAACAGCTAAATAAAATAAGAGATTCATA…
HLUC_RP1_hgx5857v1_pB66_B-184	5p 3p	142301419	Homo sapiens - HMMR	https://www.ncbi.nlm.nih.gov/nuccore/NM_001142557.2	https://www.ncbi.nlm.nih.gov/gene/?term=3161		A	HMMR; [NM_001142557.2 Homo sapiens hyaluronan mediated motility receptor (HMMR), transcript variant 4, mRNA]	1224	2106	IF	Sense		100.0 / 100.0	AGGATGATGTATATAACTATCTATTCGATGATGAAGATACCCCACCAAACCCAAAAAAAGAGATCCTAGAACTAGCCATGGCCGCAGGGGCCACGAATCAGCATCAGATTTTGGCAACTGAGAGCTCAAATCAAGAATATGTAAGGATGCTTCTAGATCTGCAGACCAAGTCAGCACTAAAGGAAACAGAAATTAAAGAAATCACAGTTTCTTTTCTTCAAAAAATAACTGATTTGCAGAACCAACTCAAGCAACAGGAGGAAGACTTTAGAAAACAGCTGGAAGATGAAGAAGGAAGAAAAGCTGAAAAAGAAAATACAACAGCAGAATTAACTGAAGAAATTAACAAGTGGCGTCTCCTCTATGAAGAACTATATAATAAAACAAAACCTTTTCAGC…	TCAGCATCAGATTTTGGCAACTGAGAGCTCAAATCAAGAATATGTAAGGATGCTTCTAGATCTGCAGACCAAGTCAGCACTAAAGGAAACAGAAATTAAAGAAATCACAGTTTCTTTTCTTCAAAAAATAACTGATTTGCAGAACCAACTCAAGCAACAGGAGGAAGACTTTAGAAAACAGCTGGAAGATGAAGAAGGAAGAAAAGCTGAAAAAGAAAATACAACAGCAGAATTAACTGAAGAAATTAACAAGTGGCGTCTCCTCTATGAAGAACTATATAATAAAACAAAACCTTTTCAGCTACAACTAGATGCTTTTGAAGTAGAAAAACAGGCATTGTTGAATGAACATGGTGCAGCTCAGGAACAGCTAAATAAAATAAGAGATTCATATGCTAA…	TCGGTTCACGATTCTAGATCAGGGTTTTCCCAGTCACGACGTTGTAAAACGACGGCCAGTGAATTGTAATACGACTCACTATAGGGCGAATTGGGTACCGGGCCTCTAGACACTAGCTACTCGAGGGGCCCCAGGGGCCACGAAGGAGGAGGTATTTGCAAGAAAAAATAAAATGTCAAAAGACACTTTGGTAAAAAATGTTCCTTTCACATATTTAAGGATTGGCAGTTAAAATTAAATACAACATTATAAAATACCCATGTCAAATATAATAACAGCAACATCAATAACAACAAGACGAATGAAATAATCTTCAACAGGTTTCTCAGATGTTTACTTCCATGATTCTTGACACTCCATAGGAGCTCGGTAACAGTTTGTATTGCCTTCTTTTAATGG…	AGAACTATATAATAAAACAAAACCTTTTCAGCTACAACTAGATGCTTTTGAAGTAGAAAAACAGGCATTGTTGAATGAACATGGTGCAGCTCAGGAACAGCTAAATAAAATAAGAGATTCATATGCTAAATTATTGGGTCATCAGAATTTGAAACAAAAAATCAAGCATGTTGTGAAGTTGAAAGATGAAAATAGCCAACTCAAATCGGAAGTATCAAAACTCCGCTGTCAGCTTGCTAAAAAAAAACAAAGTGAGACAAAACTTCAAGAGGAATTGAATAAAGTTCTAGGTATCAAACACTTTGATCCTTCAAAGGCTTTTCATCATGAAAGTAAAGAAAATTTTGCCCTGAAGACCCCATTAAAAGAAGGCAATACAAACTGTTACCGAGCTCCTAT…	TCAGCATCAGATTTTGGCAACTGAGAGCTCAAATCAAGAATATGTAAGGATGCTTCTAGATCTGCAGACCAAGTCAGCACTAAAGGAAACAGAAATTAAAGAAATCACAGTTTCTTTTCTTCAAAAAATAACTGATTTGCAGAACCAACTCAAGCAACAGGAGGAAGACTTTAGAAAACAGCTGGAAGATGAAGAAGGAAGAAAAGCTGAAAAAGAAAATACAACAGCAGAATTAACTGAAGAAATTAACAAGTGGCGTCTCCTCTATGAAGAACTATATAATAAAACAAAACCTTTTCAGCTACAACTAGATGCTTTTGAAGTAGAAAAACAGGCATTGTTGAATGAACATGGTGCAGCTCAGGAACAGCTAAATAAAATAAGAGATTCATATGCTAA…
HLUC_RP1_hgx5857v1_pB66_B-39	5p 3p	142301419	Homo sapiens - HMMR	https://www.ncbi.nlm.nih.gov/nuccore/NM_001142557.2	https://www.ncbi.nlm.nih.gov/gene/?term=3161		A	HMMR; [NM_001142557.2 Homo sapiens hyaluronan mediated motility receptor (HMMR), transcript variant 4, mRNA]	1278	2245	IF	Sense		99.8 / 100.0	TGGGATGATGTATATAACTATCTATTCGATGATGAAGATACCCCACCAAACCCAAAAAAAGAGATCCTAGAACTAGCCATGGCCGCAGGGGCCACGAATCTAGATCTGCAGACCAAGTCAGCACTAAAGGAAACAGAAATTAAAGAAATCACAGTTTCTTTTCTTCAAAAAATAACTGATTTGCAGAACCAACTCAAGCAACAGGAGGAAGACTTTAGAAAACAGCTGGAAGATGAAGAAGGAAGAAAAGCTGAAAAAGAAAATACAACAGCAGAATTAACTGAAGAAATTAACAAGTGGCGTCTCCTCTATGAAGAACTATATAATAAAACAAAACCTTTTCAGCTACAACTAGATGCTTTTGAAGTAGAAAAACAGGCATTGTTGAATGAACATGGT…	TCTAGATCTGCAGACCAAGTCAGCACTAAAGGAAACAGAAATTAAAGAAATCACAGTTTCTTTTCTTCAAAAAATAACTGATTTGCAGAACCAACTCAAGCAACAGGAGGAAGACTTTAGAAAACAGCTGGAAGATGAAGAAGGAAGAAAAGCTGAAAAAGAAAATACAACAGCAGAATTAACTGAAGAAATTAACAAGTGGCGTCTCCTCTATGAAGAACTATATAATAAAACAAAACCTTTTCAGCTACAACTAGATGCTTTTGAAGTAGAAAAACAGGCATTGTTGAATGAACATGGTGCAGCTCAGGAACAGCTAAATAAAATAAGAGATTCATATGCTAAATTATTGGGTCATCAGAATTTGAAACAAAAAATCAAGCATGTTGTGAAGTTGAA…	GATCTACGATTCTAGATCAGGGTTTTCCCAGTCACGACGTTGTAAAACGACGGCCAGTGAATTGTAATACGACTCACTATAGGGCGAATTGGGTACCGGGCCTCTAGACACTAGCTACTCGAGGGGCCCCAGGGGCCACGAACTGGGGTTTAGACTCTTGAAACTAAGGTTTCAGAACAGGAGGATAATAATATGATACTGACTTTTAAGTTGATGAGATGCATTCTAAGCTGGAAAGCCAGCGAAAGGGTTCAGAATGAGGTGATAAAGGTGAGCATTAGGGAGGAGGTATTTGCAAGAAAAAATAAAATGTCAAAAGACACTTTGGTAAAAAATGTTCCTTTCACATATTTAAGGATTGGCAGTTAAAATTAAATACAACATTATAAAATACCCATG…	GAATTTGAAACAAAAAATCAAGCATGTTGTGAAGTTGAAAGATGAAAATAGCCAACTCAAATCGGAAGTATCAAAACTCCGCTGTCAGCTTGCTAAAAAAAAACAAAGTGAGACAAAACTTCAAGAGGAATTGAATAAAGTTCTAGGTATCAAACACTTTGATCCTTCAAAGGCTTTTCATCATGAAAGTAAAGAAAATTTTGCCCTGAAGACCCCATTAAAAGAAGGCAATACAAACTGTTACCGAGCTCCTATGGAGTGTCAAGAATCATGGAAGTAAACATCTGAGAAACCTGTTGAAGATTATTTCATTCGTCTTGTTGTTATTGATGTTGCTGTTATTATATTTGACATGGGTATTTTATAATGTTGTATTTAATTTTAACTGCCAATCCTTAA…	TCTAGATCTGCAGACCAAGTCAGCACTAAAGGAAACAGAAATTAAAGAAATCACAGTTTCTTTTCTTCAAAAAATAACTGATTTGCAGAACCAACTCAAGCAACAGGAGGAAGACTTTAGAAAACAGCTGGAAGATGAAGAAGGAAGAAAAGCTGAAAAAGAAAATACAACAGCAGAATTAACTGAAGAAATTAACAAGTGGCGTCTCCTCTATGAAGAACTATATAATAAAACAAAACCTTTTCAGCTACAACTAGATGCTTTTGAAGTAGAAAAACAGGCATTGTTGAATGAACATGGTGCAGCTCAGGAACAGCTAAATAAAATAAGAGATTCATATGCTAAATTATTGGGTCATCAGAATTTGAAACAAAAAATCAAGCATGTTGTGAAGTTGAA…
HLUC_RP1_hgx5857v1_pB66_B-163	5p 3p	142301419	Homo sapiens - HMMR	https://www.ncbi.nlm.nih.gov/nuccore/NM_001142557.2	https://www.ncbi.nlm.nih.gov/gene/?term=3161		A	HMMR; [NM_001142557.2 Homo sapiens hyaluronan mediated motility receptor (HMMR), transcript variant 4, mRNA]	1278	2245	IF	Sense		100.0 / 100.0	TGGGATGATGTATATAACTATCTATTCGATGATGAAGATACCCCACCAAACCCAAAAAAAGAGATCCTAGAACTAGCCATGGCCGCAGGGGCCACGAATCTAGATCTGCAGACCAAGTCAGCACTAAAGGAAACAGAAATTAAAGAAATCACAGTTTCTTTTCTTCAAAAAATAACTGATTTGCAGAACCAACTCAAGCAACAGGAGGAAGACTTTAGAAAACAGCTGGAAGATGAAGAAGGAAGAAAAGCTGAAAAAGAAAATACAACAGCAGAATTAACTGAAGAAATTAACAAGTGGCGTCTCCTCTATGAAGAACTATATAATAAAACAAAACCTTTTCAGCTACAACTAGATGCTTTTGAAGTAGAAAAACAGGCATTGTTGAATGAACATGGT…	TCTAGATCTGCAGACCAAGTCAGCACTAAAGGAAACAGAAATTAAAGAAATCACAGTTTCTTTTCTTCAAAAAATAACTGATTTGCAGAACCAACTCAAGCAACAGGAGGAAGACTTTAGAAAACAGCTGGAAGATGAAGAAGGAAGAAAAGCTGAAAAAGAAAATACAACAGCAGAATTAACTGAAGAAATTAACAAGTGGCGTCTCCTCTATGAAGAACTATATAATAAAACAAAACCTTTTCAGCTACAACTAGATGCTTTTGAAGTAGAAAAACAGGCATTGTTGAATGAACATGGTGCAGCTCAGGAACAGCTAAATAAAATAAGAGATTCATATGCTAAATTATTGGGTCATCAGAATTTGAAACAAAAAATCAAGCATGTTGTGAAGTTGAA…	CCATCACGATTCTAGATCAGGGTTTTCCCAGTCACGACGTTGTAAAACGACGGCCAGTGAATTGTAATACGACTCACTATAGGGCGAATTGGGTACCGGGCCTCTAGACACTAGCTACTCGAGGGGCCCCAGGGGCCACGAACTGGGGTTTAGACTCTTGAAACTAAGGTTTCAGAACAGGAGGATAATAATATGATACTGACTTTTAAGTTGATGAGATGCATTCTAAGCTGGAAAGCCAGCGAAAGGGTTCAGAATGAGGTGATAAAGGTGAGCATTAGGGAGGAGGTATTTGCAAGAAAAAATAAAATGTCAAAAGACACTTTGGTAAAAAATGTTCCTTTCACATATTTAAGGATTGGCAGTTAAAATTAAATACAACATTATAAAATACCCATG…	AAATCAAGCATGTTGTGAAGTTGAAAGATGAAAATAGCCAACTCAAATCGGAAGTATCAAAACTCCGCTGTCAGCTTGCTAAAAAAAAACAAAGTGAGACAAAACTTCAAGAGGAATTGAATAAAGTTCTAGGTATCAAACACTTTGATCCTTCAAAGGCTTTTCATCATGAAAGTAAAGAAAATTTTGCCCTGAAGACCCCATTAAAAGAAGGCAATACAAACTGTTACCGAGCTCCTATGGAGTGTCAAGAATCATGGAAGTAAACATCTGAGAAACCTGTTGAAGATTATTTCATTCGTCTTGTTGTTATTGATGTTGCTGTTATTATATTTGACATGGGTATTTTATAATGTTGTATTTAATTTTAACTGCCAATCCTTAAATATGTGAAAGGAA…	TCTAGATCTGCAGACCAAGTCAGCACTAAAGGAAACAGAAATTAAAGAAATCACAGTTTCTTTTCTTCAAAAAATAACTGATTTGCAGAACCAACTCAAGCAACAGGAGGAAGACTTTAGAAAACAGCTGGAAGATGAAGAAGGAAGAAAAGCTGAAAAAGAAAATACAACAGCAGAATTAACTGAAGAAATTAACAAGTGGCGTCTCCTCTATGAAGAACTATATAATAAAACAAAACCTTTTCAGCTACAACTAGATGCTTTTGAAGTAGAAAAACAGGCATTGTTGAATGAACATGGTGCAGCTCAGGAACAGCTAAATAAAATAAGAGATTCATATGCTAAATTATTGGGTCATCAGAATTTGAAACAAAAAATCAAGCATGTTGTGAAGTTGAA…
HLUC_RP1_hgx5857v1_pB66_B-211	5p 3p	142301419	Homo sapiens - HMMR	https://www.ncbi.nlm.nih.gov/nuccore/NM_001142557.2	https://www.ncbi.nlm.nih.gov/gene/?term=3161		A	HMMR; [NM_001142557.2 Homo sapiens hyaluronan mediated motility receptor (HMMR), transcript variant 4, mRNA]	1278	2245	IF	Sense		100.0 / 99.8	TGGATGATGTATATAACTATCTATTCGATGATGAAGATACCCCACCAAACCCAAAAAAAGAGATCCTAGAACTAGCCATGGCCGCAGGGGCCACGAATCTAGATCTGCAGACCAAGTCAGCACTAAAGGAAACAGAAATTAAAGAAATCACAGTTTCTTTTCTTCAAAAAATAACTGATTTGCAGAACCAACTCAAGCAACAGGAGGAAGACTTTAGAAAACAGCTGGAAGATGAAGAAGGAAGAAAAGCTGAAAAAGAAAATACAACAGCAGAATTAACTGAAGAAATTAACAAGTGGCGTCTCCTCTATGAAGAACTATATAATAAAACAAAACCTTTTCAGCTACAACTAGATGCTTTTGAAGTAGAAAAACAGGCATTGTTGAATGAACATGGTG…	TCTAGATCTGCAGACCAAGTCAGCACTAAAGGAAACAGAAATTAAAGAAATCACAGTTTCTTTTCTTCAAAAAATAACTGATTTGCAGAACCAACTCAAGCAACAGGAGGAAGACTTTAGAAAACAGCTGGAAGATGAAGAAGGAAGAAAAGCTGAAAAAGAAAATACAACAGCAGAATTAACTGAAGAAATTAACAAGTGGCGTCTCCTCTATGAAGAACTATATAATAAAACAAAACCTTTTCAGCTACAACTAGATGCTTTTGAAGTAGAAAAACAGGCATTGTTGAATGAACATGGTGCAGCTCAGGAACAGCTAAATAAAATAAGAGATTCATATGCTAAATTATTGGGTCATCAGAATTTGAAACAAAAAATCAAGCATGTTGTGAAGTTGAA…	TCGCATCTACGATTCTAGATCAGGGTTTTCCCAGTCACGACGTTGTAAAACGACGGCCAGTGAATTGTAATACGACTCACTATAGGGCGAATTGGGTACCGGGCCTCTAGACACTAGCTACTCGAGGGGCCCCAGGGGCCACGAACTGGGGTTTAGACTCTTGAAACTAAGGTTTCAGAACAGGAGGATAATAATATGATACTGACTTTTAAGTTGATGAGATGCATTCTAAGCTGGAAAGCCAGCGAAAGGGTTCAGAATGAGGTGATAAAGGTGAGCATTAGGGAGGAGGTATTTGCAAGAAAAAATAAAATGTCAAAAGACACTTTGGTAAAAAATGTTCCTTTCACATATTTAAGGATTGGCAGTTAAAATTAAATACAACATTATAAAATACCC…	AGAATTTGAAACAAAAAAATCAAGCATGTTGTGAAGTTGAAAGATGAAAATAGCCAACTCAAATCGGAAGTATCAAAACTCCGCTGTCAGCTTGCTAAAAAAAAACAAAGTGAGACAAAACTTCAAGAGGAATTGAATAAAGTTCTAGGTATCAAACACTTTGATCCTTCAAAGGCTTTTCATCATGAAAGTAAAGAAAATTTTGCCCTGAAGACCCCATTAAAAGAAGGCAATACAAACTGTTACCGAGCTCCTATGGAGTGTCAAGAATCATGGAAGTAAACATCTGAGAAACCTGTTGAAGATTATTTCATTCGTCTTGTTGTTATTGATGTTGCTGTTATTATATTTGACATGGGTATTTTATAATGTTGTATTTAATTTTAACTGCCAATCCTT…	TCTAGATCTGCAGACCAAGTCAGCACTAAAGGAAACAGAAATTAAAGAAATCACAGTTTCTTTTCTTCAAAAAATAACTGATTTGCAGAACCAACTCAAGCAACAGGAGGAAGACTTTAGAAAACAGCTGGAAGATGAAGAAGGAAGAAAAGCTGAAAAAGAAAATACAACAGCAGAATTAACTGAAGAAATTAACAAGTGGCGTCTCCTCTATGAAGAACTATATAATAAAACAAAACCTTTTCAGCTACAACTAGATGCTTTTGAAGTAGAAAAACAGGCATTGTTGAATGAACATGGTGCAGCTCAGGAACAGCTAAATAAAATAAGAGATTCATATGCTAAATTATTGGGTCATCAGAATTTGAAACAAAAAATCAAGCATGTTGTGAAGTTGAA…
HLUC_RP1_hgx5857v1_pB66_B-63	5p 3p	142301419	Homo sapiens - HMMR	https://www.ncbi.nlm.nih.gov/nuccore/NM_001142557.2	https://www.ncbi.nlm.nih.gov/gene/?term=3161		A	HMMR; [NM_001142557.2 Homo sapiens hyaluronan mediated motility receptor (HMMR), transcript variant 4, mRNA]	1374	1979	IF	Sense		100.0 / 99.2	TAGATGATGTATATAACTATCTATTCGATGATGAAGATACCCCACCAAACCCAAAAAAAGAGATCCTAGAACTAGCCATGGCCGCAGGGGCCACGAACAAGCAACAGGAGGAAGACTTTAGAAAACAGCTGGAAGATGAAGAAGGAAGAAAAGCTGAAAAAGAAAATACAACAGCAGAATTAACTGAAGAAATTAACAAGTGGCGTCTCCTCTATGAAGAACTATATAATAAAACAAAACCTTTTCAGCTACAACTAGATGCTTTTGAAGTAGAAAAACAGGCATTGTTGAATGAACATGGTGCAGCTCAGGAACAGCTAAATAAAATAAGAGATTCATATGCTAAATTATTGGGTCATCAGAATTTGAAACAAAAAATCAAGCATGTTGTGAAGTTGA…	CAAGCAACAGGAGGAAGACTTTAGAAAACAGCTGGAAGATGAAGAAGGAAGAAAAGCTGAAAAAGAAAATACAACAGCAGAATTAACTGAAGAAATTAACAAGTGGCGTCTCCTCTATGAAGAACTATATAATAAAACAAAACCTTTTCAGCTACAACTAGATGCTTTTGAAGTAGAAAAACAGGCATTGTTGAATGAACATGGTGCAGCTCAGGAACAGCTAAATAAAATAAGAGATTCATATGCTAAATTATTGGGTCATCAGAATTTGAAACAAAAAATCAAGCATGTTGTGAAGTTGAAAGATGAAAATAGCCAACTCAAATCGGAAGTATCAAAACTCCGCTGTCAGCTTGCTAAAAAAAAACAAAGTGAGACAAAACTTCAAGAGGAATTGAA…	GTTCACGATTCTAGATCAGGGTTTTCCCAGTCACGACGTTGTAAAACGACGGCCAGTGAATTGTAATACGACTCACTATAGGGCGAATTGGGTACCGGGCCTCTAGACACTAGCTACTCGAGGGGCCCCAGGGGCCACGAAATAACAGCAACATCAATAACAACAAGACGAATGAAATAATCTTCAACAGGTTTCTCAGATGTTTACTTCCATGATTCTTGACACTCCATAGGAGCTCGGTAACAGTTTGTATTGCCTTCTTTTAATGGGGTCTTCAGGGCAAAATTTTCTTTACTTTCATGATGAAAAGCCTTTGAAGGATCAAAGTGTTTGATACCTAGAACTTTATTCAATTCCTCTTGAAGTTTTGTCTCACTTTGTTTTTTTTTAGCAAGCTGA…	CAACAGGAGGAAGACTTTAGAAAACAGCTGGAAGATGAAGAAGGAAGAAAAGCTGAAAAAGAAAATACAACAGCAGAATTAACTGAAGAAATTAACAAGTGGCGTCTCCTCTATGAAGAACTATATAATAAAACAAAACCTTTTCAGCTACAACTAGCATGCCCTTTGAAGTAGAAAAACAGGCATTGTTGAATGACCCATGGTGCAGCTCAGGAACAGCTAAATAAAATAAGAGATTCATATGCTAAATTATTGGGTCATCAGAATTTGAAACAAAAAATCAAGCATGTTGTGAAGTTGAAAGATGAAAATAGCCAACTCAAATCGGAAGTATCAAAACTCCGCTGTCAGCTTGCTAAAAAAAAACAAAGTGAGACAAAACTTCAAGAGGAATTGAAT…	CAAGCAACAGGAGGAAGACTTTAGAAAACAGCTGGAAGATGAAGAAGGAAGAAAAGCTGAAAAAGAAAATACAACAGCAGAATTAACTGAAGAAATTAACAAGTGGCGTCTCCTCTATGAAGAACTATATAATAAAACAAAACCTTTTCAGCTACAACTAGATGCTTTTGAAGTAGAAAAACAGGCATTGTTGAATGAACATGGTGCAGCTCAGGAACAGCTAAATAAAATAAGAGATTCATATGCTAAATTATTGGGTCATCAGAATTTGAAACAAAAAATCAAGCATGTTGTGAAGTTGAAAGATGAAAATAGCCAACTCAAATCGGAAGTATCAAAACTCCGCTGTCAGCTTGCTAAAAAAAAACAAAGTGAGACAAAACTTCAAGAGGAATTGAA…
HLUC_RP1_hgx5857v1_pB66_B-205	5p	142301419	Homo sapiens - HMMR	https://www.ncbi.nlm.nih.gov/nuccore/NM_001142557.2	https://www.ncbi.nlm.nih.gov/gene/?term=3161		A	HMMR; [NM_001142557.2 Homo sapiens hyaluronan mediated motility receptor (HMMR), transcript variant 4, mRNA]	1392	No Data	IF	Sense		97.1	TGGGATGATGTATATAACTATCTATTCGATGATGAAGATACCCCACCAAACCCAAAAAAAGAGATCCTAGAACAAGCCATGGCCGCAGGGGCCACGAACTTTAGAAAACAGCTGGAAGATGAAGAAGGAAGAAAAGCTGAAAAAGAAAATACAACAGCAGAATTAACTGAAGAAATTAACAAGTGGCGTCTCCTCTATGAAGAACTATATAATAAAACAAAACCTTTTCAGCTACAACTAGATGCTTTTGAAGTAGAAAAACAGGCATTGTTGAATGAACATGGTGCAGCTCAGGAACAGCTAAATAAAATAAGAGATTCATATGCTAAATTATTGGGTCATCAGAATTTGAAACAAAAAATCAAGCATGTTGTGAAGTTGAAAGATGAAAATAGCCAA…	CTTTAGAAAACAGCTGGAAGATGAAGAAGGAAGAAAAGCTGAAAAAGAAAATACAACAGCAGAATTAACTGAAGAAATTAACAAGTGGCGTCTCCTCTATGAAGAACTATATAATAAAACAAAACCTTTTCAGCTACAACTAGATGCTTTTGAAGTAGAAAAACAGGCATTGTTGAATGAACATGGTGCAGCTCAGGAACAGCTAAATAAAATAAGAGATTCATATGCTAAATTATTGGGTCATCAGAATTTGAAACAAAAAATCAAGCATGTTGTGAAGTTGAAAGATGAAAATAGCCAACTCAAATCGGAAGTATCAAAACTCCGCTGTCAGCTTGCTAAAAAAAAAAAAAAGGGGACAAAGGGGCCCCAGGAATTGATGGGGTC
HLUC_RP1_hgx5857v1_pB66_B-261	5p 3p	142301419 / 142301497	Homo sapiens - HMMR	https://www.ncbi.nlm.nih.gov/nuccore/NM_001142557.2	https://www.ncbi.nlm.nih.gov/gene/?term=3161		A	HMMR; [NM_001142557.2 Homo sapiens hyaluronan mediated motility receptor (HMMR), transcript variant 4, mRNA]	1395	2666	IF	Sense		98.0 / 99.0	TGGATGATGTATATAACTATCTATTCGATGATGAAGATACCCCACCAAACCCAAAAAAAGAGATCCTAGAACTAGCCATGGCCGCAGGGGCCACGAATATAAAACAACTGGAAGATGAAGAAGGAAGAAAAGCTGAAAAAGAAAATACAACAGCAGAATTAACTGAAGAAATTAACAAGTGGCGTCTCCTCTATGAAGAACTATATAATAAAACAAAACCTTTTCAGCTACAACTAGATGCTTTTGAAGTAGAAAAACAGGCGTTGTTGAATGAACATGGTGCAGCTCAGGAACAGCTAAATAAAATAAGAGATTCATATGCTAAATTATTGGGTCATCAGAATTTGAAACAAAAAATCAAGCATGTTGTGAAGTTGAAAGATGAAAATAGCCAACTCA…	TATAAAACAACTGGAAGATGAAGAAGGAAGAAAAGCTGAAAAAGAAAATACAACAGCAGAATTAACTGAAGAAATTAACAAGTGGCGTCTCCTCTATGAA	CGATCACGATTCTAGATCAGGGTTTTCCCAGTCACGACGTTGTAAAACGACGGCCAGTGAATTGTAATACGACTCACTATAGGGCGAATTGGGTACCGGGCCTCTAGACACTAGCTACTCGAGGGGCCCCAGGGGCCACGAAATTTCGTATTACACAAATGTTAATCAAATGCTGAGTAGACATGCAGATGACAAGCAGTATATGACAAACTCTGAAGAAATAGTTACATGTAGAGTTTCTCATATTTTTAGTGTATCTAATAATTAAGTGAAGAGTTTGTTAAGAATGCAGGCTTAAAGGCCAATCCACAGATTATAATTTCATACAAACAGGATGGAGCCTAAGAACCTGTAAATTATTAAACAACTGATTAAAAATAGAGAGGTTTCTATGAGGTT…	GAGAAACTCTACATGTAACTATTTCTTCAGAGTTTGTCATATACTGCTTGTCATCTGCATGTCTACTCAGCATTTGATTAACATTTGTGTAATACGAAAT	TAGAAAACAGCTGGAAGATGAAGAAGGAAGAAAAGCTGAAAAAGAAAATACAACAGCAGAATTAACTGAAGAAATTAACAAGTGGCGTCTCCTCTATGAAGAACTATATAATAAAACAAAACCTTTTCAGCTACAACTAGATGCTTTTGAAGTAGAAAAACAGGCATTGTTGAATGAACATGGTGCAGCTCAGGAACAGCTAAATAAAATAAGAGATTCATATGCTAAATTATTGGGTCATCAGAATTTGAAACAAAAAATCAAGCATGTTGTGAAGTTGAAAGATGAAAATAGCCAACTCAAATCGGAAGTATCAAAACTCCGCTGTCAGCTTGCTAAAAAAAAACAAAGTGAGACAAAACTTCAAGAGGAATTGAATAAAGTTCTAGGTATCAAACA…
HLUC_RP1_hgx5857v1_pB66_B-95	5p 3p	142301419	Homo sapiens - HMMR	https://www.ncbi.nlm.nih.gov/nuccore/NM_001142557.2	https://www.ncbi.nlm.nih.gov/gene/?term=3161		A	HMMR; [NM_001142557.2 Homo sapiens hyaluronan mediated motility receptor (HMMR), transcript variant 4, mRNA]	1437	1987	IF	Sense		100.0 / 100.0	TGGATGATGTATATAACTATCTATTCGATGATGAAGATACCCCACCAAACCCAAAAAAAGAGATCCTAGAACTAGCCATGGCCGCAGGGGCCACGAAAGAAAATACAACAGCAGAATTAACTGAAGAAATTAACAAGTGGCGTCTCCTCTATGAAGAACTATATAATAAAACAAAACCTTTTCAGCTACAACTAGATGCTTTTGAAGTAGAAAAACAGGCATTGTTGAATGAACATGGTGCAGCTCAGGAACAGCTAAATAAAATAAGAGATTCATATGCTAAATTATTGGGTCATCAGAATTTGAAACAAAAAATCAAGCATGTTGTGAAGTTGAAAGATGAAAATAGCCAACTCAAATCGGAAGTATCAAAACTCCGCTGTCAGCTTGCTAAAAAAA…	AGAAAATACAACAGCAGAATTAACTGAAGAAATTAACAAGTGGCGTCTCCTCTATGAAGAACTATATAATAAAACAAAACCTTTTCAGCTACAACTAGATGCTTTTGAAGTAGAAAAACAGGCATTGTTGAATGAACATGGTGCAGCTCAGGAACAGCTAAATAAAATAAGAGATTCATATGCTAAATTATTGGGTCATCAGAATTTGAAACAAAAAATCAAGCATGTTGTGAAGTTGAAAGATGAAAATAGCCAACTCAAATCGGAAGTATCAAAACTCCGCTGTCAGCTTGCTAAAAAAAAACAAAGTGAGACAAAACTTCAAGAGGAATTGAATAAAGTTCTAGGTATCAAACACTTTGATCCTTCAAAGGCTTTTCATCATGAAAGTAAAGAAAA…	TGCATCTACGATTCTAGATCAGGGTTTTCCCAGTCACGACGTTGTAAAACGACGGCCAGTGAATTGTAATACGACTCACTATAGGGCGAATTGGGTACCGGGCCTCTAGACACTAGCTACTCGAGGGGCCCCAGGGGCCACGAACAAATATAATAACAGCAACATCAATAACAACAAGACGAATGAAATAATCTTCAACAGGTTTCTCAGATGTTTACTTCCATGATTCTTGACACTCCATAGGAGCTCGGTAACAGTTTGTATTGCCTTCTTTTAATGGGGTCTTCAGGGCAAAATTTTCTTTACTTTCATGATGAAAAGCCTTTGAAGGATCAAAGTGTTTGATACCTAGAACTTTATTCAATTCCTCTTGAAGTTTTGTCTCACTTTGTTTTTTTT…	GAAAATACAACAGCAGAATTAACTGAAGAAATTAACAAGTGGCGTCTCCTCTATGAAGAACTATATAATAAAACAAAACCTTTTCAGCTACAACTAGATGCTTTTGAAGTAGAAAAACAGGCATTGTTGAATGAACATGGTGCAGCTCAGGAACAGCTAAATAAAATAAGAGATTCATATGCTAAATTATTGGGTCATCAGAATTTGAAACAAAAAATCAAGCATGTTGTGAAGTTGAAAGATGAAAATAGCCAACTCAAATCGGAAGTATCAAAACTCCGCTGTCAGCTTGCTAAAAAAAAACAAAGTGAGACAAAACTTCAAGAGGAATTGAATAAAGTTCTAGGTATCAAACACTTTGATCCTTCAAAGGCTTTTCATCATGAAAGTAAAGAAAAT…	AGAAAATACAACAGCAGAATTAACTGAAGAAATTAACAAGTGGCGTCTCCTCTATGAAGAACTATATAATAAAACAAAACCTTTTCAGCTACAACTAGATGCTTTTGAAGTAGAAAAACAGGCATTGTTGAATGAACATGGTGCAGCTCAGGAACAGCTAAATAAAATAAGAGATTCATATGCTAAATTATTGGGTCATCAGAATTTGAAACAAAAAATCAAGCATGTTGTGAAGTTGAAAGATGAAAATAGCCAACTCAAATCGGAAGTATCAAAACTCCGCTGTCAGCTTGCTAAAAAAAAACAAAGTGAGACAAAACTTCAAGAGGAATTGAATAAAGTTCTAGGTATCAAACACTTTGATCCTTCAAAGGCTTTTCATCATGAAAGTAAAGAAAA…
HLUC_RP1_hgx5857v1_pB66_B-85	5p 3p	142301434	Homo sapiens - HNRNPA1	https://www.ncbi.nlm.nih.gov/nuccore/NM_002136.4	https://www.ncbi.nlm.nih.gov/gene/?term=3178		N/A	HNRNPA1; [NM_002136.4 Homo sapiens heterogeneous nuclear ribonucleoprotein A1 (HNRNPA1), transcript variant 1, mRNA]	1014	648	??	AntiSense		100.0 / 100.0	TGGATGATGTATATAACTATCTATTCGATGATGAAGATACCCCACCAAACCCAAAAAAAGAGATCCTAGAACTAGCCATGGCCGCAGGGGCCACGAACTTCCCTGTCACTTCTCTGGCTCTCCTCTCCTGCTAAGCTTTGTTTCCTAATTAAAATCTTCTGCCACTGCCATAGCTACTGCTGCTGCTGGAACCGCCATAGCCACCTTGGTTTCGTGGTTTTGCAAAGTATTGGCCTCCACCGCCATAGGGGCCAGAGCTTCTGCCTCCAAAATTTCCTCCCTTCATGGGTCCAAAATTTGAAGACTGATTGTTGTAATTCCCAAAATCATTGTAGCTTCCACCACCTCCAAAATTGCTTCCATCATTACCAAATCCATTATAGCCATCCCCACTGCCAC…	CTTCCCTGTCACTTCTCTGGCTCTCCTCTCCTGCTAAGCTTTGTTTCCTAATTAAAATCTTCTGCCACTGCCATAGCTACTGCTGCTGCTGGAACCGCCATAGCCACCTTGGTTTCGTGGTTTTGCAAAGTATTGGCCTCCACCGCCATAGGGGCCAGAGCTTCTGCCTCCAAAATTTCCTCCCTTCATGGGTCCAAAATTTGAAGACTGATTGTTGTAATTCCCAAAATCATTGTAGCTTCCACCACCTCCAAAATTGCTTCCATCATTACCAAATCCATTATAGCCATCCCCACTGCCACCATATCCACCACCACCACGGCTGCCACCAAAGCCACCACGACCACTGAAGTTTCCTCCACGACC	CGATCTACGATTCTAGATCAGGGTTTTCCCAGTCACGACGTTGTAAAACGACGGCCAGTGAATTGTAATACGACTCACTATAGGGCGAATTGGGTACCGGGCCTCTAGACACTAGCTACTCGAGGGGCCCCAGGGGCCACGAACGGTCGTGGAGGAAACTTCAGTGGTCGTGGTGGCTTTGGTGGCAGCCGTGGTGGTGGTGGATATGGTGGCAGTGGGGATGGCTATAATGGATTTGGTAATGATGGAAGCAATTTTGGAGGTGGTGGAAGCTACAATGATTTTGGGAATTACAACAATCAGTCTTCAAATTTTGGACCCATGAAGGGAGGAAATTTTGGAGGCAGAAGCTCTGGCCCCTATGGCGGTGGAGGCCAATACTTTGCAAAACCACGAAAC…	TTCCCTGTCACTTCTCTGGCTCTCCTCTCCTGCTAAGCTTTGTTTCCTAATTAAAATCTTCTGCCACTGCCATAGCTACTGCTGCTGCTGGAACCGCCATAGCCACCTTGGTTTCGTGGTTTTGCAAAGTATTGGCCTCCACCGCCATAGGGGCCAGAGCTTCTGCCTCCAAAATTTCCTCCCTTCATGGGTCCAAAATTTGAAGACTGATTGTTGTAATTCCCAAAATCATTGTAGCTTCCACCACCTCCAAAATTGCTTCCATCATTACCAAATCCATTATAGCCATCCCCACTGCCACCATATCCACCACCACCACGGCTGCCACCAAAGCCACCACGACCACTGAAGTTTCCTCCACGACCG	CTTCCCTGTCACTTCTCTGGCTCTCCTCTCCTGCTAAGCTTTGTTTCCTAATTAAAATCTTCTGCCACTGCCATAGCTACTGCTGCTGCTGGAACCGCCATAGCCACCTTGGTTTCGTGGTTTTGCAAAGTATTGGCCTCCACCGCCATAGGGGCCAGAGCTTCTGCCTCCAAAATTTCCTCCCTTCATGGGTCCAAAATTTGAAGACTGATTGTTGTAATTCCCAAAATCATTGTAGCTTCCACCACCTCCAAAATTGCTTCCATCATTACCAAATCCATTATAGCCATCCCCACTGCCACCATATCCACCACCACCACGGCTGCCACCAAAGCCACCACGACCACTGAAGTTTCCTCCACGACCG
HLUC_RP1_hgx5857v1_pB66_B-53	5p 3p	142301515	Homo sapiens - HNRNPA2B1 varB1	https://www.ncbi.nlm.nih.gov/nuccore/NM_031243.3	https://www.ncbi.nlm.nih.gov/gene/?term=3181		N/A	HNRNPA2B1 varB1; [NM_031243.3 Homo sapiens heterogeneous nuclear ribonucleoprotein A2/B1 (HNRNPA2B1), transcript variant B1, mRNA]	1486	957	??	AntiSense		100.0 / 99.4	TGGATGATGTATATAACTATCTATTCGATGATGAAGATACCCCACCAAACCCAAAAAAAGAGATCCTAGAACTAGCCATGGCCGCAGGGGCCACGAAGTCTTATTACACCATGATCCTGGCTAATAGCTTTTCAAAACTTTGAGAAAAATCTTAAAAAAGGTTTCACATGTCACCTGAAACTTACAAATTTAACATTATCAAAGAAGGAATGCTTCTACACTCTTACAAAGACCACTAGAAAGAAACAACAATTAAAAAGCTAAGAAACTGTCTCAAAGGCATTTTTTTTTACAATCCTTCCTCCACAGTAAGGTAATGTTATTAAATAATCCAATCCATTCACAAAATGGCTCTCTGCATCTGCTCTGGTGTCTTCTGCCATATCACTGCATATTTAT…	GTCTTATTACACCATGATCCTGGCTAATAGCTTTTCAAAACTTTGAGAAAAATCTTAAAAAAGGTTTCACATGTCACCTGAAACTTACAAATTTAACATTATCAAAGAAGGAATGCTTCTACACTCTTACAAAGACCACTAGAAAGAAACAACAATTAAAAAGCTAAGAAACTGTCTCAAAGGCATTTTTTTTTACAATCCTTCCTCCACAGTAAGGTAATGTTATTAAATAATCCAATCCATTCACAAAATGGCTCTCTGCATCTGCTCTGGTGTCTTCTGCCATATCACTGCATATTTATGCATGACTGAGATAAGAGTTTCCTTAACATTGTTATTTCGATAACCTGAAGCTGTTCTGTTACCTCTGGGCTCTCATCCTCTCCTATTTATACAGTG…	GATTCTACGATTCTAGATCAGGGTTTTCCCAGTCACGACGTTGTAAAACGACGGCCAGTGAATTGTAATACGACTCACTATAGGGCGAATTGGGTACCGGGCCTCTAGACACTAGCTACTCGAGGGGCCCCAGGGGCCACGAAAAACTTTGGTGGTAGCAGGAACATGGGGGGACCATATGGTGGAGGAAACTATGGTCCAGGAGGCAGTGGAGGAAGTGGGGGTTATGGTGGGAGGAGCCGATACTGAGCTTCTTCCTATTTGCCATGGGCTTCACTGTATAAATAGGAGAGGATGAGAGCCCAGAGGTAACAGAACAGCTTCAGGTTATCGAAATAACAATGTTAAGGAAACTCTTATCTCAGTCATGCATAAATATGCAGTGATATGGCAGAAGAC…	TCTTATTACACCATGATCCTGGCTAATAGCTTTTCAAAACCTTTGAGAAAAATCTTAAAAAAGGTTTCACATGTCACCTGAAACTTACAAATTTAACATTATCAAAGAAGGAATGCTTCTACACCCCTTACAAAGACCACTAGAAAGAAACAACAATTAAAAAGCTAAGAAACTGTCTCAAAGGCATTTTTTTTTACAATCCTTCCTCCACAGTAAGGTAATGTTATTAAATAATCCAATCCATTCACAAAATGGCTCTCTGCATCTGCTCTGGTGTCTTCTGCCATATCACTGCATATTTATGCATGACTGAGATAAGAGTTTCCTTAACATTGTTATTTCGATAACCTGAAGCTGTTCTGTTACCTCTGGGCTCTCATCCTCTCCTATTTATACAGT…	GTCTTATTACACCATGATCCTGGCTAATAGCTTTTCAAAACTTTGAGAAAAATCTTAAAAAAGGTTTCACATGTCACCTGAAACTTACAAATTTAACATTATCAAAGAAGGAATGCTTCTACACTCTTACAAAGACCACTAGAAAGAAACAACAATTAAAAAGCTAAGAAACTGTCTCAAAGGCATTTTTTTTTACAATCCTTCCTCCACAGTAAGGTAATGTTATTAAATAATCCAATCCATTCACAAAATGGCTCTCTGCATCTGCTCTGGTGTCTTCTGCCATATCACTGCATATTTATGCATGACTGAGATAAGAGTTTCCTTAACATTGTTATTTCGATAACCTGAAGCTGTTCTGTTACCTCTGGGCTCTCATCCTCTCCTATTTATACAGTG…
HLUC_RP1_hgx5857v1_pB66_B-260	5p 3p	142301521 / 142301517	Homo sapiens - HNRNPUL2	https://www.ncbi.nlm.nih.gov/nuccore/NM_001079559.3	https://www.ncbi.nlm.nih.gov/gene/?term=221092		N/A	HNRNPUL2; [NM_001079559.3 Homo sapiens heterogeneous nuclear ribonucleoprotein U like 2 (HNRNPUL2), mRNA]	2014	941	??	AntiSense		99.5 / 99.8	TAAAAAGGGGAGGATGTATATAACTATCTATTCGATGATGAAGATACCCCACCAAACCCAAAAAAAGAGATCCTAGAACTAGCCATGGCCGCAGGGGCCACGAACCCGGTTGTCGTACCTCGGCGCTGCCCGCCCACATAGCCTTGGCCCCGGCTTCGGTTCTGCCGGTTACGCTTGTTTCGGTTGTTTCGGCGATTTGTCCGCTTCTCGGAGGGGGGCAGAAGCTTCCTTGCCTCCTCCTTGTACTTAGTGACAATGGGCTGAGCTTCCTCCTTCTCCAGCTCCCCATATGTCACCTCATCCATATAGTCGCATTTTTCAGGCAAAGAGAAGTTGGCTTTCATCTCCAGCATTATAGATTCAGGCACATCATCTCCCTCTACTTCCTTCCTCAACTCC…	CCCGGTTGTCGTACCTCGGCGCTGCCCGCCCACATAGCCTTGGCCCCGGCTTCGGTTCTGCCGGTTACGCTTGTTTCGGTTGTTTCGGCGATTTGTCCGCTTCTCGGAGGGGGGCAGAAGCTTCCTTGCCTCCTCCTTGTACTTAGTGACAATGGGCTGAGCTTCCTCCTTCTCCAGCTCCCCATATGTCACCTCATCCATATAGTCGCATTTTTCAGGCAAAGAGAAGTTGGCTTTCATCTCCAGCATTATAGATTCAGGCACATCATCTCCCTCTACTTCCTTCCTCAACTCCAGCCTCTTCTTCCATTCTTCCTCATTAGGGACAACCACCACCACTTTCCGAGAGAAGGTCTTGAACAGCAATAGCTTCCGCC	CATCTACGATTCTAGATCAGGGTTTTCCCAGTCACGACGTTGTAAAACGACGGCCAGTGAATTGTAATACGACTCACTATAGGGCGAATTGGGTACCGGGCCTCTAGACACTAGCTACTCGAGGGGCCCCAGGGGCCACGAATTCGAGTTGGGTGGTCTGTTGATTTTTCCCGTCCACAGCTTGGTGAAGATGAATTCTCTTACGGTTTCGATGGACGAGGACTCAAGGCAGAAAATGGACAATTTGAGGAATTTGGCCAGACTTTTGGGGAGAATGATGTTATTGGCTGCTTTGCTAATTTTGAGACTGAAGAAGTAGAACTTTCCTTCTCCAAGAATGGAGAAGACCTAGGTGTGGCATTCTGGATCAGCAAGGATTCCCTGGCAGACCGGGCCCTT…	AGGCTTGCTGAACTAAAAGGTCTCGGCTTTTGGGGTCCATCTCTGGCTCCTCGAGACCCTTCATCCTCATTTGATTGAGCACAGTCTCAGCTCCCAGGACATTGTATCTTTTCTCAGGGTTTTCTTTTGCATATTCAGTGCCCACTGGGTCTTTCCAGATCCGGGTAGTCCCACCATCAGAATCACCTCACATTCCTCTATGGTCTTGGGAGGGACTGCAGTGCGTACACGCTCCTCAACAGGCACAGCATGAATGAACACAAACTCTTCTGGTGGTGGGAAGAAGGGCTCCTCCTTCTGACCGAAGTTTAATTCTACAACACAATTTTTGCAGAGGACATGGGGTAGAAGGGCCCGGTCTGCCAGGGAATCCTTGCTGATCCAGAATGCCACACCTAG…	CCCGGTTGTCGTAGCCTCGGCGCTGCCCGCCCACATAGCCTTGGCCCCGGCTTCGGTTCTGCCGGTTACGCTTGTTTCGGTTGTTTCGGCGATTTGTCCGCTTCTCGGAGGGGGGCAGAAGCTTCCTTGCCTCCTCCTTGTACTTAGTGACAATGGGCTGAGCTTCCTCCTTCTCCAGCTCCCCATATGTCACCTCATCCATATAGTCGCATTTTTCAGGCAAAGAGAAGTTGGCTTTCATCTCCAGCATTATAGATTCAGGCACATCATCTCCCTCTACTTCCTTCCTCAACTCCAGCCTCTTCTTCCAATCTTCCTCATTAGGGACAACCACCACCACTTTCCGAGAGAAGGTCTTGAACAGCAATAGCTTCCGCCGTTGGCCAGAATTGTACACAT…
HLUC_RP1_hgx5857v1_pB66_B-232	5p	142301531	Homo sapiens - HRH1	https://www.ncbi.nlm.nih.gov/nuccore/NM_000861.3	https://www.ncbi.nlm.nih.gov/gene/?term=3269		N/A	HRH1; [gi|149158707|ref|NM_000861.3| Homo sapiens histamine receptor H1 (HRH1), transcript variant 4, mRNA]	2330	No Data	??	AntiSense		100	TGGATGATGTATATACTATCTATTCGATGATGAAGATACCCCACCAAACCCAAAAAAAGAGATCCTAGAACTAGCCATGGCCGCAGGGGCCACGAAGCTTAAATGAGATAAACCTAGTACAGCCCTCAAAAATATGGCATTCTGCCCCCATTCCTTCTTTTAATTTTTAACGTGCAACCATTCAAAAATATTTCATTTCTCTTTCTTTTGAGGATGCCTTTTGCCACCACTTTTTTAATAGCCAAAGGAAATTTGGGGTTAAAGATGATGGGTGTGCAAGCTGCATAATTTTCTATCCACTCTAAACATGTTTGAGTAAGAAATAATAAGGCAGAATTTCCAGGGTGGTTCAGACACTGGTTCTGGAGAAAGCTGTTAAAGAGGCTCAGAAGAGAAGTT…	GCTTAAATGAGATAAACCTAGTACAGCCCTCAAAAATATGGCATTCTGCCCCCATTCCTTCTTTTAATTTTTAACGTGCAACCATTCAAAAATATTTCAT
HLUC_RP1_hgx5857v1_pB66_B-268	5p 3p	142301237	Homo sapiens - HUWE1	https://www.ncbi.nlm.nih.gov/nuccore/NM_031407.7	https://www.ncbi.nlm.nih.gov/gene/?term=10075		N/A	HUWE1; [NM_031407.7 Homo sapiens HECT, UBA and WWE domain containing 1, E3 ubiquitin protein ligase (HUWE1), mRNA]	13023	12287	??	AntiSense		99.8 / 99.7	AGGGATGATGTATATAACTATCTATTCGATGATGAAGATACCCCACCAAACCCAAAAAAAGAGATCCTAGAACTAGCCATGGCCGCAGGGGCCACGAACCATGTGTGAGCTGAAGGCAGGCGATCTGTGGACCTGTCATCTCGATGGATCTGAAACTTCTGAATGCCATTCATGCCTTCGAGGGCAGCAAAGCCTTGCAGGGGTACCTTGGAAGTACCCGTGACAAACTGGAGGAACTTGGCACGGTCAGCTTGATCGAAAGAACGCAATGCTCTCCAGAACCACTGGATCTGAATAGAGTTGGACTGGTACTTGTGGTATTCAGTGTTGGATTTCAGATCATCGATGTCAATGGTGGGCAGTCCTGATATAAGCAGCTCTAACTCCTGCTCAGTGAAG…	CCATGTGTGAGCTGAAGGCAGGCGATCTGTGGACCTGTCATCTCGATGGATCTGAAACTTCTGAATGCCATTCATGCCTTCGAGGGCAGCAAAGCCTTGCAGGGGTACCTTGGAAGTACCCGTGACAAACTGGAGGAACTTGGCACGGTCAGCTTGATCGAAAGAACGCAATGCTCTCCAGAACCACTGGATCTGAATAGAGTTGGACTGGTACTTGTGGTATTCAGTGTTGGATTTCAGATCATCGATGTCAATGGTGGGCAGTCCTGATATAAGCAGCTCTAACTCCTGCTCAGTGAAGATGGAAATGAGGCGCTTTGGAATGATCTCATAGAAGCCTTCTAAGAAAGCCGCCAACTGCTTGCGGATGGCTCCTGTCATTCTCATCTGGCATACCAG…	TTGAATCTACGATTCTAGATCAGGGTTTTCCCAGTCACGACGTTGTAAAACGACGGCCAGTGAATTGTAATACGACTCACTATAGGGCGAATTGGGTACCGGGCCTCTAGACACTAGCTACTCGAGGGGCCCCAGGGGCCACGAACTTCCCACTGCAACCCCAACCACCTCAGCTACTTCAAGTTTGTCGGACGCATTGTGGCCAAAGCTGTATATGACAACCGTCTTCTGGAGTGCTACTTTACTCGATCCTTTTACAAACACATCTTGGGCAAGTCAGTCAGATATACAGATATGGAGAGTGAAGATTACCACTTCTACCAAGGTCTGGTTTATCTGCTGGAAAATGATGTCTCCACACTAGGCTATGACCTCACCTTCAGCACTGAGGTCCAAGAG…	CTTGGAAGTACCCGTGACAAACTGGAGGAACTGGGCACGGTCAGCTTGATCGAAAGAACGCAATGCTCTCCAGAACCACTGGATCTGAATAGAGTTGGACTGGTACTTGTGGTATTCAGTGTTGGATTTCAGATCATCGATGTCAATGGTGGGCAGTCCTGATATAAGCAGCTCTAACTCCTGCTCAGTGAAGATGGAAATGAGGCGCTTTGGAATGATCTCATAGAAGCCTTCTAAGAAAGCCGCCAACTGCTTGCGGATGGCTCCTGTCATTCTCATCTGGCATACCAGGTGTACATACTCCTTCTTATTCTCCTCTGTTACCAAGATGTTGGCCCCATTGGGTTTGAGGTCACGAACTTCACAAACTCCAAACTCTTGGACCTCAGTGCTGAAGGT…	ACATGTGTGAGCTGAAGGCAGGCGATCTGTGGACCTGTCATCTCGATGGATCTGAAACTTCTGAATGCCATTCATGCCTTCGAGGGCAGCAAAGCCTTGCAGGGGTACCTTGGAAGTACCTGTGACAAACTGGAGGAACTTGGCACGGTCAGCTTGATCGAAAGAACGCAATGCTCTCCAGAACCACTGGATCTGAATAGAGTTGGACTGGTACTTGTGGTATTCAGTGTTGGATTTCAGATCATCGATGTCAATGGTGGGCAGTCCTGATATAAGCAGCTCTAACTCCTGCTCAGTGAAGATGGAAATGAGGCGCTTTGGAATGATCTCATAGAAGCCTTCTAAGAAAGCCGCCAACTGCTTGCGGATGGCTCCTGTCATTCTCATCTGGCATACCAG…
HLUC_RP1_hgx5857v1_pB66_B-116	5p 3p	142301365	Homo sapiens - IMMT	https://www.ncbi.nlm.nih.gov/nuccore/NM_006839.3	https://www.ncbi.nlm.nih.gov/gene/?term=10989		D	IMMT; [NM_006839.3 Homo sapiens inner membrane mitochondrial protein (IMMT), transcript variant 1, mRNA]	780	1508	IF	Sense		99.8 / 100.0	TGGATGATGTATATAACTATCTATTCGATGATGAAGATACCCCACCAAACCCAAAAAAAGAGATCCTAGAACTAGCCATGGCCGCAGGGGCCACGAAGGACAATTCTGAGATTGCAGGCGAGAAGAAATCTGCTCAGTGGCGCACAGTGGAGGGTGCATTGAAGGAACGCAGAAAGGCAGTAGATGAAGCTGCCGATGCCCTTCTCAAAGCCAAAGAAGAGTTAGAGAAGATGAAAAGTGTGATTGAAAATGCAAAGAAAAAAGAGGTTGCTGGGGCCAAGCCTCATATAACTGCTGCAGAGGGTAAACTTCACAACATGATAGTTGATCTGGATAATGTGGTCAAAAAGGTCCAAGCAGCTCAGTCTGAGGCTAAGGTTGTATCTCAGTATCATGAGC…	GGACAATTCTGAGATTGCAGGCGAGAAGAAATCTGCTCAGTGGCGCACAGTGGAGGGTGCATTGAAGGAACGCAGAAAGGCAGTAGATGAAGCTGCCGATGCCCTTCTCAAAGCCAAAGAAGAGTTAGAGAAGATGAAAAGTGTGATTGAAAATGCAAAGAAAAAAGAGGTTGCTGGGGCCAAGCCTCATATAACTGCTGCAGAGGGTAAACTTCACAACATGATAGTTGATCTGGATAATGTGGTCAAAAAGGTCCAAGCAGCTCAGTCTGAGGCTAAGGTTGTATCTCAGTATCATGAGCTGGTGGTCCAAGCTCGGGATGACTTTAAACGAGAGCTGGACAGTATTACTCCAGAAGTCCTTCCTGGGTGGAAAGGAATGAGTGTTTCAGACTTAGC…	TCATCACGATTCTAGATCAGGGTTTTCCCAGTCACGACGTTGTAAAACGACGGCCAGTGAATTGTAATACGACTCACTATAGGGCGAATTGGGTACCGGGCCTCTAGACACTAGCTACTCGAGGGGCCCCAGGGGCCACGAATGTTCTTGTACCCTAAGGACATCTCGCAAGTGATCAGTGTGGGCAGCTGCCTGTCGGCGAAGCTGGGTTCTCATTTCATTTTCCATGGCATCTCTGACTTCTTCTATCTTTCTGTCCTGTTCAGCCTGTATTTCACTTCTGTGATGTTCTAATGCTTTTGCTACTGCAGAGTCAAATGCCCGCTTTTCTTCCAGCTTTTGTTTCTCCAAGGCTAACGTGATGTGCTGCTTTTCGGTGGCCTTCTGTTCTGCCAGCTC…	CGTGTGATTGAAAATGCAAAGAAAAAAGAGGTTGCTGGGGCCAAGCCTCATATAACTGCTGCAGAGGGTAAACTTCACAACATGATAGTTGATCTGGATAATGTGGTCAAAAAGGTCCAAGCAGCTCAGTCTGAGGCTAAGGTTGTATCTCAGTATCATGAGCTGGTGGTCCAAGCTCGGGATGACTTTAAACGAGAGCTGGACAGTATTACTCCAGAAGTCCTTCCTGGGTGGAAAGGAATGAGTGTTTCAGACTTAGCTGACAAGCTCTCTACTGATGATCTGAACTCCCTCATTGCTCATGCACATCGTCGTATTGATCAGCTGAACAGAGAGCTGGCAGAACAGAAGGCCACCGAAAAGCAGCACATCACGTTAGCCTTGGAGAAACAAAAGCTG…	GGACAATTCTGAGATTGCAGGCGAGAAGAAATCTGCTCAGTGGCGCACAGTGGAGGGTGCATTGAAGGAACGCAGAAAGGCAGTAGATGAAGCTGCCGATGCCCTTCTCAAAGCCAAAGAAGAGTTAGAGAAGATGAAAAGTGTGATTGAAAATGCAAAGAAAAAAGAGGTTGCTGGGGCCAAGCCTCATATAACTGCTGCAGAGGGTAAACTTCACAACATGATAGTTGATCTGGATAATGTGGTCAAAAAGGTCCAAGCAGCTCAGTCTGAGGCTAAGGTTGTATCTCAGTATCATGAGCTGGTGGTCCAAGCTCGGGATGACTTTAAACGAGAGCTGGACAGTATTACTCCAGAAGTCCTTCCTGGGTGGAAAGGAATGAGTGTTTCAGACTTAGC…
HLUC_RP1_hgx5857v1_pB66_B-106	5p 3p	142301557	Homo sapiens - IQGAP1	https://www.ncbi.nlm.nih.gov/nuccore/NM_003870.4	https://www.ncbi.nlm.nih.gov/gene/?term=8826		D	IQGAP1; [NM_003870.4 Homo sapiens IQ motif containing GTPase activating protein 1 (IQGAP1), mRNA]	1269	1761	IF	Sense		99.8 / 99.8	TGGATGATGTATATAACTATCTATTCGATGATGAAGATACCCCACCAAACCCAAAAAAAGAGATCCTAGAACTAGCCATGGCCGCAGGGGCCACGAAATTTGCCGCCGATCTCTATCAGAAGGAGCTGGCTACCCTGCAGCGACAAAGTCCTGAACATAATCTCACCCACCCAGAGCTCTCTGTCGCAGTGGAGATGTTGTCATCGGTGGCCCTGATCAACAGGGCATTGGAATCAGGAGATGTGAATACAGTGTGGAAGCAATTGAGCAGTTCAGTTACTGGTCTTACCAATATTGAGGAAGAAAACTGTCAGAGGTATCTCGATGAGTTGATGAAACTGAAGGCTCAGGCACATGCAGAGAATAATGAATTCATTACATGGAATGATATCCAAGCTT…	ATTTGCCGCCGATCTCTATCAGAAGGAGCTGGCTACCCTGCAGCGACAAAGTCCTGAACATAATCTCACCCACCCAGAGCTCTCTGTCGCAGTGGAGATGTTGTCATCGGTGGCCCTGATCAACAGGGCATTGGAATCAGGAGATGTGAATACAGTGTGGAAGCAATTGAGCAGTTCAGTTACTGGTCTTACCAATATTGAGGAAGAAAACTGTCAGAGGTATCTCGATGAGTTGATGAAACTGAAGGCTCAGGCACATGCAGAGAATAATGAATTCATTACATGGAATGATATCCAAGCTTGCGTGGACCATGTGAACCTGGTGGTGCAAGAGGAACATGAGAGGATTTTAGCCATCGGTTTAATTAATGAAGCCCTGGATGAAGGTGATGCCCAAAA…	GATCTACGATTCTAGATCAGGGTTTTCCCAGTCACGACGTTGTAAAACGACGGCCAGTGAATTGTAATACGACTCACTATAGGGCGAATTGGGTACCGGGCCTCTAGACACTAGCTACTCGAGGGGCCCCAGGGGCCACGAACTTCGCTCTAATCAGCGTGTCTTGGTAATGCTGGGCCACTTCTGCAAGGACTCCCTCAAGTTTAGCTGCAGGAATCTGTAGGGCCTGCAGAGTCTTTTGGGCATCACCTTCATCCAGGGCTTCATTAATTAAACCGATGGCTAAAATCCTCTCATGTTCCTCTTGCACCACCAGGTTCACATGGTCCACGCAAGCTTGGATATCATTCCATGTAATGAATTCATTATTCTCTGCATGTGCCTGAGCCTTCAGTTTCA…	TTTGCCGCCGATCTCTATCAGAAGGAGCTGGCTACCCTGCAGCGACAAAGTCCTGAACATAATCTCACCCACCCAGAGCTCTCTGTCGCAGTGGAGATGTTGTCATCGGTGGCCCTGATCAACAGGGCATTGGAATCAGGAGATGTGAATACAGTGTGGAAGCAATTGAGCAGTTCAGTTACTGGTCTTACCAATATTGAGGAAGAAAACTGTCAGAGGTATCTCGATGAGTTGATGAAACTGAAGGCTCAGGCACATGCAGAGAATAATGAATTCATTACATGGAATGATATCCAAGCTTGCGTGGACCATGTGAACCTGGTGGTGCAAGAGGAACATGAGAGGATTTTAGCCATCGGTTTAATTAATGAAGCCCTGGATGAAGGTGATGCCCAAAAG…	ATTTGCCGCCGATCTCTATCAGAAGGAGCTGGCTACCCTGCAGCGACAAAGTCCTGAACATAATCTCACCCACCCAGAGCTCTCTGTCGCAGTGGAGATGTTGTCATCGGTGGCCCTGATCAACAGGGCATTGGAATCAGGAGATGTGAATACAGTGTGGAAGCAATTGAGCAGTTCAGTTACTGGTCTTACCAATATTGAGGAAGAAAACTGTCAGAGGTATCTCGATGAGTTGATGAAACTGAAGGCTCAGGCACATGCAGAGAATAATGAATTCATTACATGGAATGATATCCAAGCTTGCGTGGACCATGTGAACCTGGTGGTGCAAGAGGAACATGAGAGGATTTTAGCCATTGGTTTAATTAATGAAGCCCTGGATGAAGGTGATGCCCAAAA…
HLUC_RP1_hgx5857v1_pB66_B-48	5p 3p	142301557	Homo sapiens - IQGAP1	https://www.ncbi.nlm.nih.gov/nuccore/NM_003870.4	https://www.ncbi.nlm.nih.gov/gene/?term=8826		D	IQGAP1; [NM_003870.4 Homo sapiens IQ motif containing GTPase activating protein 1 (IQGAP1), mRNA]	1269	1761	IF	Sense		99.8 / 99.8	AGGATGATGTATATAACTATCTATTCGATGATGAAGATACCCCACCAAACCCAAAAAAAGAGATCCTAGAACTAGCCATGGCCGCAGGGGCCACGAAATTTGCCGCCGATCTCTATCAGAAGGAGCTGGCTACCCTGCAGCGACAAAGTCCTGAACATAATCTCACCCACCCAGAGCTCTCTGTCGCAGTGGAGATGTTGTCATCGGTGGCCCTGATCAACAGGGCATTGGAATCAGGAGATGTGAATACAGTGTGGAAGCAATTGAGCAGTTCAGTTACTGGTCTTACCAATATTGAGGAAGAAAACTGTCAGAGGTATCTCGATGAGTTGATGAAACTGAAGGCTCAGGCACATGCAGAGAATAATGAATTCATTACATGGAATGATATCCAAGCTT…	ATTTGCCGCCGATCTCTATCAGAAGGAGCTGGCTACCCTGCAGCGACAAAGTCCTGAACATAATCTCACCCACCCAGAGCTCTCTGTCGCAGTGGAGATGTTGTCATCGGTGGCCCTGATCAACAGGGCATTGGAATCAGGAGATGTGAATACAGTGTGGAAGCAATTGAGCAGTTCAGTTACTGGTCTTACCAATATTGAGGAAGAAAACTGTCAGAGGTATCTCGATGAGTTGATGAAACTGAAGGCTCAGGCACATGCAGAGAATAATGAATTCATTACATGGAATGATATCCAAGCTTGCGTGGACCATGTGAACCTGGTGGTGCAAGAGGAACATGAGAGGATTTTAGCCATCGGTTTAATTAATGAAGCCCTGGATGAAGGTGATGCCCAAAA…	ATACGGTTCAACGATTCTAGATCAGGGTTTTCCCAGTCACGACGTTGTAAAACGACGGCCAGTGAATTGTAATACGACTCACTATAGGGCGAATTGGGTACCGGGCCTCTAGACACTAGCTACTCGAGGGGCCCCAGGGGCCACGAACTTCGCTCTAATCAGCGTGTCTTGGTAATGCTGGGCCACTTCTGCAAGGACTCCCTCAAGTTTAGCTGCAGGAATCTGTAGGGCCTGCAGAGTCTTTTGGGCATCACCTTCATCCAGGGCTTCATTAATTAAACCGATGGCTAAAATCCTCTCATGTTCCTCTTGCACCACCAGGTTCACATGGTCCACGCAAGCTTGGATATCATTCCATGTAATGAATTCATTATTCTCTGCATGTGCCTGAGCCTTCAG…	TTTGCCGCCGATCTCTATCAGAAGGAGCTGGCTACCCTGCAGCGACAAAGTCCTGAACATAATCTCACCCACCCAGAGCTCTCTGTCGCAGTGGAGATGTTGTCATCGGTGGCCCTGATCAACAGGGCATTGGAATCAGGAGATGTGAATACAGTGTGGAAGCAATTGAGCAGTTCAGTTACTGGTCTTACCAATATTGAGGAAGAAAACTGTCAGAGGTATCTCGATGAGTTGATGAAACTGAAGGCTCAGGCACATGCAGAGAATAATGAATTCATTACATGGAATGATATCCAAGCTTGCGTGGACCATGTGAACCTGGTGGTGCAAGAGGAACATGAGAGGATTTTAGCCATCGGTTTAATTAATGAAGCCCTGGATGAAGGTGATGCCCAAAAG…	ATTTGCCGCCGATCTCTATCAGAAGGAGCTGGCTACCCTGCAGCGACAAAGTCCTGAACATAATCTCACCCACCCAGAGCTCTCTGTCGCAGTGGAGATGTTGTCATCGGTGGCCCTGATCAACAGGGCATTGGAATCAGGAGATGTGAATACAGTGTGGAAGCAATTGAGCAGTTCAGTTACTGGTCTTACCAATATTGAGGAAGAAAACTGTCAGAGGTATCTCGATGAGTTGATGAAACTGAAGGCTCAGGCACATGCAGAGAATAATGAATTCATTACATGGAATGATATCCAAGCTTGCGTGGACCATGTGAACCTGGTGGTGCAAGAGGAACATGAGAGGATTTTAGCCATTGGTTTAATTAATGAAGCCCTGGATGAAGGTGATGCCCAAAA…
HLUC_RP1_hgx5857v1_pB66_B-219	5p 3p	142301278	Homo sapiens - KPNA2	https://www.ncbi.nlm.nih.gov/nuccore/NM_002266.4	https://www.ncbi.nlm.nih.gov/gene/?term=3838		N/A	KPNA2; [NM_002266.4 Homo sapiens karyopherin subunit alpha 2 (KPNA2), transcript variant 2, mRNA]	723	-58	??	AntiSense		100.0 / 100.0	TGGATGATGTATATAACTATCTATTCGATGATGAAGATACCCCACCAAACCCAAAAAAAGAGATCCTAGAACTAGCCATGGCCGCAGGGGCCACGAAATTCTTGTTGCGGCAAAGATTAGAAAGTGTCCAGGTAAGATTACGTAAGTAGCCACATGCTAAAGATGACATATCAGGAACTGCAAGGAGAGCCAACAGTGGGTCAACTGCACCGTACTTAATAACCAAGTCTCGGAACACTGAGCCATCACCTGCAATGTTTCCTAGAGCCCAGACAGCTTGTTCACTGATGTGAGCATGGGGAGATGCCAACAGAGAAATGAATGCTGGGATGGCACCTCCATCTACCACAGCCTTGGTTTGTTCTGATGTCCCAGAAGCAATGTTAGTGAGTGCCCAAG…	ATTCTTGTTGCGGCAAAGATTAGAAAGTGTCCAGGTAAGATTACGTAAGTAGCCACATGCTAAAGATGACATATCAGGAACTGCAAGGAGAGCCAACAGTGGGTCAACTGCACCGTACTTAATAACCAAGTCTCGGAACACTGAGCCATCACCTGCAATGTTTCCTAGAGCCCAGACAGCTTGTTCACTGATGTGAGCATGGGGAGATGCCAACAGAGAAATGAATGCTGGGATGGCACCTCCATCTACCACAGCCTTGGTTTGTTCTGATGTCCCAGAAGCAATGTTAGTGAGTGCCCAAGCAGATTCAAACTGAATGGGACTACAATCAGTTCTGCCCAAGAAGGACACAAATTTCGGAATCAAACCAGCCCGGATTATGTTGTCTATGGGGGGCTG…	CGATCTACGATTCTAGATCAGGGTTTTCCCAGTCACGACGTTGTAAAACGACGGCCAGTGAATTGTAATACGACTCACTATAGGGCGAATTGGGTACCGGGCCTCTAGACACTAGCTACTCGAGGGGCCCCAGGGGCCACGAAATCGCCTCCCGTGGAAGCCCAGGCCCGCTTCGCAGCTTTCTCCCTTTGTCTCATAACCATGTCCACCAACGAGAATGCTAATACACCAGCTGCCCGTCTTCACAGATTCAAGAACAAGGGAAAAGACAGTACAGAAATGAGGCGTCGCAGAATAGAGGTCAATGTGGAGCTGAGGAAAGCTAAGAAGGATGACCAGATGCTGAAGAGGAGAAATGTAAGCTCATTTCCTGATGATGCTACTTCTCCGCTGCAGGAA…	CCCATCACCTGCAATGTTTCCTAGAGCCCAGACAGCTTGTTCACTGATGTGAGCATGGGGAGATGCCAACAGAGAAATGAATGCTGGGATGGCACCTCCATCTACCACAGCCTTGGTTTGTTCTGATGTCCCAGAAGCAATGTTAGTGAGTGCCCAAGCAGATTCAAACTGAATGGGACTACAATCAGTTCTGCCCAAGAAGGACACAAATTTCGGAATCAAACCAGCCCGGATTATGTTGTCTATGGGGGGCTGTTTTTCTCTGGAAAGTAGTTTCCTGGCAGCTTGAGTAGCTTGGAGCTGATTTTCCACATTGCTGCTATTTATGCCTTTGACAATGTCATCAACAGACCAATTTACAGTGCCCTGGTTGTTGCGGTTTTCCTGCAGCGGAGAAGT…	ATTCTTGTTGCGGCAAAGATTAGAAAGTGTCCAGGTAAGATTACGTAAGTAGCCACATGCTAAAGATGACATATCAGGAACTGCAAGGAGAGCCAACAGTGGGTCAACTGCACCGTACTTAATAACCAAGTCTCGGAACACTGAGCCATCACCTGCAATGTTTCCTAGAGCCCAGACAGCTTGTTCACTGATGTGAGCATGGGGAGATGCCAACAGAGAAATGAATGCTGGGATGGCACCTCCATCTACCACAGCCTTGGTTTGTTCTGATGTCCCAGAAGCAATGTTAGTGAGTGCCCAAGCAGATTCAAACTGAATGGGACTACAATCAGTTCTGCCCAAGAAGGACACAAATTTCGGAATCAAACCAGCCCGGATTATGTTGTCTATGGGGGGCTG…
HLUC_RP1_hgx5857v1_pB66_B-255	5p 3p	142301530 / 142301524	Homo sapiens - LARP4	https://www.ncbi.nlm.nih.gov/nuccore/NM_001352312.2	https://www.ncbi.nlm.nih.gov/gene/?term=113251		N/A	LARP4; [NM_001352312.2 Homo sapiens La ribonucleoprotein domain family member 4 (LARP4), transcript variant 16, mRNA]	560	1946	OOF2	Sense		100.0 / 99.8	AGGATGATGTATATAACTATCTATTCGATGATGAAGATACCCCACCAAACCCAAAAAAAGAGATCCTAGAACTAGCCATGGCCGCAGGGGCCACGAGAAGAAGTTAAAACATTTCAGGGCAAGCCAATTATGGCAAGGATAAAAGCCATCAATACATTTTTTGCTAAGAATGGTTATCGATTAATGGATTCTAGTATCTATAGTCACCCCATTCAAACTCAAGCACAGTATGCCTCCCCAGTCTTTATGCAGCCTGTATATAATCCTCACCAACAGTACTCGGTCTATAGTATTGTGCCTCAGTCTTGGTCTCCAAATCCTACACCTTACTTTGAAACACCACTGGCTCCCTTTCCCAATGGTAGTTTTGTGAATGGCTTTAATTCGCCAGGATCTTAT…	AAGAAGTTAAAACATTTCAGGGCAAGCCAATTATGGCAAGGATAAAAGCCATCAATACATTTTTTGCTAAGAATGGTTATCGATTAATGGATTCTAGTATCTATAGTCACCCCATTCAAACTCAAGCACAGTATGCCTCCCCAGTCTTTATGCAGCCTGTATATAATCCTCACCAACAGTACTCGGTCTATAGTATTGTGCCTCAGTCTTGGTCTCCAAATCCTACACCTTACTTTGAAACACCACTGGCTCCCTTTCCCAATGGTAGTTTTGTGAATGGCTTTAATTCGCCAGGATCTTATAAAACAAATGCTGCTGCTATGAATATGGGTCGACCATTCCAAAAAAATCGTGTGAAGCCTCAGTTTAGGTCATCTGGTGGTTCAGAACACTCAACAG…	TGGTTCTCGATTCATAGATCAGGGTTTTCCCAGTCACGACGTTGTAAAACGACGGCCAGTGAATTGTAATACGACTCACTATAGGGCGAATTGGGTACCGGGCCTCTAGACACTAGCTACTCGAGGGGCCCCAGGGGCCACGAAGGCACGTATTGCTCTTTGCCATTACGTCGAGTCACTCCCTGAGGTATAGCCCTATGGCTAAACTGGCGTCTCTGTTCCCTGATTTTTCCTGCTGCTCCCCTGGGGATTATATTGCCTCGGAAGCCAGAATAATCCTTACTAGCCCTTGCTTCTGGCTTCTCATGTGGTTTCTCAACGGAGTTCTCAGGAGCTCCATTGTCTTCATTTTTGGTGGGAGACACCACATTGGAGCGAAGTTCCCGTAGTGGCTGCACA…	TGTCTACAAAGAAAAGGATAATGAAGAGTTGACAATTAGTTGCCCAGTGCCTGCAGATGAGCAGACAGAATGCACTTCTGCCCAGCAACTCAATATGAGTACCAGTTCTCCATGTGCTGCTGAGCTTACTGCATTAAGCACAACTCAGCAAGAAAAGGATCTAATAGAAGATTCCTCTGTTCAGAAGGATGGTCTCAATCAGACAACTATACCAGTTTCTCCTCCAAGTACTACAAAGCCATCGAGGGCAAGTACTGCTTCACCATGTAATAATAACATAAATGCAGCTACAGCTGTGGCTCTACAGGAACCCCGAAAGTTAAGTTATGCTGAAGTGTGCCAGAAGCCCCCTAAAGAGCCATCTTCAGTTCTTGTGCAGCCACTACGGGAACTTCGCTC…	AAGAAGTTAAAACATTTCAGGGCAAGCCAATTATGGCAAGGATAAAAGCCATCAATACATTTTTTGCTAAGAATGGTTATCGATTAATGGATTCTAGTATCTATAGTCACCCCATTCAAACTCAAGCACAGTATGCCTCCCCAGTCTTTATGCAGCCTGTATATAATCCTCACCAACAGTACTCGGTCTATAGTATTGTGCCTCAGTCTTGGTCTCCAAATCCTACACCTTACTTTGAAACACCACTGGCTCCCTTTCCCAATGGTAGTTTTGTGAATGGCTTTAATTCGCCAGGATCTTATAAAACAAATGCTGCTGCTATGAATATGGGTCGACCATTCCAAAAAAATCGTGTGAAGCCTCAGTTTAGGTCATCTGGTGGTTCAGAACACTCAACAG…
HLUC_RP1_hgx5857v1_pB66_B-122	5p 3p	142301359	Homo sapiens - LDHB	https://www.ncbi.nlm.nih.gov/nuccore/NM_002300.8	https://www.ncbi.nlm.nih.gov/gene/?term=3945		D	LDHB; [NM_002300.8 Homo sapiens lactate dehydrogenase B (LDHB), transcript variant 1, mRNA]	-31	695	IF	Sense		99.7 / 99.8	GGGGATGATGTATATAACTATCTATTCGATGATGAAGATACCCCACCAAACCCAAAAAAAGAGATCCTAGAACTAGCCATGGCCGCAGGGGCCACGAAGGTCTCCAGAGCCTTCTCTCTCCTGTGCAAAATGGCAACTCTTAAGGAAAAACTCATTGCACCAGTTGCGGAAGAAGAGGCAACAGTTCCAAACAATAAGATCACTGTAGTGGGTGTTGGACAAGTTGGTATGGCGTGTGCTATCAGCATTCTGGGAAAGTCTCTGGCTGATGAACTTGCTCTTGTGGATGTTTTGGAAGATAAGCTTAAAGGAGAAATGATGGATCTGCAGCATGGGAGCTTATTTCTTCAGACACCTAAAATTGTGGCAGATAAAGATTATTCTGTGACCGCCAATTCT…	GGTCTCCAGAGCCTTCTCTCTCCTGTGCAAAATGGCAACTCTTAAGGAAAAACTCATTGCACCAGTTGCGGAAGAAGAGGCAACAGTTCCAAACAATAAGATCACTGTAGTGGGTGTTGGACAAGTTGGTATGGCGTGTGCTATCAGCATTCTGGGAAAGTCTCTGGCTGATGAACTTGCTCTTGTGGATGTTTTGGAAGATAAGCTTAAAGGAGAAATGATGGATCTGCAGCATGGGAGCTTATTTCTTCAGACACCTAAAATTGTGGCAGATAAAGATTATTCTGTGACCGCCAATTCTAAGATTGTAGTGGTAACTGCAGGAGTCCGTCAGCAAGAAGGGGAGAGTCGGCTCAATCTGGTGCAGAGAAATGTTAATGTCTTCAAATTCATTATTCC…	TGATCTACGATTCTAGATCAGGGTTTTCCCAGTCACGACGTTGTAAAACGACGGCCAGTGAATTGTAATACGACTCACTATAGGGCGAATTGGGTACCGGGCCTCTAGACACTAGCTACTCGAGGGGCCCCAGGGGCCACGAACGCACTTCCTTCCAATTTTCACTATCATTGTCAGTTCCCATTTCTGGATTCAATTCCTGGAGAGAAACACCTGCCACATTCACACCACTCCACACAGCCACACTTGAGTCGCCATGTTCCCCCAAAATCCATCCATGGCAGCTGCTGGGATGAATGCCAAGTTTTTCAGCCATAAGGTAGCGAAATCTAGCAGAATCCAGATTACATCCACTTCCAATCACGCGGTGTTTGGGTAATCCACTTAGTTTCCAGGTAA…	TCCAAACAATAAGATCACTGTAGTGGGTGTTGGACAAGTTGGTATGGCGTGTGCTATCAGCATTCTGGGAAAGTCTCTGGCTGATGAACTTGCTCTTGTGGATGTTTTGGAAGATAAGCTTAAAGGAGAAATGATGGATCTGCAGCATGGGAGCTTATTTCTTCAGACACCTAAAATTGTGGCAGATAAAGATTATTCTGTGACCGCCAATTCTAAGATTGTAGTGGTAACTGCAGGAGTCCGTCAGCAAGAAGGGGAGAGTCGGCTCAATCTGGTGCAGAGAAATGTTAATGTCTTCAAATTCATTATTCCTCAGATCGTCAAGTACAGTCCTGATTGCATCATAATTGTGGTTTCCAACCCAGTGGACATTCTTACGTATGTTACCTGGAAACTAAG…	GGTCTCCAGAGCCTTCTCTCTCCTGTGCAAAATGGCAACTCTTAAGGAAAAACTCATTGCACCAGTTGCGGAAGAAGAGGCAACAGTTCCAAACAATAAGATCACTGTAGTGGGTGTTGGACAAGTTGGTATGGCGTGTGCTATCAGCATTCTGGGAAAGTCTCTGGCTGATGAACTTGCTCTTGTGGATGTTTTGGAAGATAAGCTTAAAGGAGAAATGATGGATCTGCAGCATGGGAGCTTATTTCTTCAGACACCTAAAATTGTGGCAGATAAAGATTATTCTGTGACTGCCAATTCTAAGATTGTAGTGGTAACTGCAGGAGTCCGTCAGCAAGAAGGGGAGAGTCGGCTCAATCTGGTGCAGAGAAATGTTAATGTCTTCAAATTCATTATTCC…
HLUC_RP1_hgx5857v1_pB66_B-150	5p 3p	142301350	Homo sapiens - LRRC59	https://www.ncbi.nlm.nih.gov/nuccore/NM_018509.4	https://www.ncbi.nlm.nih.gov/gene/?term=55379		N/A	LRRC59; [NM_018509.4 Homo sapiens leucine rich repeat containing 59 (LRRC59), mRNA]	1009	151	??	AntiSense		99.9 / 100.0	AGGGATGATGTATATAACTATCTATTCGATGATGAAGATACCCCACCAAACCCAAAAAAAGAGATCCTAGAACTAGCCATGGCCGCAGGGGCCACGAACTAAAAAGAGGTTGTGTCCAGCAGAACCCAATTCCATAGGAATCCAAACTCCAAGGCTGGGAGGCAGCAGGTGCTGGGGACAAGCTCACTGCTGAGAGTCGGTCTGGAGGACCCACTGGAGGATCTCATGGCGGCGTAGACCCTGGACCGCATTGTCATAGATGGTGTTCACGCTGGTGCAGAGGGGCTGCTGCTGCAGCTCTGTCACCCGACAAGCAACCAGCCCTCCCGCCACACCAAATAGCAGCAGCAGCAGCAGCAGCTTCAGCACAGCCCAGGAACGAGTGTGCTTCCGGGGTGG…	CTAAAAAGAGGTTGTGTCCAGCAGAACCCAATTCCATAGGAATCCAAACTCCAAGGCTGGGAGGCAGCAGGTGCTGGGGACAAGCTCACTGCTGAGAGTCGGTCTGGAGGACCCACTGGAGGATCTCATGGCGGCGTAGACCCTGGACCGCATTGTCATAGATGGTGTTCACGCTGGTGCAGAGGGGCTGCTGCTGCAGCTCTGTCACCCGACAAGCAACCAGCCCTCCCGCCACACCAAATAGCAGCAGCAGCAGCAGCAGCTTCAGCACAGCCCAGGAACGAGTGTGCTTCCGGGGTGGTGGCTTGCGGGGACGGGAGCCAGACTTAGATTTCGGGGCCTGATTTGCTTCCTTCTTAGGTTTCTTCTCCTGCTCCCGCTTGGCTGCTTTGAGGGCAT…	GAATCTACGATTCTAGATCAGGGTTTTCCCAGTCACGACGTTGTAAAACGACGGCCAGTGAATTGTAATACGACTCACTATAGGGCGAATTGGGTACCGGGCCTCTAGACACTAGCTACTCGAGGGGCCCCAGGGGCCACGAACTGACTACTCTACCGTCGGATTTCTGTGGCCTCACACACCTGGTGAAGCTAGACCTGAGTAAGAACAAGCTGCAGCAGCTGCCAGCAGACTTTGGCCGTCTGGTCAACCTCCAGCACCTGGATCTCCTCAACAACAAGCTGGTCACCTTGCCTGTCAGCTTTGCTCAGCTCAAGAACCTGAAGTGGTTGGACCTGAAGGATAACCCCCTGGATCCTGTCCTGGCCAAGGTGGCAGGTGACTGCTTGGATGAGAAGC…	GCCACACCAAATAGCAGCAGCAGCAGCAGCAGCTTCAGCACAGCCCAGGAACGAGTGTGCTTCCGGGGTGGTGGCTTGCGGGGACGGGAGCCAGACTTAGATTTCGGGGCCTGATTTGCTTCCTTCTTAGGTTTCTTCTCCTGCTCCCGCTTGGCTGCTTTGAGGGCATCATACTCCTTTCTCCGGCGCTCCTTCTCTTCCGCCTTCTCCCGCTTCCGCAGTTCCCGCTCCTGAGCTTCCTTAGCTCGCTGCTTAGCCTCACGCTTCTTCTCTGCCTCACGTTCTACTTCCAGCCGCCGCTGCCTCTCCCGCTCCTGATCTGCCTGCACGGCCTTCATGTGCTGTAACACCTTGTTTGCACACTGCTTACACTGCTTCTCATCCAAGCAGTCACCTGCC…	CTAAAAAGAGGTTGTGTCCAGCAGAACCCAATTCCATAGGAATCCAAACTCCAAGGCTGGGAGGCAGCAGGTGCTGGGGACAAGCTCACTGCTGAGAGTCGGTCTGGAGGACCCACTGGAGGATCTCATGGCGGCGTAGACCCTGGACCGCATTGTCATAGATGGTGTTCACGCTGGTGCAGAGGGGCTGCTGCTGCAGCTCTGTCACCCGACAAGCAACCAGCCCTCCCGCCACACCAAATAGCAGCAGCAGCAGCAGCAGCTTCAGCACAGCCCAGGAACGAGTGTGCTTCCGGGGTGGTGGCTTGCGGGGACGGGAGCCAGACTTAGATTTCGGGGCCTGATTTGCTTCCTTCTTAGGTTTCTTCTCCTGCTCCCGCTTGGCTGCTTTGAGGGCAT…
HLUC_RP1_hgx5857v1_pB66_B-241	5p 3p	142301259	Homo sapiens - LTBR	https://www.ncbi.nlm.nih.gov/nuccore/NM_001270987.2	https://www.ncbi.nlm.nih.gov/gene/?term=4055		N/A	LTBR; [NM_001270987.2 Homo sapiens lymphotoxin beta receptor (LTBR), transcript variant 2, mRNA]	1162	83	??	AntiSense		99.5 / 99.7	TGGATGATGTATATACTATCTATTCGATGATGAAGATACCCCACCAAACCCAAAAAAAGAGATCCTAGAACTAGCCATGGCCGCAGGGGCCACGAACCTCTTCCTGGTGGGGTGTAGAGAGCCCGGGAGGGCCAGGGTCCCCCTCTTCGGGAATGGGGTATGGAGGTTCGGGGGTAGCTGGGAGGTCTCCAGGACCCGGTGGTCCCCCCAGTACTGGTCCATTGTAGATGTAGATGTTGCCAGTGATAGTCATAGACCCGCCGGTGACATGAATGCCATTGGTACCGTGGGCCACCTGGCTCTGCTCCCCGGGTTCCAACTGCGGCTCCCTGGTCAGGTCCAGAGGACTCTGCTGTTGCGGCACCCCTGCCTCCAAAACTGGGGCTGCGGGGAGCCCAG…	CCTCTTCCTGGTGGGGTGTAGAGAGCCCGGGAGGGCCAGGGTCCCCCTCTTCGGGAATGGGGTATGGAGGTTCGGGGGTAGCTGGGAGGTCTCCAGGACCCGGTGGTCCCCCCAGTACTGGTCCATTGTAGATGTAGATGTTGCCAGTGATAGTCATAGACCCGCCGGTGACATGAATGCCATTGGTACCGTGGGCCACCTGGCTCTGCTCCCCGGGTTCCAACTGCGGCTCCCTGGTCAGGTCCAGAGGACTCTGCTGTTGCGGCACCCCTGCCTCCAAAACTGGGGCTGCGGGGAGCCCAGTGGATACTGGGGAAACATCTCCAGAAATGGGTAGCAGTGGCTGTACCAAGTCAGGGAAGTATGGATGGGCCTTCGGAGGCTCCCAGCTTCCAGCTA…	TTGGTTCTACGATTCTAGATCAGGGTTTTCCCAGTCACGACGTTGTAAAACGACGGCCAGTGAATTGTAATACGACTCACTATAGGGCGAATTGGGTACCGGGCCTCTAGACACTAGCTACTCGAGGGGCCCCAGGGGCCACGAAAAAAGGAATACTATGAGCCCCAGCACCGCATCTGCTGCTCCCGCTGCCCGCCAGGCACCTATGTCTCAGCTAAATGTAGCCGCATCCGGGACACAGTTTGTGCCACATGTGCCGAGAATTCCTACAACGAGCACTGGAACTACCTGACCATCTGCCAGCTGTGCCGCCCCTGTGACCCAGTGATGGGCCTCGAGGAGATTGCCCCCTGCACAAGCAAACGGAAGACCCAGTGCCGCTGCCAGCCGGGAATGTTC…	GATGCAGGAGAAGACGGTGGCAAGGAGCAGAAAGAAGGCCCAGTGGCAGCAGAACGGCCAGCATCAGCATGGTTCCTGACATCTCTGGGGGCAGTGGCTCTAATGGATTTTTGCAGGTTGTGTCGGACTGGGCAGTGCCTGGAGCTGCCTCCACCAGACCTTGGTTCTCACACCTGGTGTGGGGCTGGCAGCGGGCGCTGGGGGAGGAGGTATTCTGGAAGTGCCCTGCCTTGCAGGGGACGCAGTGGTTGTTACCCTTCCCAACTTCATCTTTGAGCTCGGCTTCAGTGCCAGGCGGGCAGTCAGAAAGTAGCTCGCAGTGTGTACACTCGAGGGCCCAGGCAGCACAGAACATTCCCGGCTGGCAGCGGCACTGGGTCTTCCGTTTGCTTGTGCAGG…	CATCTTCCTGGTGGGGTGTAGAGAGCCCGGGAGGGCCAGGGTCCCCCTCTTCGGGAATGGGGTATGGAGGTTCGGGGGTAGCTGGGAGGTCTCCAGGACCCGGTGGTCCCCCCAGTACTGGTCCATTGTAGATGTAGATGTTGCCAGTGATAGTCATAGACCCGCCGGTGACATGAATGCCATTGGTACCGTGGGCCACCTGGCTCTGCTCCCCGGGTTCCAACTGCGGCTCCCTGGTCAGGTCCAGAGGACTCTGCTGTTGCGGCACCCCTGCCTCCAAAACTGGGGCTGCGGGGAGCCCAGTGGATACTGGGGAAACATCTCCAGAAATGGGTAGCAGTGGCTGTACCAAGTCAGGGAAGTATGGATGGGCCTTCGGAGGCTCCCAGCTTCCAGCTA…
HLUC_RP1_hgx5857v1_pB66_B-217	5p 3p	142301282	Homo sapiens - MBTPS1	https://www.ncbi.nlm.nih.gov/nuccore/NM_003791.4	https://www.ncbi.nlm.nih.gov/gene/?term=8720		D	MBTPS1; [NM_003791.4 Homo sapiens membrane bound transcription factor peptidase, site 1 (MBTPS1), mRNA]	855	1196	IF	Sense		99.7 / 99.7	AGAGATGATGTATATAACTATCTATTCGATGATGAAGATACCCCACCAAACCCAAAAAAAGAGATCCTAGAACTAGCCATGGCCGCAGGGGCCACGAACACATCTTGGTTTTTGGACGCCTTCAACTATGCCATTTTAAAGAAGATCGACGTGTTAAACCTCAGCATCGGCGGCCCGGACTTCATGGATCATCCGTTTGTTGACAAGGTGTGGGAATTAACAGCTAACAATGTAATCATGGTTTCTGCTATTGGCAATGACGGACCTCTTTATGGCACTCTGAATAACCCTGCTGATCAAATGGATGTGATTGGAGTAGGCGGCATTGACTTTGAAGATAACATCGCCCGCTTTTCTTCAAGGGGAATGACTACCTGGGAGCTACCAGGAGGCTACGGT…	CACATCTTGGTTTTTGGACGCCTTCAACTATGCCATTTTAAAGAAGATCGACGTGTTAAACCTCAGCATCGGCGGCCCGGACTTCATGGATCATCCGTTTGTTGACAAGGTGTGGGAATTAACAGCTAACAATGTAATCATGGTTTCTGCTATTGGCAATGACGGACCTCTTTATGGCACTCTGAATAACCCTGCTGATCAAATGGATGTGATTGGAGTAGGCGGCATTGACTTTGAAGATAACATCGCCCGCTTTTCTTCAAGGGGAATGACTACCTGGGAGCTACCAGGAGGCTACGGTCGCATGAAACCTGACATTGTCACCTATGGTGCTGGCATGC	TCATCACGATTCTAGATCAGGGTTTTCCCAGTCACGACGTTGTAAAACGACGGCCAGTGAATTGTAATACGACTCACTATAGGGCGAATTGGGTACCGGGCCTCTAGACACTAGCTACTCGAGGGGCCCCAGGGGCCACGAACGCATGCCAGCACCATAGGTGACAATGTCAGGTTTCATGCGACCGTAGCCTCCTGGTAGCTCCCAGGTAGTCATTCCCCTTGAAGAAAAGCGGGCGATGTTATCTTCAAAGTCAATGCCGCCTACTCCAATCACATCCATTTGATCAGCAGGGTTATTCAGAGTGCCATAAAGAGGTCCGTCATTGCCAATAGCAGAAACCATGATTACATTGTTAGCTGTTAATTCCCACACCTTGTCAACAAACGGATGATCCAT…	ACATCTTGGTTTTTGGACGCCTTCAACTATGCCATTTTAAAGAAGATCGACGTGTTAAACCTCAGCATCGGCGGCCCGGACTTCATGGATCATCCGTTTGTTGACAAGGTGTGGGAATTAACAGCTAACAATGTAATCATGGTTTCTGCTATTGGCAATGACGGACCTCTTTATGGCACTCTGAATAACCCTGCTGATCAAATGGATGTGATTGGAGTAGGCGGCATTGACTTTGAAGATAACATCGCCCGCTTTTCTTCAAGGGGAATGACTACCTGGGAGCTACCAGGAGGCTACGGTCGCATGAAACCTGACATTGTCACCTATGGTGCTGGCATGCG	CACATCTTGGTTTTTGGACGCCTTCAACTATGCCATTTTAAAGAAGATCGACGTGTTAAACCTCAGCATCGGCGGCCCGGACTTCATGGATCATCCGTTTGTTGACAAGGTGTGGGAATTAACAGCTAACAATGTAATCATGGTTTCTGCTATTGGCAATGACGGACCTCTTTATGGCACTCTGAATAACCCTGCTGATCAAATGGATGTGATTGGAGTAGGCGGCATTGACTTTGAAGATAACATCGCCCGCTTTTCTTCAAGGGGAATGACTACCTGGGAGCTACCAGGAGGCTACGGTCGCATGAAACCTGACATTGTCACCTATGGTGCTGGCGTGCG
HLUC_RP1_hgx5857v1_pB66_B-58	5p 3p	142301491	Homo sapiens - MCM7	https://www.ncbi.nlm.nih.gov/nuccore/NM_005916.5	https://www.ncbi.nlm.nih.gov/gene/?term=4176		N/A	MCM7; [NM_005916.5 Homo sapiens minichromosome maintenance complex component 7 (MCM7), transcript variant 1, mRNA]	679	1523	OOF1	Sense		99.8 / 99.8	TGGATGATGTATATAACTATCTATTCGATGATGAAGATACCCCACCAAACCCAAAAAAAGAGATCCTAGAACTAGCCATGGCCGCAGGGGCCACGAATCCAGATTCATCAAATTCCAGGAGATGAAGATGCAAGAACATAGTGATCAGGTGCCTGTGGGAAATATCCCTCGTAGTATCACGGTGCTGGTAGAAGGAGAGAACACAAGGATTGCCCAGCCTGGAGACCACGTCAGCGTCACTGGTATTTTCTTGCCAATCCTGCGCACTGGGTTCCGACAGGTGGTACAGGGTTTACTCTCAGAAACCTACCTGGAAGCCCATCGGATTGTGAAGATGAACAAGAGTGAGGATGATGAGTCTGGGGCTGGAGAGCTCACCAGGGAGGAGCTGAGGCAAAT…	TCCAGATTCATCAAATTCCAGGAGATGAAGATGCAAGAACATAGTGATCAGGTGCCTGTGGGAAATATCCCTCGTAGTATCACGGTGCTGGTAGAAGGAGAGAACACAAGGATTGCCCAGCCTGGAGACCACGTCAGCGTCACTGGTATTTTCTTGCCAATCCTGCGCACTGGGTTCCGACAGGTGGTACAGGGTTTACTCTCAGAAACCTACCTGGAAGCCCATCGGATTGTGAAGATGAACAAGAGTGAGGATGATGAGTCTGGGGCTGGAGAGCTCACCAGGGAGGAGCTGAGGCAAATTGCAGAGGAGGATTTCTACGAAAAGCTGGCAGCTTCAATCGCCCCAGAAATATACGGGCATGAAGATGTGAAGAAGGCACTGCTGCTCCTGCTAGTC…	CTATCTACGATTCTAGATCAGGGTTTTCCCAGTCACGACGTTGTAAAACGACGGCCAGTGAATTGTAATACGACTCACTATAGGGCGAATTGGGTACCGGGCCTCTAGACACTAGCTACTCGAGGGGCCCCAGGGGCCACGAAGGTAGCTGTATGTTCTGCTCCAGGCTGCGGCGAGGGTTGTAGCGCCCGTAGGCAGGGTTGGCGGCAGCCAGGATGGAGCAGCGGGCATTGAGTGTGGTGAGAATGCCGGCCTTGGCAATGGAGATGGTCTGCTGCTCCATGACCTCGTGGATGGCTGTGCGGTCGGCCTCAGCCATCTTGTCGAACTCATCAATGCAGCACACACCCTGGTCAGCCAGCACCAGGGCCCCACCCTCTAAGGTCAGTTCTCCACTCA…	AGCTCACCAGGGAGGAGCTGAGGCAAATTGCAGAGGAGGATTTCTACGAAAAGCTGGCAGCTTCAATCGCCCCAGAAATATACGGGCATGAAGATGTGAAGAAGGCACTGCTGCTCGTGCTAGTCGGGGGTGTGGACCAGTCTCCTCGAGGCATGAAAATCCGGGGCAACATCAACATCTGTCTGATGGGGGATCCTGGTGTGGCCAAGTCTCAGCTCCTGTCATACATTGATCGACTGGCGCCTCGCAGCCAGTACACAACAGGCCGGGGCTCCTCAGGAGTGGGGCTTACGGCAGCTGTGCTGAGAGACTCCGTGAGTGGAGAACTGACCTTAGAGGGTGGGGCCCTGGTGCTGGCTGACCAGGGTGTGTGCTGCATTGATGAGTTCGACAAGATGG…	TCCAGATTCATCAAATTCCAGGAGATGAAGATGCAAGAACATAGTGATCAGGTGCCTGTGGGAAATATCCCTCGTAGTATCACGGTGCTGGTAGAAGGAGAGAACACAAGGATTGCCCAGCCTGGAGACCACGTCAGCGTCACTGGTATTTTCTTGCCAATCCTGCGCACTGGGTTCCGACAGGTGGTACAGGGTTTACTCTCAGAAACCTACCTGGAAGCCCATCGGATTGTGAAGATGAACAAGAGTGAGGATGATGAGTCTGGGGCTGGAGAGCTCACCAGGGAGGAGCTGAGGCAAATTGCAGAGGAGGATTTCTACGAAAAGCTGGCAGCTTCAATCGCCCCAGAAATATACGGGCATGAAGATGTGAAGAAGGCACTGCTGCTCCTGCTAGTC…
HLUC_RP1_hgx5857v1_pB66_B-242	5p 3p	142301257	Homo sapiens - METAP2	https://www.ncbi.nlm.nih.gov/nuccore/NM_001317183.2	https://www.ncbi.nlm.nih.gov/gene/?term=10988		N/A	METAP2; [NM_001317183.2 Homo sapiens methionyl aminopeptidase 2 (METAP2), transcript variant 3, mRNA]	1689	1107	??	AntiSense		100.0 / 100.0	TGGATGATGTATATAACTATCTATTCGATGATGAAGATACCCCACCAAACCCAAAAAAAGAGATCCTAGAACTAGCCATGGCCGCAGGGGCCACGAATGGCAATATAAATATCCAAAAAGTATCTCTTAGGTATTCAAAACAAAACGTATAAGTCATTCCTAACTAATTTGAGCTTTATAGCATTTTCCTAGACAGGAAGGGGAAAAACAGTTAGCATTTAAAAGTCCGGAAAGCTTTTTCGTTGGTTAATTACATTAGACGGTTTGCCTTTGTCCAAATTCCTTCTTTTTTAAACATGGATAAAAGTATTACATGGGTCCACTGTTAAAACAGACAACATGTGGCAAATTAATTCTGGTATCATGTTTTCCAACAAAGCTCAGAAAATAAAGGTGTTG…	TGGCAATATAAATATCCAAAAAGTATCTCTTAGGTATTCAAAACAAAACGTATAAGTCATTCCTAACTAATTTGAGCTTTATAGCATTTTCCTAGACAGGAAGGGGAAAAACAGTTAGCATTTAAAAGTCCGGAAAGCTTTTTCGTTGGTTAATTACATTAGACGGTTTGCCTTTGTCCAAATTCCTTCTTTTTTAAACATGGATAAAAGTATTACATGGGTCCACTGTTAAAACAGACAACATGTGGCAAATTAATTCTGGTATCATGTTTTCCAACAAAGCTCAGAAAATAAAGGTGTTGAGGTGGCTTTGGACTAAGTTTAATAGTCATCTCCTCTGCTGACAACTTCTTTACATGTTGGACGCAACAGGATGGTATGTTCAAATTGCGCTGTATA…	CGATCTACGATTCTAGATCAGGGTTTTCCCAGTCACGACGTTGTAAAACGACGGCCAGTGAATTGTAATACGACTCACTATAGGGCGAATTGGGTACCGGGCCTCTAGACACTAGCTACTCGAGGGGCCCCAGGGGCCACGAAGCCAATAAGGCTTCCAAGAACAAAACACTTGTTAAATGTCATCAATGAAAACTTTGGAACCCTTGCCTTCTGCCGCAGATGGCTGGATCGCTTGGGAGAAAGTAAATACTTGATGGCTCTGAAGAATCTGTGTGACTTGGGCATTGTAGATCCATATCCACCATTATGTGACATTAAAGGATCATATACAGCGCAATTTGAACATACCATCCTGTTGCGTCCAACATGTAAAGAAGTTGTCAGCAGAGGAGATGAC…	GGCAATATAAATATCCAAAAAGTATCTCTTAGGTATTCAAAACAAAACGTATAAGTCATTCCTAACTAATTTGAGCTTTATAGCATTTTCCTAGACAGGAAGGGGAAAAACAGTTAGCATTTAAAAGTCCGGAAAGCTTTTTCGTTGGTTAATTACATTAGACGGTTTGCCTTTGTCCAAATTCCTTCTTTTTTAAACATGGATAAAAGTATTACATGGGTCCACTGTTAAAACAGACAACATGTGGCAAATTAATTCTGGTATCATGTTTTCCAACAAAGCTCAGAAAATAAAGGTGTTGAGGTGGCTTTGGACTAAGTTTAATAGTCATCTCCTCTGCTGACAACTTCTTTACATGTTGGACGCAACAGGATGGTATGTTCAAATTGCGCTGTATAT…	TGGCAATATAAATATCCAAAAAGTATCTCTTAGGTATTCAAAACAAAACGTATAAGTCATTCCTAACTAATTTGAGCTTTATAGCATTTTCCTAGACAGGAAGGGGAAAAACAGTTAGCATTTAAAAGTCCGGAAAGCTTTTTCGTTGGTTAATTACATTAGACGGTTTGCCTTTGTCCAAATTCCTTCTTTTTTAAACATGGATAAAAGTATTACATGGGTCCACTGTTAAAACAGACAACATGTGGCAAATTAATTCTGGTATCATGTTTTCCAACAAAGCTCAGAAAATAAAGGTGTTGAGGTGGCTTTGGACTAAGTTTAATAGTCATCTCCTCTGCTGACAACTTCTTTACATGTTGGACGCAACAGGATGGTATGTTCAAATTGCGCTGTATA…
HLUC_RP1_hgx5857v1_pB66_B-171	5p 3p	142301329	Homo sapiens - MOB1A	https://www.ncbi.nlm.nih.gov/nuccore/NM_001317110.2	https://www.ncbi.nlm.nih.gov/gene/?term=55233		N/A	MOB1A; [NM_001317110.2 Homo sapiens MOB kinase activator 1A (MOB1A), transcript variant 2, mRNA]	3718	3306	??	AntiSense	3p	100.0 / 100.0	TGGATGATGTATATAACTATCTATTCGATGATGAAGATACCCCACCAAACCCAAAAAAAGAGATCCTAGAACTAGCCATGGCCGCAGGGGCCACGAAGTTCTACAAGCCTTAGATGAAAGGAAAAACTTTGCTGGAAGCCCTGTAAAAATCACTTTATTCACAATCTGAAGAATGAAAGACAAATTTGGCTGTCAATACAAAAACTGTAGTACAAGGAAGTTCAACTGTTTAAAAATCTGCACATCACTGTACAAGTGTTTTTTGAAGGCCTGAAAATTAAAGCACCATAGGATTAACTGCATAATTTAGCAAGCACTCTCTACCCCATGACTGTAATCATGTATGAAGAGCAGAGATCAGACACTGAGAGGAGATGGCTTCTGATTAGCAAGGGGGAA…	GTTCTACAAGCCTTAGATGAAAGGAAAAACTTTGCTGGAAGCCCTGTAAAAATCACTTTATTCACAATCTGAAGAATGAAAGACAAATTTGGCTGTCAATACAAAAACTGTAGTACAAGGAAGTTCAACTGTTTAAAAATCTGCACATCACTGTACAAGTGTTTTTTGAAGGCCTGAAAATTAAAGCACCATAGGATTAACTGCATAATTTAGCAAGCACTCTCTACCCCATGACTGTAATCATGTATGAAGAGCAGAGATCAGACACTGAGAGGAGATGGCTTCTGATTAGCAAGGGGGAAGGGAGTGAGTGTTATGGAACAGGCAAACCTTGGGCATGGGGAGATAAAAGTGAGAAGAGTCAAAAAGATTGATTTCTATAGGCCGGGCACGGTGGCT…	TGATCTACGATTCTAGATCAGGGTTTTCCCAGTCACGACGTTGTAAAACGACGGCCAGTGAATTGTAATACGACTCACTATAGGGCGAATTGGGTACCGGGCCTCTAGACACTAGCTACTCGAGGGGCCCCAGGGGCCACGAAGGATTACAGGCATGAGCCACCGTGCCCGGCCTATAGAAATCAATCTTTTTGACTCTTCTCACTTTTATCTCCCCATGCCCAAGGTTTGCCTGTTCCATAACACTCACTCCCTTCCCCCTTGCTAATCAGAAGCCATCTCCTCTCAGTGTCTGATCTCTGCTCTTCATACATGATTACAGTCATGGGGTAGAGAGTGCTTGCTAAATTATGCAGTTAATCCTATGGTGCTTTAATTTTCAGGCCTTCAAAAAACACT…	TTCTACAAGCCTTAGATGAAAGGAAAAACTTTGCTGGAAGCCCTGTAAAAATCACTTTATTCACAATCTGAAGAATGAAAGACAAATTTGGCTGTCAATACAAAAACTGTAGTACAAGGAAGTTCAACTGTTTAAAAATCTGCACATCACTGTACAAGTGTTTTTTGAAGGCCTGAAAATTAAAGCACCATAGGATTAACTGCATAATTTAGCAAGCACTCTCTACCCCATGACTGTAATCATGTATGAAGAGCAGAGATCAGACACTGAGAGGAGATGGCTTCTGATTAGCAAGGGGGAAGGGAGTGAGTGTTATGGAACAGGCAAACCTTGGGCATGGGGAGATAAAAGTGAGAAGAGTCAAAAAGATTGATTTCTATAGGCCGGGCACGGTGGCTC…	GTTCTACAAGCCTTAGATGAAAGGAAAAACTTTGCTGGAAGCCCTGTAAAAATCACTTTATTCACAATCTGAAGAATGAAAGACAAATTTGGCTGTCAATACAAAAACTGTAGTACAAGGAAGTTCAACTGTTTAAAAATCTGCACATCACTGTACAAGTGTTTTTTGAAGGCCTGAAAATTAAAGCACCATAGGATTAACTGCATAATTTAGCAAGCACTCTCTACCCCATGACTGTAATCATGTATGAAGAGCAGAGATCAGACACTGAGAGGAGATGGCTTCTGATTAGCAAGGGGGAAGGGAGTGAGTGTTATGGAACAGGCAAACCTTGGGCATGGGGAGATAAAAGTGAGAAGAGTCAAAAAGATTGATTTCTATAGGCCGGGCACGGTGGCT…
HLUC_RP1_hgx5857v1_pB66_B-254	5p 3p	142301539 / 142301550	Homo sapiens - MRPL49	https://www.ncbi.nlm.nih.gov/nuccore/NM_004927.4	https://www.ncbi.nlm.nih.gov/gene/?term=740		A	MRPL49; [NM_004927.4 Homo sapiens mitochondrial ribosomal protein L49 (MRPL49), transcript variant 1, mRNA; nuclear gene for mitochondrial product]	3	1460	IF	Sense		100.0 / 100.0	TGGATGATGTATATAACTATCTATTCGATGATGAAGATACCCCACCAAACCCAAAAAAAGAGATCCTAGAACTAGCCATGGCCGCAGGGGCCACGAAGGCAGCTACCATGTTCCGGGCTACGCTGCGGGGATGGAGAACCGGTGTCCAGCGGGGCTGCGGGCTACGGCTGTTGAGCCAGACCCAGGGCCCTCCAGATTACCCCAGGTTTGTGGAGTCTGTGGATGAATATCAGTTTGTGGAGCGCCTGTTACCGGCTACCAGGATCCCAGATCCCCCAAAGCATGAACATTATCCTACCCCTAGTGGCTGGCAGCCTCCCAGAGACCCCCCACCCAACCTGCCTTACTTTGTACGACGCTCTCGGATGCACAACATCCCCGTCTACAAGGACATCACGC…	GGCAGCTACCATGTTCCGGGCTACGCTGCGGGGATGGAGAACCGGTGTCCAGCGGGGCTGCGGGCTACGGCTGTTGAGCCAGACCCAGGGCCCTCCAGATTACCCCAGGTTTGTGGAGTCTGTGGATGAATATCAGTTTGTGGAGCGCCTGTTACCGGCTACCAGGATCCCAGATCCCCCAAAGCATGAACATTATCCTACCCCTAGTGGCTGGCAGCCTCCCAGAGACCCCCCACCCAACCTGCCTTACTTTGTACGACGCTCTCGGATGCACAACATCCCCGTCTACAAGGACATCACGCATGGCAACCGGCAGATGACTGTGATCCGGAAAGTGGAAGGGGACATCTGGGCCCTGCAGAAAGACGTGGAAGATTTTCTGAGCCCGCTGCTGGGGAA…	GATTCACGATTCTAGATCAGGGTTTTCCCAGTCACGACGTTGTAAAACGACGGCCAGTGAATTGTAATACGACTCACTATAGGGCGAATTGGGTACCGGGCCTCTAGACACTAGCTACTCGAGGGGCCCCAGGGGCCACGAATGAGTTCCCAGCCACTCCCTTGTGGTCAGGCCAGCAAGTCTGGTCTGCAATGGAACAGTGACCAAGAACGTGCCTCCTACCTCTCTATCAGAGCCCGGGGCTAACGTGGGCACTCTGTGCCCCAGTGCCAGCACTGTACTTTGAACAGAAGATCTCCAAGACCCATGCCCGAGTCATCTGTGTTCTCCATCACCTGCACCAAACAAGATCTGGCCTAGAGCAAAGGCTTGGGGGTATTTGCAACAGTGAGCTTCGGA…	TGGCTCACTGCAACTTCCACCTCTGGGATCAAGGGATTCTCCTGCCTCAGCCTCTTGAGTAGCTGGGATTACAGGCGCCCACCACCACAGCCTGCTAATTTTTGTATTTTTAGTAGAGATGGGGTTTCACCATGTTGGCCAGGCTGGTCTCAAACTCCTGACTCGAAGTGATCCGCCCACCTTGGCCTCCCAAAGCGTTGGGATTATAGGCATGAGCCATGTGCCTGGTCCACCTTGGCCTGTTTTGTTTTTCTTTCCTTGGGCTCAGCAATTCAAATTCTAGTTGTTATTTGGTGGAAGCAGTAGCCCAACCCCAGTTTAGGGGAAGGTAGCACAGGGCAGAGCCACTGGGCACTTTGTTTCCTTGGCCCTCCGAAGCTCACTGTTGCAAATACCCCC…	GGCAGCTACCATGTTCCGGGCTACGCTGCGGGGATGGAGAACCGGTGTCCAGCGGGGCTGCGGGCTACGGCTGTTGAGCCAGACCCAGGGCCCTCCAGATTACCCCAGGTTTGTGGAGTCTGTGGATGAATATCAGTTTGTGGAGCGCCTGTTACCGGCTACCAGGATCCCAGATCCCCCAAAGCATGAACATTATCCTACCCCTAGTGGCTGGCAGCCTCCCAGAGACCCCCCACCCAACCTGCCTTACTTTGTACGACGCTCTCGGATGCACAACATCCCCGTCTACAAGGACATCACGCATGGCAACCGGCAGATGACTGTGATCCGGAAAGTGGAAGGGGACATCTGGGCCCTGCAGAAAGACGTGGAAGATTTTCTGAGCCCGCTGCTGGGGAA…
HLUC_RP1_hgx5857v1_pB66_B-236	5p 3p	142301539	Homo sapiens - MRPL49	https://www.ncbi.nlm.nih.gov/nuccore/NM_004927.4	https://www.ncbi.nlm.nih.gov/gene/?term=740		A	MRPL49; [NM_004927.4 Homo sapiens mitochondrial ribosomal protein L49 (MRPL49), transcript variant 1, mRNA; nuclear gene for mitochondrial product]	3	697	IF	Sense		100.0 / 100.0	AGGGATGATGTATATAACTATCTATTCGATGATGAAGATACCCCACCAAACCCAAAAAAAGAGATCCTAGAACTAGCCATGGCCGCAGGGGCCACGAAGGCAGCTACCATGTTCCGGGCTACGCTGCGGGGATGGAGAACCGGTGTCCAGCGGGGCTGCGGGCTACGGCTGTTGAGCCAGACCCAGGGCCCTCCAGATTACCCCAGGTTTGTGGAGTCTGTGGATGAATATCAGTTTGTGGAGCGCCTGTTACCGGCTACCAGGATCCCAGATCCCCCAAAGCATGAACATTATCCTACCCCTAGTGGCTGGCAGCCTCCCAGAGACCCCCCACCCAACCTGCCTTACTTTGTACGACGCTCTCGGATGCACAACATCCCCGTCTACAAGGACATCACG…	GGCAGCTACCATGTTCCGGGCTACGCTGCGGGGATGGAGAACCGGTGTCCAGCGGGGCTGCGGGCTACGGCTGTTGAGCCAGACCCAGGGCCCTCCAGATTACCCCAGGTTTGTGGAGTCTGTGGATGAATATCAGTTTGTGGAGCGCCTGTTACCGGCTACCAGGATCCCAGATCCCCCAAAGCATGAACATTATCCTACCCCTAGTGGCTGGCAGCCTCCCAGAGACCCCCCACCCAACCTGCCTTACTTTGTACGACGCTCTCGGATGCACAACATCCCCGTCTACAAGGACATCACGCATGGCAACCGGCAGATGACTGTGATCCGGAAAGTGGAAGGGGACATCTGGGCCCTGCAGAAAGACGTGGAAGATTTTCTGAGCCCGCTGCTGGGGAA…	ATAAAGAATCTACGATTCTAGATCAGGGTTTTCCCAGTCACGACGTTGTAAAACGACGGCCAGTGAATTGTAATACGACTCACTATAGGGCGAATTGGGTACCGGGCCTCTAGACACTAGCTACTCGAGGGGCCCCAGGGGCCACGAACCACATTAGGCACTCTCCCCCAGCATGTACATAGAGTTGTTTTCTCCTTTATGCAAGCAAGGCCTGACCCCAAAGTCCTTTAGCCCTAGTTTCTGTATCCCCTGTCTCAGGGGCTCCAACACCCACCTCCCTCCTCCTGAGGCCCCCTAGACTTGATCCACAGGGCATGCTGACAAGCAGGCTGCTCGGCTGGGCCTCAGAAGCCTTTCTCCAAGAGCCAGGCTTTAAGCTCCTGGTCAAAGTAGCCCTTG…	CATCTGGGCCCTGCAGAAAGACGTGGAAGATTTTCTGAGCCCGCTGCTGGGGAAGACACCTGTCACCCAGGTCAATGAGGTGACAGGTACCCTACGGATCAAGGGCTACTTTGACCAGGAGCTTAAAGCCTGGCTCTTGGAGAAAGGCTTCTGAGGCCCAGCCGAGCAGCCTGCTTGTCAGCATGCCCTGTGGATCAAGTCTAGGGGGCCTCAGGAGGAGGGAGGTGGGTGTTGGAGCCCCTGAGACAGGGGATACAGAAACTAGGGCTAAAGGACTTTGGGGTCAGGCCTTGCTTGCATAAAGGAGAAAACAACTCTATGTACATGCTGGGGGAGAGTGCCTAATGTGG	GGCAGCTACCATGTTCCGGGCTACGCTGCGGGGATGGAGAACCGGTGTCCAGCGGGGCTGCGGGCTACGGCTGTTGAGCCAGACCCAGGGCCCTCCAGATTACCCCAGGTTTGTGGAGTCTGTGGATGAATATCAGTTTGTGGAGCGCCTGTTACCGGCTACCAGGATCCCAGATCCCCCAAAGCATGAACATTATCCTACCCCTAGTGGCTGGCAGCCTCCCAGAGACCCCCCACCCAACCTGCCTTACTTTGTACGACGCTCTCGGATGCACAACATCCCCGTCTACAAGGACATCACGCATGGCAACCGGCAGATGACTGTGATCCGGAAAGTGGAAGGGGACATCTGGGCCCTGCAGAAAGACGTGGAAGATTTTCTGAGCCCGCTGCTGGGGAA…
HLUC_RP1_hgx5857v1_pB66_B-185	5p	142301539	Homo sapiens - MRPL49	https://www.ncbi.nlm.nih.gov/nuccore/NM_004927.4	https://www.ncbi.nlm.nih.gov/gene/?term=740		A	MRPL49; [NM_004927.4 Homo sapiens mitochondrial ribosomal protein L49 (MRPL49), transcript variant 1, mRNA; nuclear gene for mitochondrial product]	15	No Data	IF	Sense		99.8	TGGGATGATGTATATAACTATCTATTCGATGATGAAGATACCCCACCAAACCCAAAAAAAGAGATCCTAGAACTAGCCATGGCCGCAGGGGCCACGAAGTTCCGGGCTACGCTGCGGGGATGGAGAACCGGTGTCCAGCGGGGCTGCGGGCTACGGCTGTTGAGCCAGACCCAGGGCCCTCCAGATTACCCCAGGTTTGTGGAGTCTGTGGATGAATATCAGTTTGTGGAGCGCCTGTTACCGGCTACCAGGATCCCAGATCCCCCAAAGCATGAACATTATCCTACCCCTAGTGGCTGGCAGCCTCCCAGAGACCCCCCACCCAACCTGCCTTACTTTGTACGACGCTCTCGGATGCACAACATCCCCGTCTACAAGGACATCACGCATGGCAACCGG…	GTTCCGGGCTACGCTGCGGGGATGGAGAACCGGTGTCCAGCGGGGCTGCGGGCTACGGCTGTTGAGCCAGACCCAGGGCCCTCCAGATTACCCCAGGTTTGTGGAGTCTGTGGATGAATATCAGTTTGTGGAGCGCCTGTTACCGGCTACCAGGATCCCAGATCCCCCAAAGCATGAACATTATCCTACCCCTAGTGGCTGGCAGCCTCCCAGAGACCCCCCACCCAACCTGCCTTACTTTGTACGACGCTCTCGGATGCACAACATCCCCGTCTACAAGGACATCACGCATGGCAACCGGCAGATGACTGTGATCCGGAAAGTGGAAGGGGACATCTGGGCCCTGCAGAAAGACGTGGAAGATTTTCTGAGCCCGCTGCTGGGGAAGACACCTGTCAC…
HLUC_RP1_hgx5857v1_pB66_B-230	5p 3p	142301539 / 142301550	Homo sapiens - MRPL49	https://www.ncbi.nlm.nih.gov/nuccore/NM_004927.4	https://www.ncbi.nlm.nih.gov/gene/?term=740		A	MRPL49; [NM_004927.4 Homo sapiens mitochondrial ribosomal protein L49 (MRPL49), transcript variant 1, mRNA; nuclear gene for mitochondrial product]	63	1643	IF	Sense		99.8 / 100.0	TGGATGATGTATATAACTATCTATTCGATGATGAAGATACCCCACCAAACCCAAAAAAAGAGATCCTAGAACTAGCCATGGCCGCAGGGGCCACGAACGGGCTACGGCTGTTGAGCCAGACCCAGGGCCCTCCAGATTACCCCAGGTTTGTGGAGTCTGTGGATGAATATCAGTTTGTGGAGCGCCTGTTACCGGCTACCAGGATCCCAGATCCCCCAAAGCATGAACATTATCCTACCCCTAGTGGCTGGCAGCCTCCCAGAGACCCCCCACCCAACCTGCCTTACTTTGTACGACGCTCTCGGATGCACAACATCCCCGTCTACAAGGACATCACGCATGGCAACCGGCAGATGACTGTGATCCGGAAAGTGGAAGGGGACATCTGGGCCCTGCAGA…	CGGGCTACGGCTGTTGAGCCAGACCCAGGGCCCTCCAGATTACCCCAGGTTTGTGGAGTCTGTGGATGAATATCAGTTTGTGGAGCGCCTGTTACCGGCTACCAGGATCCCAGATCCCCCAAAGCATGAACATTATCCTACCCCTAGTGGCTGGCAGCCTCCCAGAGACCCCCCACCCAACCTGCCTTACTTTGTACGACGCTCTCGGATGCACAACATCCCCGTCTACAAGGACATCACGCATGGCAACCGGCAGATGACTGTGATCCGGAAAGTGGAAGGGGACATCTGGGCCCTGCAGAAAGACGTGGAAGATTTTCTGAGCCCGCTGCTGGGGAAGACACCTGTCACCCAGGTCAATGAGGTGACAGGTACCCTACGGATCAAGGGCTACTTTGA…	TCGGATTCTACGATTCTAGATCAGGGTTTTCCCAGTCACGACGTTGTAAAACGACGGCCAGTGAATTGTAATACGACTCACTATAGGGCGAATTGGGTACCGGGCCTCTAGACACTAGCTACTCGAGGGGCCCCAGGGGCCACGAAGGCAGGGTGGGGTCTCAGGCCTTTGGCCCCTGTGACTCCAAGTATAAGGCATATATGAAGGCTAGTGAGCTGGGGTTGGGATGGGATGGCAGGGTGAAAGGTCAGCATATTCCTGCCTGCAAACCCCTCCCCAGCCTTGATTGCAGGTCAGAAGGCTGCAGGGGGATGTCCCTATGCTGGCTGTGAGTTCCCAGCCACTCCCTTGTGGTCAGGCCAGCAAGTCTGGTCTGCAATGGAACAGTGACCAAGAACG…	CTTGGCCTCCCAAAGCGTTGGGATTATAGGCATGAGCCATGTGCCTGGTCCACCTTGGCCTGTTTTGTTTTTCTTTCCTTGGGCTCAGCAATTCAAATTCTAGTTGTTATTTGGTGGAAGCAGTAGCCCAACCCCAGTTTAGGGGAAGGTAGCACAGGGCAGAGCCACTGGGCACTTTGTTTCCTTGGCCCTCCGAAGCTCACTGTTGCAAATACCCCCAAGCCTTTGCTCTAGGCCAGATCTTGTTTGGTGCAGGTGATGGAGAACACAGATGACTCGGGCATGGGTCTTGGAGATCTTCTGTTCAAAGTACAGTGCTGGCACTGGGGCACAGAGTGCCCACGTTAGCCCCGGGCTCTGATAGAGAGGTAGGAGGCACGTTCTTGGTCACTGTTCCAT…	CGGGCTACGGCTGTTGAGCCAGACCCAGGGCCCTCCAGATTACCCCAGGTTTGTGGAGTCTGTGGATGAATATCAGTTTGTGGAGCGCCTGTTACCGGCTACCAGGATCCCAGATCCCCCAAAGCATGAACATTATCCTACCCCTAGTGGCTGGCAGCCTCCCAGAGACCCCCCACCCAACCTGCCTTACTTTGTACGACGCTCTCGGATGCACAACATCCCCGTCTACAAGGACATCACGCATGGCAACCGGCAGATGACTGTGATCCGGAAAGTGGAAGGGGACATCTGGGCCCTGCAGAAAGACGTGGAAGATTTTCTGAGCCCGCTGCTGGGGAAGACACCTGTCACCCAGGTCAATGAGGTGACAGGTACCCTACGGATCAAGGGCTACTTTGA…
HLUC_RP1_hgx5857v1_pB66_B-138	5p 3p	142301539 / 142301550	Homo sapiens - MRPL49	https://www.ncbi.nlm.nih.gov/nuccore/NM_004927.4	https://www.ncbi.nlm.nih.gov/gene/?term=740		A	MRPL49; [NM_004927.4 Homo sapiens mitochondrial ribosomal protein L49 (MRPL49), transcript variant 1, mRNA; nuclear gene for mitochondrial product]	63	1643	IF	Sense		99.8 / 100.0	TGGATGATGTATATAACTATCTATTCGATGATGAAGATACCCCACCAAACCCAAAAAAAGAGATCCTAGAACTAGCCATGGCCGCAGGGGCCACGAACGGGCTACGGCTGTTGAGCCAGACCCAGGGCCCTCCAGATTACCCCAGGTTTGTGGAGTCTGTGGATGAATATCAGTTTGTGGAGCGCCTGTTACCGGCTACCAGGATCCCAGATCCCCCAAAGCATGAACATTATCCTACCCCTAGTGGCTGGCAGCCTCCCAGAGACCCCCCACCCAACCTGCCTTACTTTGTACGACGCTCTCGGATGCACAACATCCCCGTCTACAAGGACATCACGCATGGCAACCGGCAGATGACTGTGATCCGGAAAGTGGAAGGGGACATCTGGGCCCTGCAGA…	CGGGCTACGGCTGTTGAGCCAGACCCAGGGCCCTCCAGATTACCCCAGGTTTGTGGAGTCTGTGGATGAATATCAGTTTGTGGAGCGCCTGTTACCGGCTACCAGGATCCCAGATCCCCCAAAGCATGAACATTATCCTACCCCTAGTGGCTGGCAGCCTCCCAGAGACCCCCCACCCAACCTGCCTTACTTTGTACGACGCTCTCGGATGCACAACATCCCCGTCTACAAGGACATCACGCATGGCAACCGGCAGATGACTGTGATCCGGAAAGTGGAAGGGGACATCTGGGCCCTGCAGAAAGACGTGGAAGATTTTCTGAGCCCGCTGCTGGGGAAGACACCTGTCACCCAGGTCAATGAGGTGACAGGTACCCTACGGATCAAGGGCTACTTTGA…	TTGGGTTTCTACGATTCTAGATCAGGGTTTTCCCAGTCACGACGTTGTAAAACGACGGCCAGTGAATTGTAATACGACTCACTATAGGGCGAATTGGGTACCGGGCCTCTAGACACTAGCTACTCGAGGGGCCCCAGGGGCCACGAAGGCAGGGTGGGGTCTCAGGCCTTTGGCCCCTGTGACTCCAAGTATAAGGCATATATGAAGGCTAGTGAGCTGGGGTTGGGATGGGATGGCAGGGTGAAAGGTCAGCATATTCCTGCCTGCAAACCCCTCCCCAGCCTTGATTGCAGGTCAGAAGGCTGCAGGGGGATGTCCCTATGCTGGCTGTGAGTTCCCAGCCACTCCCTTGTGGTCAGGCCAGCAAGTCTGGTCTGCAATGGAACAGTGACCAAGAAC…	AAAGCGTTGGGATTATAGGCATGAGCCATGTGCCTGGTCCACCTTGGCCTGTTTTGTTTTTCTTTCCTTGGGCTCAGCAATTCAAATTCTAGTTGTTATTTGGTGGAAGCAGTAGCCCAACCCCAGTTTAGGGGAAGGTAGCACAGGGCAGAGCCACTGGGCACTTTGTTTCCTTGGCCCTCCGAAGCTCACTGTTGCAAATACCCCCAAGCCTTTGCTCTAGGCCAGATCTTGTTTGGTGCAGGTGATGGAGAACACAGATGACTCGGGCATGGGTCTTGGAGATCTTCTGTTCAAAGTACAGTGCTGGCACTGGGGCACAGAGTGCCCACGTTAGCCCCGGGCTCTGATAGAGAGGTAGGAGGCACGTTCTTGGTCACTGTTCCATTGCAGACCAGA…	CGGGCTACGGCTGTTGAGCCAGACCCAGGGCCCTCCAGATTACCCCAGGTTTGTGGAGTCTGTGGATGAATATCAGTTTGTGGAGCGCCTGTTACCGGCTACCAGGATCCCAGATCCCCCAAAGCATGAACATTATCCTACCCCTAGTGGCTGGCAGCCTCCCAGAGACCCCCCACCCAACCTGCCTTACTTTGTACGACGCTCTCGGATGCACAACATCCCCGTCTACAAGGACATCACGCATGGCAACCGGCAGATGACTGTGATCCGGAAAGTGGAAGGGGACATCTGGGCCCTGCAGAAAGACGTGGAAGATTTTCTGAGCCCGCTGCTGGGGAAGACACCTGTCACCCAGGTCAATGAGGTGACAGGTACCCTACGGATCAAGGGCTACTTTGA…
HLUC_RP1_hgx5857v1_pB66_B-12	5p 3p	142301539 / 142301550	Homo sapiens - MRPL49	https://www.ncbi.nlm.nih.gov/nuccore/NM_004927.4	https://www.ncbi.nlm.nih.gov/gene/?term=740		A	MRPL49; [NM_004927.4 Homo sapiens mitochondrial ribosomal protein L49 (MRPL49), transcript variant 1, mRNA; nuclear gene for mitochondrial product]	129	1904	IF	Sense		99.8 / 99.7	TGATGATGTATATAACTATCTATTCGATGATGAAGATACCCCACCAAACCCAAAAAAAGAGATCCTAGAACTAGCCATGGCCGCAGGGGCCACGAATGAATATCAGTTTGTGGAGCGCCTGTTACCGGCTACCAGGATCCCAGATCCCCCAAAGCATGAACATTATCCTACCCCTAGTGGCTGGCAGCCTCCCAGAGACCCCCCACCCAACCTGCCTTACTTTGTACGACGCTCTCGGATGCACAACATCCCCGTCTACAAGGACATCACGCATGGCAACCGGCAGATGACTGTGATCCGGAAAGTGGAAGGGGACATCTGGGCCCTGCAGAAAGACGTGGAAGATTTTCTGAGCCCGCTGCTGGGGAAGACACCTGTCACCCAGGTCAATGAGGTGAC…	TGAATATCAGTTTGTGGAGCGCCTGTTACCGGCTACCAGGATCCCAGATCCCCCAAAGCATGAACATTATCCTACCCCTAGTGGCTGGCAGCCTCCCAGAGACCCCCCACCCAACCTGCCTTACTTTGTACGACGCTCTCGGATGCACAACATCCCCGTCTACAAGGACATCACGCATGGCAACCGGCAGATGACTGTGATCCGGAAAGTGGAAGGGGACATCTGGGCCCTGCAGAAAGACGTGGAAGATTTTCTGAGCCCGCTGCTGGGGAAGACACCTGTCACCCAGGTCAATGAGGTGACAGGTACCCTACGGATCAAGGGCTACTTTGACCAGGAGCTTAAAGCCTGGCTCTTGGAGAAAGGCTTCTGAGGCCCAGCCGAGCAGCCTGCTTGTCA…	GAATCACGATTCTAGATCAGGGTTTTCCCAGTCACGACGTTGTAAAACGACGGCCAGTGAATTGTAATACGACTCACTATAGGGCGAATTGGGTACCGGGCCTCTAGACACTAGCTACTCGAGGGGCCCCAGGGGCCACGAAGTGGGGTCTGTGTCACAGAATCGATCAAATCAGTGTCGGGCTCCTTGCTGTGGCTGTACACTTGAAAATGGAATGGAATCTCCAGGAGTGAGGGTTTCCATGGAAGCCAGCACTATCCTTGGGGACACCACTGACCATTAACAGATTAGGAAGATGTGCCCATTTTACACACAGAGAAGCAGCCCAGAGTTCAGTGCCCTGCTTCAGGGCAGAGACCAAGTTGGGGAGTCAGGAACTGAAAGCTGTCTTAGCCAGTT…	GTCTTGGGAGATCTTCTGTTCAAAGTACAGTGCTGGCACTGGGGCACAGAGTGCCCACGTTAGCCCCGGGCTCTGATAGAGAGGTAGGAGGCACGTTCTTGGTCACTGTTCCATTGCAGACCAGACTTGCTGGCCTGACCACAAGGGAGTGGCTGGGAACTCACAGCCAGCATAGGGACATCCCCCTGCAGCCTTCTGACCTGCAATCAAGGCTGGGGAGGGGTTTGCAGGCAGGAATATGCTGACCTTTCACCCTGCCATCCCATCCCAACCCCAGCTCACTAGCCTTCATATATGCCTTATACTTGGAGTCACAGGGGCCAAAGGCCTGAGACCCCACCCTGCCCCCAAACTGGCTAAGACAGCTTTCAGTTCCTGACTCCCCAACTTGGTCTCTGC…	TGAATATCAGTTTGTGGAGCGCCTGTTACCGGCTACCAGGATCCCAGATCCCCCAAAGCATGAACATTATCCTACCCCTAGTGGCTGGCAGCCTCCCAGAGACCCCCCACCCAACCTGCCTTACTTTGTACGACGCTCTCGGATGCACAACATCCCCGTCTACAAGGACATCACGCATGGCAACCGGCAGATGACTGTGATCCGGAAAGTGGAAGGGGACATCTGGGCCCTGCAGAAAGACGTGGAAGATTTTCTGAGCCCGCTGCTGGGGAAGACACCTGTCACCCAGGTCAATGAGGTGACAGGTACCCTACGGATCAAGGGCTACTTTGACCAGGAGCTTAAAGCCTGGCTCTTGGAGAAAGGCTTCTGAGGCCCAGCCGAGCAGCCTGCTTGTCA…
HLUC_RP1_hgx5857v1_pB66_B-174	5p 3p	142301599 / 142301597	Homo sapiens - MRPL49	https://www.ncbi.nlm.nih.gov/nuccore/NM_004927.4	https://www.ncbi.nlm.nih.gov/gene/?term=740		A	MRPL49; [NM_004927.4 Homo sapiens mitochondrial ribosomal protein L49 (MRPL49), transcript variant 1, mRNA; nuclear gene for mitochondrial product]	195	552	IF	Sense		76.3 / 89.9	TGGATGATGTATATAACTATCTATTCGATGATGAAGATACCCCACCAAACCCAAAAAAAGAGATCCTAGAACTAGCCATGGCCGCAGGGGCCACGAATTTTCCTACACCTAGTGGCTGGCAGCCTCCCATAGACCCCCCACCCGGACTGCCCTATTTGGCACAAAACTAGTGGATGCGCGCCTGCCCCTTTTACGGGGAAAGTGAAAAAGGAAACCGGCAGATGACTGTGATCCGGAAAGTGGAAGGGGACATCTGGGCCCTGCAAAAGGACATGAAAGATTTTCTGAGCCCGCTGCTGGGGAAGACACCTGTCACCCAGGTCCATGAGGTGACAGGTACCCTACGGATCAAGGGCTACTTTGACCAGGAGCTGACCCCCGGGCTCTTGGAAAAAGGCT…	TTTTCCTACACCTAGTGGCTGGCAGCCTCCCATAGACCCCCCACCCGGACTGCCCTATTTGGCACAAAACTAGTGGATGCGCGCCTGCCCCTTTTACGGG	TGGAATCACGATTCTAGATCAGGGTTTTCCCAGTCACGACGTTGTAAAACGACGGCCAGTGAATTGTAATACGACTCACTATAGGGCGAATTGGGTACCGGGCCTCTAGACACTAGCTACTCGAGGGGCCCCAGGGGCCACGAACTTAAACTTGATCCATTCGGAATGCTGACAAGAAGGCGGCTAGGCTGGGCCTCAGAAGCCTTTCTCCAAGAACCAGGCTTTAAGCTCCTGGTCAAAGTACCCCTTGATGCGTATGGTACCGGTCACCTCATTGACCTGGGTGACAAGTGTCTTCCCCATCATCGGGCTCATAAAATCTTCCACGTCTTTCTGCAGGGCCCATATGTCCCCTTCCACTTTCCGGATCACAGTCATCTGCAGGTTGCCATGCATGAT…	GTACTTTGACCAGGAGCTTAAAGCCTGGTTCTTGGAGAAAGGCTTCTGAGGCCCAGCCTAGCCGCCTTCTTGTCAGCATTCCGAATGGATCAAGTTTAAG	TTATCCTACCCCTAGTGGCTGGCAGCCTCCCAGAGACCCCCCACCCAACCTGCCTTACTTTGTACGACGCTCTCGGATGCACAACATCCCCGTCTACAAGGACATCACGCATGGCAACCGGCAGATGACTGTGATCCGGAAAGTGGAAGGGGACATCTGGGCCCTGCAGAAAGACGTGGAAGATTTTCTGAGCCCGCTGCTGGGGAAGACACCTGTCACCCAGGTCAATGAGGTGACAGGTACCCTACGGATCAAGGGCTACTTTGACCAGGAGCTTAAAGCCTGGCTCTTGGAGAAAGGCTTCTGAGGCCCAGCCGAGCAGCCTGCTTGTCAGCATGCCCTGTGGATCAAGTCTAGG
HLUC_RP1_hgx5857v1_pB66_B-229	5p 3p	142301539 / 142301550	Homo sapiens - MRPL49	https://www.ncbi.nlm.nih.gov/nuccore/NM_004927.4	https://www.ncbi.nlm.nih.gov/gene/?term=740		A	MRPL49; [NM_004927.4 Homo sapiens mitochondrial ribosomal protein L49 (MRPL49), transcript variant 1, mRNA; nuclear gene for mitochondrial product]	246	1891	IF	Sense		100.0 / 100.0	TGGGATGATGTATATAACTATCTATTCGATGATGAAGATACCCCACCAAACCCAAAAAAAGAGATCCTAGAACAAGCCATGGCCGCAGGGGCCACGAAGCCTTACTTTGTACGACGCTCTCGGATGCACAACATCCCCGTCTACAAGGACATCACGCATGGCAACCGGCAGATGACTGTGATCCGGAAAGTGGAAGGGGACATCTGGGCCCTGCAGAAAGACGTGGAAGATTTTCTGAGCCCGCTGCTGGGGAAGACACCTGTCACCCAGGTCAATGAGGTGACAGGTACCCTACGGATCAAGGGCTACTTTGACCAGGAGCTTAAAGCCTGGCTCTTGGAGAAAGGCTTCTGAGGCCCAGCCGAGCAGCCTGCTTGTCAGCATGCCCTGTGGATCAAG…	GCCTTACTTTGTACGACGCTCTCGGATGCACAACATCCCCGTCTACAAGGACATCACGCATGGCAACCGGCAGATGACTGTGATCCGGAAAGTGGAAGGGGACATCTGGGCCCTGCAGAAAGACGTGGAAGATTTTCTGAGCCCGCTGCTGGGGAAGACACCTGTCACCCAGGTCAATGAGGTGACAGGTACCCTACGGATCAAGGGCTACTTTGACCAGGAGCTTAAAGCCTGGCTCTTGGAGAAAGGCTTCTGAGGCCCAGCCGAGCAGCCTGCTTGTCAGCATGCCCTGTGGATCAAGTCTAGGGGGCCTCAGGAGGAGGGAGGTGGGTGTTGGAGCCCCTGAGACAGGGGATACAGAAACTAGGGCTAAAGGACTTTGGGGTCAGGCCTTGCTTG…	GTTTCTACGATTCTAGATCAGGGTTTTCCCAGTCACGACGTTGTAAAACGACGGCCAGTGAATTGTAATACGACTCACTATAGGGCGAATTGGGTACCGGGCCTCTAGACACTAGCTACTCGAGGGGCCCCAGGGGCCACGAACACAGAATCGATCAAATCAGTGTCGGGCTCCTTGCTGTGGCTGTACACTTGAAAATGGAATGGAATCTCCAGGAGTGAGGGTTTCCATGGAAGCCAGCACTATCCTTGGGGACACCACTGACCATTAACAGATTAGGAAGATGTGCCCATTTTACACACAGAGAAGCAGCCCAGAGTTCAGTGCCCTGCTTCAGGGCAGAGACCAAGTTGGGGAGTCAGGAACTGAAAGCTGTCTTAGCCAGTTTGGGGGCAGGGT…	AGATCTTGTTTGGTGCAGGTGATGGAGAACACAGATGACTCGGGCATGGGTCTTGGAGATCTTCTGTTCAAAGTACAGTGCTGGCACTGGGGCACAGAGTGCCCACGTTAGCCCCGGGCTCTGATAGAGAGGTAGGAGGCACGTTCTTGGTCACTGTTCCATTGCAGACCAGACTTGCTGGCCTGACCACAAGGGAGTGGCTGGGAACTCACAGCCAGCATAGGGACATCCCCCTGCAGCCTTCTGACCTGCAATCAAGGCTGGGGAGGGGTTTGCAGGCAGGAATATGCTGACCTTTCACCCTGCCATCCCATCCCAACCCCAGCTCACTAGCCTTCATATATGCCTTATACTTGGAGTCACAGGGGCCAAAGGCCTGAGACCCCACCCTGCCCCCAA…	GCCTTACTTTGTACGACGCTCTCGGATGCACAACATCCCCGTCTACAAGGACATCACGCATGGCAACCGGCAGATGACTGTGATCCGGAAAGTGGAAGGGGACATCTGGGCCCTGCAGAAAGACGTGGAAGATTTTCTGAGCCCGCTGCTGGGGAAGACACCTGTCACCCAGGTCAATGAGGTGACAGGTACCCTACGGATCAAGGGCTACTTTGACCAGGAGCTTAAAGCCTGGCTCTTGGAGAAAGGCTTCTGAGGCCCAGCCGAGCAGCCTGCTTGTCAGCATGCCCTGTGGATCAAGTCTAGGGGGCCTCAGGAGGAGGGAGGTGGGTGTTGGAGCCCCTGAGACAGGGGATACAGAAACTAGGGCTAAAGGACTTTGGGGTCAGGCCTTGCTTG…
HLUC_RP1_hgx5857v1_pB66_B-204	5p 3p	142301539 / 142301550	Homo sapiens - MRPL49	https://www.ncbi.nlm.nih.gov/nuccore/NM_004927.4	https://www.ncbi.nlm.nih.gov/gene/?term=740		A	MRPL49; [NM_004927.4 Homo sapiens mitochondrial ribosomal protein L49 (MRPL49), transcript variant 1, mRNA; nuclear gene for mitochondrial product]	246	1891	IF	Sense		100.0 / 100.0	TGGATGATGTATATAACTATCTATTCGATGATGAAGATACCCCACCAAACCCAAAAAAAGAGATCCTAGAACTAGCCATGGCCGCAGGGGCCACGAAGCCTTACTTTGTACGACGCTCTCGGATGCACAACATCCCCGTCTACAAGGACATCACGCATGGCAACCGGCAGATGACTGTGATCCGGAAAGTGGAAGGGGACATCTGGGCCCTGCAGAAAGACGTGGAAGATTTTCTGAGCCCGCTGCTGGGGAAGACACCTGTCACCCAGGTCAATGAGGTGACAGGTACCCTACGGATCAAGGGCTACTTTGACCAGGAGCTTAAAGCCTGGCTCTTGGAGAAAGGCTTCTGAGGCCCAGCCGAGCAGCCTGCTTGTCAGCATGCCCTGTGGATCAAGT…	GCCTTACTTTGTACGACGCTCTCGGATGCACAACATCCCCGTCTACAAGGACATCACGCATGGCAACCGGCAGATGACTGTGATCCGGAAAGTGGAAGGGGACATCTGGGCCCTGCAGAAAGACGTGGAAGATTTTCTGAGCCCGCTGCTGGGGAAGACACCTGTCACCCAGGTCAATGAGGTGACAGGTACCCTACGGATCAAGGGCTACTTTGACCAGGAGCTTAAAGCCTGGCTCTTGGAGAAAGGCTTCTGAGGCCCAGCCGAGCAGCCTGCTTGTCAGCATGCCCTGTGGATCAAGTCTAGGGGGCCTCAGGAGGAGGGAGGTGGGTGTTGGAGCCCCTGAGACAGGGGATACAGAAACTAGGGCTAAAGGACTTTGGGGTCAGGCCTTGCTTG…	TTGGTTCTACGATTCTAGATCAGGGTTTTCCCAGTCACGACGTTGTAAAACGACGGCCAGTGAATTGTAATACGACTCACTATAGGGCGAATTGGGTACCGGGCCTCTAGACACTAGCTACTCGAGGGGCCCCAGGGGCCACGAACACAGAATCGATCAAATCAGTGTCGGGCTCCTTGCTGTGGCTGTACACTTGAAAATGGAATGGAATCTCCAGGAGTGAGGGTTTCCATGGAAGCCAGCACTATCCTTGGGGACACCACTGACCATTAACAGATTAGGAAGATGTGCCCATTTTACACACAGAGAAGCAGCCCAGAGTTCAGTGCCCTGCTTCAGGGCAGAGACCAAGTTGGGGAGTCAGGAACTGAAAGCTGTCTTAGCCAGTTTGGGGGCAGG…	GCTCTAGGCCAGATCTTGTTTGGTGCAGGTGATGGAGAACACAGATGACTCGGGCATGGGTCTTGGAGATCTTCTGTTCAAAGTACAGTGCTGGCACTGGGGCACAGAGTGCCCACGTTAGCCCCGGGCTCTGATAGAGAGGTAGGAGGCACGTTCTTGGTCACTGTTCCATTGCAGACCAGACTTGCTGGCCTGACCACAAGGGAGTGGCTGGGAACTCACAGCCAGCATAGGGACATCCCCCTGCAGCCTTCTGACCTGCAATCAAGGCTGGGGAGGGGTTTGCAGGCAGGAATATGCTGACCTTTCACCCTGCCATCCCATCCCAACCCCAGCTCACTAGCCTTCATATATGCCTTATACTTGGAGTCACAGGGGCCAAAGGCCTGAGACCCCACC…	GCCTTACTTTGTACGACGCTCTCGGATGCACAACATCCCCGTCTACAAGGACATCACGCATGGCAACCGGCAGATGACTGTGATCCGGAAAGTGGAAGGGGACATCTGGGCCCTGCAGAAAGACGTGGAAGATTTTCTGAGCCCGCTGCTGGGGAAGACACCTGTCACCCAGGTCAATGAGGTGACAGGTACCCTACGGATCAAGGGCTACTTTGACCAGGAGCTTAAAGCCTGGCTCTTGGAGAAAGGCTTCTGAGGCCCAGCCGAGCAGCCTGCTTGTCAGCATGCCCTGTGGATCAAGTCTAGGGGGCCTCAGGAGGAGGGAGGTGGGTGTTGGAGCCCCTGAGACAGGGGATACAGAAACTAGGGCTAAAGGACTTTGGGGTCAGGCCTTGCTTG…
HLUC_RP1_hgx5857v1_pB66_B-182	5p 3p	142301539 / 142301550	Homo sapiens - MRPL49	https://www.ncbi.nlm.nih.gov/nuccore/NM_004927.4	https://www.ncbi.nlm.nih.gov/gene/?term=740		A	MRPL49; [NM_004927.4 Homo sapiens mitochondrial ribosomal protein L49 (MRPL49), transcript variant 1, mRNA; nuclear gene for mitochondrial product]	246	1891	IF	Sense		100.0 / 100.0	CAGTGGATGATGTATATAACTATCTATTCGATGATGAAGATACCCCACCAAACCCAAAAAAAGAGATCCTAGAACTAGCCATGGCCGCAGGGGCCACGAAGCCTTACTTTGTACGACGCTCTCGGATGCACAACATCCCCGTCTACAAGGACATCACGCATGGCAACCGGCAGATGACTGTGATCCGGAAAGTGGAAGGGGACATCTGGGCCCTGCAGAAAGACGTGGAAGATTTTCTGAGCCCGCTGCTGGGGAAGACACCTGTCACCCAGGTCAATGAGGTGACAGGTACCCTACGGATCAAGGGCTACTTTGACCAGGAGCTTAAAGCCTGGCTCTTGGAGAAAGGCTTCTGAGGCCCAGCCGAGCAGCCTGCTTGTCAGCATGCCCTGTGGATCA…	GCCTTACTTTGTACGACGCTCTCGGATGCACAACATCCCCGTCTACAAGGACATCACGCATGGCAACCGGCAGATGACTGTGATCCGGAAAGTGGAAGGGGACATCTGGGCCCTGCAGAAAGACGTGGAAGATTTTCTGAGCCCGCTGCTGGGGAAGACACCTGTCACCCAGGTCAATGAGGTGACAGGTACCCTACGGATCAAGGGCTACTTTGACCAGGAGCTTAAAGCCTGGCTCTTGGAGAAAGGCTTCTGAGGCCCAGCCGAGCAGCCTGCTTGTCAGCATGCCCTGTGGATCAAGTCTAGGGGGCCTCAGGAGGAGGGAGGTGGGTGTTGGAGCCCCTGAGACAGGGGATACAGAAACTAGGGCTAAAGGACTTTGGGGTCAGGCCTTGCTTG…	CTACGATCTACGATTCTAGATCAGGGTTTTCCCAGTCACGACGTTGTAAAACGACGGCCAGTGAATTGTAATACGACTCACTATAGGGCGAATTGGGTACCGGGCCTCTAGACACTAGCTACTCGAGGGGCCCCAGGGGCCACGAACACAGAATCGATCAAATCAGTGTCGGGCTCCTTGCTGTGGCTGTACACTTGAAAATGGAATGGAATCTCCAGGAGTGAGGGTTTCCATGGAAGCCAGCACTATCCTTGGGGACACCACTGACCATTAACAGATTAGGAAGATGTGCCCATTTTACACACAGAGAAGCAGCCCAGAGTTCAGTGCCCTGCTTCAGGGCAGAGACCAAGTTGGGGAGTCAGGAACTGAAAGCTGTCTTAGCCAGTTTGGGGGCAG…	ACAGATGACTCGGGCATGGGTCTTGGAGATCTTCTGTTCAAAGTACAGTGCTGGCACTGGGGCACAGAGTGCCCACGTTAGCCCCGGGCTCTGATAGAGAGGTAGGAGGCACGTTCTTGGTCACTGTTCCATTGCAGACCAGACTTGCTGGCCTGACCACAAGGGAGTGGCTGGGAACTCACAGCCAGCATAGGGACATCCCCCTGCAGCCTTCTGACCTGCAATCAAGGCTGGGGAGGGGTTTGCAGGCAGGAATATGCTGACCTTTCACCCTGCCATCCCATCCCAACCCCAGCTCACTAGCCTTCATATATGCCTTATACTTGGAGTCACAGGGGCCAAAGGCCTGAGACCCCACCCTGCCCCCAAACTGGCTAAGACAGCTTTCAGTTCCTGACT…	GCCTTACTTTGTACGACGCTCTCGGATGCACAACATCCCCGTCTACAAGGACATCACGCATGGCAACCGGCAGATGACTGTGATCCGGAAAGTGGAAGGGGACATCTGGGCCCTGCAGAAAGACGTGGAAGATTTTCTGAGCCCGCTGCTGGGGAAGACACCTGTCACCCAGGTCAATGAGGTGACAGGTACCCTACGGATCAAGGGCTACTTTGACCAGGAGCTTAAAGCCTGGCTCTTGGAGAAAGGCTTCTGAGGCCCAGCCGAGCAGCCTGCTTGTCAGCATGCCCTGTGGATCAAGTCTAGGGGGCCTCAGGAGGAGGGAGGTGGGTGTTGGAGCCCCTGAGACAGGGGATACAGAAACTAGGGCTAAAGGACTTTGGGGTCAGGCCTTGCTTG…
HLUC_RP1_hgx5857v1_pB66_B-139	5p 3p	142301550 / 142301187	Homo sapiens - MRPL49	https://www.ncbi.nlm.nih.gov/nuccore/NM_004927.4	https://www.ncbi.nlm.nih.gov/gene/?term=740		N/A	MRPL49; [NM_004927.4 Homo sapiens mitochondrial ribosomal protein L49 (MRPL49), transcript variant 1, mRNA; nuclear gene for mitochondrial product]	825	1246	IF	Sense	3p	78.0 / 79.7	TGGGATGGATGTATATAACTATCTATTCGATGATGAAGATACCCCACCAAACCCAAAAAAAGAGATCCTAGAACTAGCCATGGCCGCAGGGGCCACGAACGCAATCTCAGGTCGCTGCAACCTCCGGCTTCCGGGTTCAAGTGATTCTCCTGCCTCACCCTCCCAAGTAGCTGGGGCTACAGGCATCTGCCACCACACCCGGCTAATTTTTGTATATTTAGTAGAGATGGGGTTTCACCATGTTGGCAAAGCTGGTCTCCTGAACTCCTGACCTCAGGTGATCTGCCTGCCTTGGCCTCCCAAAGTGCTGGGATTACAGGTGTGAGTCACCGCACCCTGCCAATCTTAGAGGTTTTTAATCCCCCTGCCCTCACTGGCCTAGCCAAATGTTGGGGCCTT…	CGCAATCTCAGGTCGCTGCAACCTCCGGCTTCCGGGTTCAAGTGATTCTCCTGCCTCACCCTCCCAAGTAGCTGGGGCTACAGGCATCTGCCACCACACCCGGCTAATTTTTGTATATTTAGTAGAGATGGGGTTTCACCATGTTGGCAAAGCTGGTCTCCTGAACTCCTGACCTCAGGTGATCTGCCTGCCTTGGCCTCCCAAAGTGCTGGGATTACAGGTGTGAGTCACCGCACCCTGCCAATCTTAGAGGTTTTTAATCCCCC	CCTTCTACGATTCTAGATCAGGGTTTTCCCAGTCACGACGTTGTAAAACGACGGCCAGTGAATTGTAATACGACTCACTATAGGGCGAATTGGGTACCGGGCCTCTAGACACTAGCTACTCGAGGGGCCCCAGGGGCCACGAAGGCAAAAGATGGCAGCAGCAGTGGCAGTTCATGGACAGATGTCTTCCCAGAGCCTATGGTCAAAAGGTGTTTAGCATTCTGTGACTCACAGCTCTGTCCCAGCAGCCCTGGTGCCAAGACCACCCCCTCCAGCAAAGCACCCAGGAACACTAGCCTGGCTCCATGGACAAAACACAGGGGGCCAGGCGTGGTGGCTCACGCCTGTAATCCCAGCACTTTGGGAGGCCGAGGTGGGCGGATCACGAAGTCAGGAGAT…	TCGTAGAGAGTAGTGTGTCTATGTTCCTCGTTGGACGGGTTGCCTGTGTGTGTTTTTTTTTGAGATGGAGTCTCACTCTGTCCCCCAGGCTGGAGTGTAGTGGCGCGATCTTGGCTCACTGCAACCTCCACCTCCCAGGTTCACACCATTCTCCTGCCTCAGCCTCCCGAGTAGCTGGAACTACAGGTGCCTGCCACCTCGTCTGGCTAATATTTTTGTATTTTTAGTAGAGACAGGGATTCACTGTGTTAGCCAGGATGATCTCGATCTCCTGACTTCGTGATCCGCCCACCTCGGCCTCCCAAAGTGCTGGGATTACAGGCGTGAGCCACCACGCCTGGCCCCCTGTGTTTTGTCCATGGAGCCAGGCTAGTGTTCCTGGGTGCTTTGCTGGAGGGG…	CATGATCTTGGCTCACTGCAACTTCCACCTCTGGGATCAAGGGATTCTCCTGCCTCAGCCTCTTGAGTAGCTGGGATTACAGGCGCCCACCACCACAGCCTGCTAATTTTTGTATTTTTAGTAGAGATGGGGTTTCACCATGTTGGCCAGGCTGGTCTCAAACTCCTGACTCGAAGTGATCCGCCCACCTTGGCCTCCCAAAGCGTTGGGATTATAGGCATGAGCCATGTGCCTGGTCCACCTTGGCCTGTTTTGTTTTTCTTTCCTTGGGCTCAGCAATTCAAATTCTAGTTGTTATTTGGTGGAAGCAGTAGCCCAACCCCAGTTTAGGGGAAGGTAGCACAGGGCAGAGCCACTGGGCACTTTGTTTCCTTGGCCCTCCGAAGCTCACTGTTGCAA…
HLUC_RP1_hgx5857v1_pB66_B-28	5p 3p	142301539	Homo sapiens - MRPL49	https://www.ncbi.nlm.nih.gov/nuccore/NM_004927.4	https://www.ncbi.nlm.nih.gov/gene/?term=740		N/A	MRPL49; [NM_004927.4 Homo sapiens mitochondrial ribosomal protein L49 (MRPL49), transcript variant 1, mRNA; nuclear gene for mitochondrial product]	1601	767	??	AntiSense	3p	82.6 / 81.4	GGGATGATGTATATAACTATCTATTCGATGATGAAGATACCCCACCAAACCCAAAAAAAGAGATCCTAGAACTAGCCATGGCCGCAGGGGCCACGAAGCACGCATGGTTTCTGTATGACCTGCTGAATGATCAACAGGTCATTCATCTTTATTACTTAGTATTTCATTTGTGGATATACTGCAATTTGTTTATCCATTAGCCTACTGAGAGACACTTGGGTTTTTCCAGATTTGTTACTATGAATAAAGATGCTATGAACATTTGTGTATACATCTGTGTGGAAACATGTTTTCATTTCTCTTCGGTAGAACAGTAGGAATAGAATTGGTGGTCATATGATAAATTTATGTTTAACTTTATATGACATTGTCAAACAGTTTTCCAAGTGGCTGTATCAT…	GCACGCATGGTTTCTGTATGACCTGCTGAATGATCAACAGGTCATTCATCTTTATTACTTAGTATTTCATTTGTGGATATACTGCAATTTGTTTATCCATTAGCCTACTGAGAGACACTTGGGTTTTTCCAGATTTGTTACTATGAATAAAGATGCTATGAACATTTGTGTATACATCTGTGTGGAAACATGTTTTCATTTCTCTTCGGTAGAACAGTAGGAATAGAATTGGTGGTCATATGATAAATTTATGTTTAACTTTATATGACATTGTCAAACAGTTTTCCAAGTGGCTGTATCATTGTGTATTCCCAACAACATACTAGTATGAATTCAAGCTCCTCCACATCTGCACCAACATTGGACACTGAAGGTCTTTTTAATCTTATCTGTTCTAGT…	TGGATCTACGATTCTAGATCAGGGTTTTCCCAGTCACGACGTTGTAAAACGACGGCCAGTGAATTGTAATACGACTCACTATAGGGCGAATTGGGTACCGGGCCTCTAGACACTAGCTACTCGAGGGGCCCCAGGGGCCACGAATTTTCTTTCTTTTTTTGAGACGGACCCTCTGTCTGTCGCCCAGGCTGGAGTACAGTGGTGTGATCTCGGCTCACTGCAACCTCCACCTCCCAGGTTCAAGCGATTCTCCTGCCTCAGCCTCCCGAGTAGCTGGGATTACAGACATGCGTCACCATGCCCAGCAAATTTTTGTATTTTTAGTAGAGTCAGGGTTTCACCATATTGGTCAGGCTGGTCTCAAACTCCCGACCTCAGGTGATCCACCCGCCTCAGCCT…	AAATTTATGTTTAACTTTATATGACATTGTCAAACAGTTTTCCAAGTGGCTGTATCATTGTGTATTCCCAACAACATACTAGTATGAATTCAAGCTCCTCCACATCTGCACCAACATTGGACACTGAAGGTCTTTTTAATCTTATCTGTTCTAGTGGGAGTAGTATCTCATTGTGATTTTAATTTCTCTAGTGATTACTGATGTCAAGCATCTTTTCATGTGCCTACTGGATATTAACATACCTTCTTTTTTGAAGTGTCCAAAACTCTTACCAGTTTTATAAAATTGGATTGTCAGCCGGGCATGGTGTCTCATGCCTATAATCCCAGCACTTTGGCAGGCTGAGGCGGGTGGATCACCTGAGGTCGGGAGTTTGAGACCAGCCTGACCAATATGGTG…	TATAAGGCATATATGAAGGCTAGTGAGCTGGGGTTGGGATGGGATGGCAGGGTGAAAGGTCAGCATATTCCTGCCTGCAAACCCCTCCCCAGCCTTGATTGCAGGTCAGAAGGCTGCAGGGGGATGTCCCTATGCTGGCTGTGAGTTCCCAGCCACTCCCTTGTGGTCAGGCCAGCAAGTCTGGTCTGCAATGGAACAGTGACCAAGAACGTGCCTCCTACCTCTCTATCAGAGCCCGGGGCTAACGTGGGCACTCTGTGCCCCAGTGCCAGCACTGTACTTTGAACAGAAGATCTCCAAGACCCATGCCCGAGTCATCTGTGTTCTCCATCACCTGCACCAAACAAGATCTGGCCTAGAGCAAAGGCTTGGGGGTATTTGCAACAGTGAGCTTCGGAG…
HLUC_RP1_hgx5857v1_pB66_B-153	5p 3p	142301346	Homo sapiens - NAA20	https://www.ncbi.nlm.nih.gov/nuccore/NM_016100.5	https://www.ncbi.nlm.nih.gov/gene/?term=51126		D	NAA20; [NM_016100.5 Homo sapiens N-alpha-acetyltransferase 20, NatB catalytic subunit (NAA20), transcript variant 1, mRNA]	-70	375	IF	Sense		99.8 / 99.8	AGGGATGATGTATATAACTATCTATTCGATGATGAAGATACCCCACCAAACCCAAAAAAAGAGATCCTAGAACTAGCCATGGCCGCAGGGGCCACGAAGCTCCGGGAGACTTCCGGCAGGGCGGGCGCGGGGTCTTGGCGAACGGTCTTCGGAAGCGGCGGCGGCGCGATGACCACGCTACGGGCCTTTACCTGCGACGACCTGTTCCGCTTCAACAACATTAACTTGGATCCACTTACAGAAACTTATGGGATTCCTTTCTACCTACAATACCTCGCCCACTGGCCAGAGTATTTCATTGTTGCAGAGGCACCTGGTGGAGAATTAATGGGTTATATTATGGGTAAAGCAGAAGGCTCAGTAGCTAGGGAAGAATGGCACGGGCACGTCACAGCTCTG…	GCTCCGGGAGACTTCCGGCAGGGCGGGCGCGGGGTCTTGGCGAACGGTCTTCGGAAGCGGCGGCGGCGCGATGACCACGCTACGGGCCTTTACCTGCGACGACCTGTTCCGCTTCAACAACATTAACTTGGATCCACTTACAGAAACTTATGGGATTCCTTTCTACCTACAATACCTCGCCCACTGGCCAGAGTATTTCATTGTTGCAGAGGCACCTGGTGGAGAATTAATGGGTTATATTATGGGTAAAGCAGAAGGCTCAGTAGCTAGGGAAGAATGGCACGGGCACGTCACAGCTCTGTCTGTTGCCCCAGAATTTCGACGCCTTGGTTTGGCTGCTAAACTTATGGAGTTACTAGAGGAGATTTCAGAAAGAAAGGGTGGATTTTTTGTGGATCT…	CCATCTACGATTCTAGATCAGGGTTTTCCCAGTCACGACGTTGTAAAACGACGGCCAGTGAATTGTAATACGACTCACTATAGGGCGAATTGGGTACCGGGCCTCTAGACACTAGCTACTCGAGGGGCCCCAGGGGCCACGAACTGGTTGTACATGTTAACTGCAACTTGGTTAGATACTCTTACAAAGAGATCCACAAAAAATCCACCCTTTCTTTCTGAAATCTCCTCTAGTAACTCCATAAGTTTAGCAGCCAAACCAAGGCGTCGAAATTCTGGGGCAACAGACAGAGCTGTGACGTGCCCGTGCCATTCTTCCCTAGCTACTGAGCCTTCTGCTTTACCCATAATATAACCCATTAATTCTCCACCAGGTGCCTCTGCAACAATGAAATACTCT…	CTCCGGGAGACTTCCGGCAGGGCGGGCGCGGGGTCTTGGCGAACGGTCTTCGGAAGCGGCGGCGGCGCGATGACCACGCTACGGGCCTTTACCTGCGACGACCTGTTCCGCTTCAACAACATTAACTTGGATCCACTTACAGAAACTTATGGGATTCCTTTCTACCTACAATACCTCGCCCACTGGCCAGAGTATTTCATTGTTGCAGAGGCACCTGGTGGAGAATTAATGGGTTATATTATGGGTAAAGCAGAAGGCTCAGTAGCTAGGGAAGAATGGCACGGGCACGTCACAGCTCTGTCTGTTGCCCCAGAATTTCGACGCCTTGGTTTGGCTGCTAAACTTATGGAGTTACTAGAGGAGATTTCAGAAAGAAAGGGTGGATTTTTTGTGGATCTC…	NNNNNNNNNNNNNNNNNNNNNNNNNNNNNNNNNNNCTTGGCGAACGGTCTTCGGAAGCGGCGGCGGCGCGATGACCACGCTACGGGCCTTTACCTGCGACGACCTGTTCCGCTTCAACAACATTAACTTGGATCCACTTACAGAAACTTATGGGATTCCTTTCTACCTACAATACCTCGCCCACTGGCCAGAGTATTTCATTGTTGCAGAGGCACCTGGTGGAGAATTAATGGGTTATATTATGGGTAAAGCAGAAGGCTCAGTAGCTAGGGAAGAATGGCACGGGCACGTCACAGCTCTGTCTGTTGCCCCAGAATTTCGACGCCTTGGTTTGGCTGCTAAACTTATGGAGTTACTAGAGGAGATTTCAGAAAGAAAGGGTGGATTTTTTGTGGATCT…
HLUC_RP1_hgx5857v1_pB66_B-259	5p 3p	142301243	Homo sapiens - NBPF9	https://www.ncbi.nlm.nih.gov/nuccore/NM_001388375.1	https://www.ncbi.nlm.nih.gov/gene/?term=400818		N/A	NBPF9; [NM_001388375.1 Homo sapiens NBPF member 9 (NBPF9), transcript variant 12, mRNA]	1687	2529	OOF1	Sense		100.0 / 100.0	AGAATGGGGGATTGATGTATATAACTATCTATTCGATGATGAAGATACCCCACCAAACCCAAAAAAAGAGATCCTAGCAACTAGCCATGGCCGCAGGGGCCACGAAGAAGGTTATTCGACTCCCTCAATTCCTCCTGAAATGTTGGCCTCGTACAAGTCTTACAGCAGCACATTTCACTCATTAGAGGAACAGCAAGTCTGCATGGCTGTTGACATAGGCAGACATCGGTGGGATCAAGTGAAAAAGGAGGACCAAGAGGCAACAGGTCCCAGGCTCAGCAGGGAGCTGCTGGATGAGAAAGGGCCTGAAGTCTTGCAGGACTCACTGGATAGATGTTATTCAACTCCTTCAGGTTGTCTTGAACTGACTGACTCATGCCAGCCCTACAGAAGTGCCTT…	GAAGGTTATTCGACTCCCTCAATTCCTCCTGAAATGTTGGCCTCGTACAAGTCTTACAGCAGCACATTTCACTCATTAGAGGAACAGCAAGTCTGCATGGCTGTTGACATAGGCAGACATCGGTGGGATCAAGTGAAAAAGGAGGACCAAGAGGCAACAGGTCCCAGGCTCAGCAGGGAGCTGCTGGATGAGAAAGGGCCTGAAGTCTTGCAGGACTCACTGGATAGATGTTATTCAACTCCTTCAGGTTGTCTTGAACTGACTGACTCATGCCAGCCCTACAGAAGTGCCTTTTACGTATTGGAGCAACAGCGTGTTGGCTTGGCTGTTGACATGGATGAAATTGAAAAGTACCAAGAAGTGGAAGAAGACCAAGACCCATCATGCCCCAGGCTCAGC…	GATCACGATTCTAGATCAGGGTTTTCCCAGTCACGACGTTGTAAAACGACGGCCAGTGAATTGTAATACGACTCACTATAGGGCGAATTGGGTACCGGGCCTCTAGACACTAGCTACTCGAGGGGCCCCAGGGGCCACGAACTTCTTTGATCTTCTTCCCCTTCTTTTCTTCCCCTTCCCCTTCTTTTCAATTTCTCCCACGTCAAGAGAAAAGCCAACATGTTTTTCCTCCAATGCATAAAAGGAACTTCCATAGGGCTGGCAGGAGTCAGGCTGTTCAAGACAACTGGAAGGAGTTGAATAACATCTATCCAGTGAGTCCTGCAAGACTTCAGGCTCTACTACCTCCAGCAGCTCCCTGCTGAGCCTGGGGCATGGTGGGCCTTGGTCTTCTTCCTC…	ACTCCTTCAGGTTGTCTTGAACTGACTGACTCATGCCAGCCCTACAGAAGTGCCTTTTACGTATTGGAGCAACAGCGTGTTGGCTTGGCTGTTGACATGGATGAAATTGAAAAGTACCAAGAAGTGGAAGAAGACCAAGACCCATCATGCCCCAGGCTCAGCAGGGAGCTGCTGGATGAGAAAGAGCCTGAAGTCTTGCAGGACTCACTGGGTAGATGGTATTCGACTCCTTCAGGTTATCTTGAACTGCCTGACTTAGGCCAGCCCTACAGCAGTGCTGTTTACTCATTGGAGGAACAGTACCTTGGCTTGGCTCTTGACTTGGACAGAATTAAAAAGGACCAAGAAGAGGAAGAAGACCAAGGCCCACCATGCCCCAGGCTCAGCAGGGAGCTGCTG…	GAAGGTTATTCGACTCCCTCAATTCCTCCTGAAATGTTGGCCTCGTACAAGTCTTACAGCAGCACATTTCACTCATTAGAGGAACAGCAAGTCTGCATGGCTGTTGACATAGGCAGACATCGGTGGGATCAAGTGAAAAAGGAGGACCAAGAGGCAACAGGTCCCAGGCTCAGCAGGGAGCTGCTGGATGAGAAAGGGCCTGAAGTCTTGCAGGACTCACTGGATAGATGTTATTCAACTCCTTCAGGTTGTCTTGAACTGACTGACTCATGCCAGCCCTACAGAAGTGCCTTTTACGTATTGGAGCAACAGCGTGTTGGCTTGGCTGTTGACATGGATGAAATTGAAAAGTACCAAGAAGTGGAAGAAGACCAAGACCCATCATGCCCCAGGCTCAGC…
HLUC_RP1_hgx5857v1_pB66_B-41	5p 3p	142301222 / 142301220	Homo sapiens - NPM1	https://www.ncbi.nlm.nih.gov/nuccore/NM_002520.7	https://www.ncbi.nlm.nih.gov/gene/?term=4869		D	NPM1; [NM_002520.7 Homo sapiens nucleophosmin 1 (NPM1), transcript variant 1, mRNA]	564	825	IF	Sense		68.8 / 95.0	TGGGATGATGTATATAACTATCTATTCGATGATGAAGATACCCCACCAAACCCAAAAAAAGAGATCCTAGAACTAGCCATGGCCGCAGGGGCCACGAACTCCATGTGGGAGATCAAATCAAAACAACATACTCCAGTATAAAATACGAAAAATGAAGATGCCAAGGGAAAATACTCGAAAGCATCGGCTGCTTAAGATCAAAAGGACAAGTGTCCTGCCAGAAACGAGACAAAGCACCTGAAACCCCCAACGGACCTAGTTCTGTATAATACATTAAAGAAGAAATGCGTTGAAGTATAGAAAAAGGTGGTTCTCTTCCCAAAGTGGAAGCCAAATTCATCAATTATGTGAAGAATTGCTTCGTGGCCCCTGGGGCCCCTCAAGTAGGTAGTGTCTGGA…	CTCCATGTGGGAGATCAAATCAAAACAACATACTCCAGTATAAAATACGAAAAATGAAGATGCCAAGGGAAAATACTCGAAAGCATCGGCTGCTTAAGAT	GATTCTACGATTCTAGATCAGGGTTTTCCCAGTCACGACGTTGTAAAACGACGGCCAGTGAATTGTAATACGACTCACTATAGGGCGAATTGGGTACCGGGCCTCTAGACACTAGCTACTCGAGGGGCCCCAGGGGCCACGAAGGGGGCTGTGGCATCTGTTGTAAATTTGGCTTCCAGTTTGGGAAGAGAACCCCCTTTTTCTATACCTGCTTGCATTTTTGCTTTAATGTCTTCTACAGAACTAGGTCCTTTTGGTGTTTTAGGAGTTTTTTCCGGTTTCTTGAAGGATTGTTGTGCTTTTGATCGAGGTGTTGAGAAGGGTTTTGAGTCTTTGGCATTCTGATTTGACTTTTGTGCATTTTTGGCTGGAATATCACGGAAACATTTGTTCGGTGGC…	TTCTGTAGAAGACATTAAAGCAAAAATGCAAGCAGGTATAGAAAAAGGGGGTTCTCTTCCCAAACTGGAAGCCAAATTTACAACAGATGCCACAGCCCCC	AAAAGCGCCAGTGAAGAAATCTATACGAGATACTCCAGCCAAAAATGCACAAAAGTCAAATCAGAATGGAAAAGACTCAAAACCATCATCAACACCAAGATCAAAAGGACAAGAATCCTTCAAGAAACAGGAAAAAACTCCTAAAACACCAAAAGGACCTAGTTCTGTAGAAGACATTAAAGCAAAAATGCAAGCAAGTATAGAAAAAGGTGGTTCTCTTCCCAAAGTGGAAGCCAAATTCATCAATTATGTGAAGAATTGC
HLUC_RP1_hgx5857v1_pB66_B-161	5p 3p	142301340	Homo sapiens - NSUN2	https://www.ncbi.nlm.nih.gov/nuccore/NM_017755.6	https://www.ncbi.nlm.nih.gov/gene/?term=54888		D	NSUN2; [NM_017755.6 Homo sapiens NOP2/Sun RNA methyltransferase 2 (NSUN2), transcript variant 1, mRNA]	12	418	IF	Sense		100.0 / 100.0	TGGATGATGTATATAACTATCTATTCGATGATGAAGATACCCCACCAAACCCAAAAAAAGAGATCCTAGAACTAGCCATGGCCGCAGGGGCCACGAAGTCGCGGGGTCGGCGGCTCCAGCAACAGCAGCGGCCGGAGGACGCGGAGGATGGCGCCGAGGGTGGTGGAAAGCGCGGCGAGGCGGGCTGGGAAGGAGGCTACCCCGAGATCGTCAAGGAGAACAAGCTGTTCGAGCACTACTACCAGGAGCTCAAGATCGTGCCCGAGGGCGAGTGGGGCCAGTTCATGGACGCTCTCAGGGAGCCGCTCCCGGCCACTTTAAGAATTACTGGTTACAAAAGCCACGCAAAAGAGATTCTCCATTGCTTAAAGAACAAATATTTTAAGGAATTGGAGGACC…	GTCGCGGGGTCGGCGGCTCCAGCAACAGCAGCGGCCGGAGGACGCGGAGGATGGCGCCGAGGGTGGTGGAAAGCGCGGCGAGGCGGGCTGGGAAGGAGGCTACCCCGAGATCGTCAAGGAGAACAAGCTGTTCGAGCACTACTACCAGGAGCTCAAGATCGTGCCCGAGGGCGAGTGGGGCCAGTTCATGGACGCTCTCAGGGAGCCGCTCCCGGCCACTTTAAGAATTACTGGTTACAAAAGCCACGCAAAAGAGATTCTCCATTGCTTAAAGAACAAATATTTTAAGGAATTGGAGGACCTGGAGGTGGACGGTCAGAAAGTTGAAGTTCCACAGCCACTGAGTTGGTATCCTGAAGAACTTGCCTGGCACACAAATTTAAGTCGAAAAATCTTGAG…	GCATCTACGATTCTAGATCAGGGTTTTCCCAGTCACGACGTTGTAAAACGACGGCCAGTGAATTGTAATACGACTCACTATAGGGCGAATTGGGTACCGGGCCTCTAGACACTAGCTACTCGAGGGGCCCCAGGGGCCACGAAGCGATTTTCTCAAGATTTTTCGACTTAAATTTGTGTGCCAGGCAAGTTCTTCAGGATACCAACTCAGTGGCTGTGGAACTTCAACTTTCTGACCGTCCACCTCCAGGTCCTCCAATTCCTTAAAATATTTGTTCTTTAAGCAATGGAGAATCTCTTTTGCGTGGCTTTTGTAACCAGTAATTCTTAAAGTGGCCGGGAGCGGCTCCCTGAGAGCGTCCATGAACTGGCCCCACTCGCCCTCGGGCACGATCTTGAG…	TCGCGGGGTCGGCGGCTCCAGCAACAGCAGCGGCCGGAGGACGCGGAGGATGGCGCCGAGGGTGGTGGAAAGCGCGGCGAGGCGGGCTGGGAAGGAGGCTACCCCGAGATCGTCAAGGAGAACAAGCTGTTCGAGCACTACTACCAGGAGCTCAAGATCGTGCCCGAGGGCGAGTGGGGCCAGTTCATGGACGCTCTCAGGGAGCCGCTCCCGGCCACTTTAAGAATTACTGGTTACAAAAGCCACGCAAAAGAGATTCTCCATTGCTTAAAGAACAAATATTTTAAGGAATTGGAGGACCTGGAGGTGGACGGTCAGAAAGTTGAAGTTCCACAGCCACTGAGTTGGTATCCTGAAGAACTTGCCTGGCACACAAATTTAAGTCGAAAAATCTTGAGA…	GTCGCGGGGTCGGCGGCTCCAGCAACAGCAGCGGCCGGAGGACGCGGAGGATGGCGCCGAGGGTGGTGGAAAGCGCGGCGAGGCGGGCTGGGAAGGAGGCTACCCCGAGATCGTCAAGGAGAACAAGCTGTTCGAGCACTACTACCAGGAGCTCAAGATCGTGCCCGAGGGCGAGTGGGGCCAGTTCATGGACGCTCTCAGGGAGCCGCTCCCGGCCACTTTAAGAATTACTGGTTACAAAAGCCACGCAAAAGAGATTCTCCATTGCTTAAAGAACAAATATTTTAAGGAATTGGAGGACCTGGAGGTGGACGGTCAGAAAGTTGAAGTTCCACAGCCACTGAGTTGGTATCCTGAAGAACTTGCCTGGCACACAAATTTAAGTCGAAAAATCTTGAG…
HLUC_RP1_hgx5857v1_pB66_B-81	3p	142301212	Homo sapiens - PAWR	https://www.ncbi.nlm.nih.gov/nuccore/NM_002583.4	https://www.ncbi.nlm.nih.gov/gene/?term=5074		N/A	PAWR; [NM_002583.4 Homo sapiens pro-apoptotic WT1 regulator (PAWR), transcript variant 1, mRNA]	No Data	945	??	Sense		98.8			TCGGATCTACGATTCTAGATCAGGGTTTTCCCAGTCACGACGTTGTAAAACGACGGCCAGTGAATTGTAATACGACTCACTATAGGGCGAATTGGGTACCGGGCCTCTAGACACTAGCTACTCGAGGGGCCCCAGGGGCCACGAACATCTAGGTCTCTATTTAATAAATCAATTTCTTCTTTGAGTTTTCCAATCATTTCCTCTTTATCTTGCATCAGTCTCACAAGTCTTAGGTTTTCTTGTCTTTCTCTTACTACTTCCTTTTCAAGATCTTCAATTTTCTTTTCCAGTGTGCTACTTGAAACCAGAGTACCTGAAACATTTGCATCCCTGTTATATCTAGGGAACCCACTTCTATCTGTTCGAGAATATCTACTTGAGACATCTTCTTCAGAGACA…	GGCTGATGTATATAACTATTCCGTAGCTGATGAAGCAGGGCAGAAAGAGCGGAAACCAGAAGATGCAATTACACAACAGAACACTATTCAGAATGAAGCTGTAAACTTACTAGATCCAGGCAGTTCCTATCTGCTACAGGAGCCACCTAGAACAGTTTCAGGCAGATATAAAAGCACAACCAGTGTCTCTGAAGAAGATGTCTCAAGTAGATATTCTCGAACAGATAGAAGTGGGTTCCCTAGATATAACAGGGATGCAAATGTTTCAGGTACTCTGGTTTCAAGTAGCACACTGGAAAAGAAAATTGAAGATCTTGAAAAGGAAGTAGTAAGAGAAAGACAAGAAAACCTAAGACTTGTGAGACTGATGCAAGATAAAGAGGAAATGATTGGAAAACT…
HLUC_RP1_hgx5857v1_pB66_B-160	5p 3p	142301602 / 142301600	Homo sapiens - PCLAF	https://www.ncbi.nlm.nih.gov/nuccore/NM_001029989.3	https://www.ncbi.nlm.nih.gov/gene/?term=9768		N/A	PCLAF; [NM_001029989.3 Homo sapiens PCNA clamp associated factor (PCLAF), transcript variant 2, mRNA]	1724	964	??	AntiSense	3p	93.4 / 90.1	TCATGATGTATATAACTATCTATTCGATGATGAAGATACCCCACCAAACCCAAAAAAAGAGATCCTAGAACAAGCCATGGCCGCAGGGGCCACGAAGGAGTTTTGCCATGCCTATGGGTTTATGGCATGATTTGCCTTTCATGTTATATTGACTTCCAACTTTAAAATTATATTTTATGACACCGAATCAAATGCAAATCCTAGGAAAATTTCTTTTAAGAGATGGGATCTGGTTCCACTGTGCGTGCCACCATGCCAGGCTAATTTTTTATTGTTCATATATAAATATATATTTTTTTCTTTTCTTTCTTTTTTTTCTTTTAAGACATTGTCCCACTCCGTTGTTCAGGCTGGAGTGCAGTGGCACAATCCGGGCTCACCGCAACCTCCACCTCCCAG…	GGAGTTTTGCCATGCCTATGGGTTTATGGCATGATTTGCCTTTCATGTTATATTGACTTCCAACTTTAAAATTATATTTTATGACACCGAATCAAATGCAAATCCTAGGAAAATTTCTTTTAAGAGATGGGATCTGGTTCCACTGTGCGTGCCACCATGCCAGGCTAATTTTTTATTGTTCATATATAAATATATATTTTTTTCTTTTCTTTCTTTTTTTTCTTTTAAGACATTGTCCCACTCCGTTGTTCAGGCTGGAGTGCAGTGGCACAATCCGGGCTCACCGCAACCTCCACCTCCCAGGCTCAAGCGATCCTCCCGCCTCAGCCTCCCGAGCAGCCGGGACCACAGGCATGCGCCACCATGCCCGGCCCATCTTTTCATTCTCAGCAGTGACAG…	TAGCTTCAACGATTCTAGATCAGGGTTTTCCCAGTCACGACGTTGTAAAACGACGGCCAGTGAATTGTAATACGACTCACTATAGGGCGAATTGGGTACCGGGCCTCTAGACACTAGCTACTCGAGGGGCCCCAGGGGCCACGAAGTGAGGTCAGGGGATCGAGACCATCCTGCCTGGCGGGGTGGAACCCCGTCTCTACTGAAAATACGAAAAGTTAGCCGGGCGCGGTGGTGGGCGCCTGTGGTCCCGGCTGCTCGGGAGGCTGAGGCAGGAGAATGGCGTGGACCCGGGAGGTGGGGCTTGCAGTGAGCCGAGATTGCGCCACTGCAGTCGGCAGTCCGGCTTGGGCGACAGAGCGGGACTCCGTCTCAAAAAAAAAAAAAAAAAAAAATTTTAAA…	CAAAGGGGGGACCCCCCCCCTCCCCCTTTTTTAAAATTTTTTTTTTTTTTTTTTTTTGAGACGGAGTCCCGCTCTGTCGCCCAAGCCGGACTGCCGACTGCAGTGGCGCAATCTCGGCTCACTGCAAGCCCCACCTCCCGGGTCCACGCCATTCTCCTGCCTCAGCCTCCCGAGCAGCCGGGACCACAGGCGCCCACCACCGCGCCCGGCTAACTTTTCGTATTTTCAGTAGAGACGGGGTTCCACCCCGCCAGGCAGGATGGTCTCGATCCCCTGACCTCAC	GGAGTTTTGCCATGCCTATGGGTTTATGGCATGATTTGCCTTTCATGTTATATTGACTTCCAACTTTAAAATTATATTTTATGATAGCGAATCAAATGCAAATCCTAGGAAAATTTCTTTTAAGAGATGGGATCTGGTTCCACTGTGTGTGCCACCATGCCAGGCTAATTTTTTATTGTTCATATATAAATATATATTTTTTTCTTTTCTTTCTTTTTTTTTTTTTAAGACATTGTCTCACTCTGTTGTTCAGGCTGGAGTGCAGTGGCACAATCTGGGCTCACTGCAACCTCCACCTCCCAGGTTCAAGCGATTCTCCTGCCTCAGCCTCCTGAGTAGCTGGGATTACAGGCATGTGCCACCATGCCTGGCTCATTTTTTCATTTTTAGTAGTGACAG…
HLUC_RP1_hgx5857v1_pB66_B-173	5p 3p	142301325	Homo sapiens - PDHA1	https://www.ncbi.nlm.nih.gov/nuccore/NM_001173455.2	https://www.ncbi.nlm.nih.gov/gene/?term=5160		N/A	PDHA1; [NM_001173455.2 Homo sapiens pyruvate dehydrogenase E1 subunit alpha 1 (PDHA1), transcript variant 3, mRNA; nuclear gene for mitochondrial product]	1228	360	??	AntiSense		100.0 / 100.0	TGGATGATGTATATAACTATCTATTCGATGATGAAGATACCCCACCAAACCCAAAAAAAGAGATCCTAGAACTAGCCATGGCCGCAGGGGCCACGAACCCCCTGAAGGTATAACCTCTCCTTCTCCTCCCCTTAACTGACTGACTTAAACTTGATCCACTGATTGGCACCACGAACTTCAAAAGGTGGGTCGCTGGAGTAGATGTGGTAGCCCAGCTCTTCCAAAGGTGGCTCAGGATCGGCCGTGGCAAACTGGGCAGCATCCTCAATCTCCTTCCTCACTTCCACATCAATTTCCTTTAGTTCTTCCACACTGGCAAGATTGCTGTTCACCATCCTGTCCTTGAGAAGCATAATAGGGTCACTCTTACTTCTTACTTCCTGAATTTCTTCTCGTGTA…	CCCCCTGAAGGTATAACCTCTCCTTCTCCTCCCCTTAACTGACTGACTTAAACTTGATCCACTGATTGGCACCACGAACTTCAAAAGGTGGGTCGCTGGAGTAGATGTGGTAGCCCAGCTCTTCCAAAGGTGGCTCAGGATCGGCCGTGGCAAACTGGGCAGCATCCTCAATCTCCTTCCTCACTTCCACATCAATTTCCTTTAGTTCTTCCACACTGGCAAGATTGCTGTTCACCATCCTGTCCTTGAGAAGCATAATAGGGTCACTCTTACTTCTTACTTCCTGAATTTCTTCTCGTGTACGGTAACTGACTCCAGGGTCACTCATACTGTGTCCGTGGTAACGGTAAGTCTGCAGCTCCATCAGGATGGGCCCCTTCCCAGATCTACAATAGGCAG…	TGCATCACGATTCTAGATCAGGGTTTTCCCAGTCACGACGTTGTAAAACGACGGCCAGTGAATTGTAATACGACTCACTATAGGGCGAATTGGGTACCGGGCCTCTAGACACTAGCTACTCGAGGGGCCCCAGGGGCCACGAATCTCATCACAGCCTACCGGGCTCACGGCTTTACTTTCACCCGGGGCCTTTCCGTCCGAGAAATTCTCGCAGAGCTTACAGGACGAAAAGGAGGTTGTGCTAAAGGGAAAGGAGGATCGATGCACATGTATGCCAAGAACTTCTACGGGGGCAATGGCATCGTGGGAGCGCAGGTGCCCCTGGGCGCTGGGATTGCTCTAGCCTGTAAGTATAATGGAAAAGATGAGGTCTGCCTGACTTTATATGGCGATGGTGCT…	GCATAATAGGGTCACTCTTACTTCTTACTTCCTGAATTTCTTCTCGTGTACGGTAACTGACTCCAGGGTCACTCATACTGTGTCCGTGGTAACGGTAAGTCTGCAGCTCCATCAGGATGGGCCCCTTCCCAGATCTACAATAGGCAGCAGCAAACCTTGTTGCCTCTCGGACGCACAGGATATCCATTCCATCCACTCTCAGCCCAGGAATGAAATCGCCTCTCTTGTAGTAATCAGTGCTGGCTGCCGCTCTCTCAACAGACGTTCCCATTCCATAGCGATTATTCTCACAGATGAAAATACAAGGTAATTTCCACAAAGCTGCCATGTTGTAAGCTTCGAATATCTGGCCCTGGTTAGCAGCACCATCGCCATATAAAGTCAGGCAGACCTCATCTT…	CCCCCTGAAGGTATAACCTCTCCTTCTCCTCCCCTTAACTGACTGACTTAAACTTGATCCACTGATTGGCACCACGAACTTCAAAAGGTGGGTCGCTGGAGTAGATGTGGTAGCCCAGCTCTTCCAAAGGTGGCTCAGGATCGGCCGTGGCAAACTGGGCAGCATCCTCAATCTCCTTCCTCACTTCCACATCAATTTCCTTTAGTTCTTCCACACTGGCAAGATTGCTGTTCACCATCCTGTCCTTGAGAAGCATAATAGGGTCACTCTTACTTCTTACTTCCTGAATTTCTTCTCGTGTACGGTAACTGACTCCAGGGTCACTCATACTGTGTCCGTGGTAACGGTAAGTCTGCAGCTCCATCAGGATGGGCCCCTTCCCAGATCTACAATAGGCAG…
HLUC_RP1_hgx5857v1_pB66_B-107	5p 3p	142301369	Homo sapiens - PFN1	https://www.ncbi.nlm.nih.gov/nuccore/NM_005022.4	https://www.ncbi.nlm.nih.gov/gene/?term=5216		N/A	PFN1; [NM_005022.4 Homo sapiens profilin 1 (PFN1), transcript variant 2, mRNA]	37	446	OOF1	Sense		99.6 / 98.5	TGGATGATGTATATAACTATCTATTCGATGATGAAGATACCCCACCAAACCCAAAAAAAGAGATCCTAGAACTAGCCATGGCCGCAGGGGCCACGAAGCGGACGGGACCTGTCAGGACGCGGCCATCGTGGGCTACAAGGACTCGCCCTCCGTCTGGGCCGCCGTCCCCGGGAAAACGTTCGTCAACATCACGCCAGCTGAGGTGGGTGTCCTGGTTGGCAAAGACCGGTCAAGTTTTTACGTGAATGGGCTGACACTTGGGGGCCAGAAATGTTCGGTGATCCGGGACTCACTGCTGCAGGATGGGGAATTTAGCATGGATCTTCATACCAAGAGCACCGGTGGGGCCCCCACCTTCAATGTCACTGTCACCAAGACTGACAAGACGCTTGTCCTGCT…	GCGGACGGGACCTGTCAGGACGCGGCCATCGTGGGCTACAAGGACTCGCCCTCCGTCTGGGCCGCCGTCCCCGGGAAAACGTTCGTCAACATCACGCCAGCTGAGGTGGGTGTCCTGGTTGGCAAAGACCGGTCAAGTTTTTACGTGAATGGGCTGACACTTGGGGGCCAGAAATGTTCGGTGATCCGGGACTCACTGCTGCAGGATGGGGAATTTAGCATGGATCTTCATACCAAGAGCACCGGTGGGGCCCCCA	GCATCTACGATTCTAGATCAGGGTTTTCCCAGTCACGACGTTGTAAAACGACGGCCAGTGAATTGTAATACGACTCACTATAGGGCGAATTGGGTACCGGGCCTCTAGACACTAGCTACTCGAGGGGCCCCAGGGGCCACGAATGAAGGGGAAGGGACAGACCAGGTCAGTACTGGGAACGCCAAAGGTGGGAGGCCATTTCATAACATTTCTTGTTGATCAAACCACCGTGGACACCTTCTTTGCCCATCAGCAGGACTAGCGTCTTGTCAGTCTTGGTGACGGTGACATTGAAGGTGGGGGCCCCACCGGTGCTCTTGGTACGAAGATCCATGCTAAATTCCCCATCCTGCAGCAGTGAGTCCCGGATCACCGAACATTTCTGGCCCCCAAGTGTCA…	GGAATTTAGCATGGATCTTCGTACCAAGAGCACCGGTGGGGCCCCCACCTTCAATGTCACCGTCACCAAGACTGACAAGACGCTAGTCCTGCTGATGGGCAAAGAAGGTGTCCACGGTGGTTTGATCAACAAGAAATGTTATGAAATGGCCTCCCACCTTTGGCGTTCCCAGTACTGACCTGGTCTGTCCCTTCCCCTTCA	GCGGACGGGACCTGTCAGGACGCGGCCATCGTGGGCTACAAGGACTCGCCCTCCGTCTGGGCCGCCGTCCCCGGGAAAACGTTCGTCAACATCACGCCAGCTGAGGTGGGTGTCCTGGTTGGCAAAGACCGGTCAAGTTTTTACGTGAATGGGCTGACACTTGGGGGCCAGAAATGTTCGGTGATCCGGGACTCACTGCTGCAGGATGGGGAATTTAGCATGGATCTTCGTACCAAGAGCACCGGTGGGGCCCCCACCTTCAATGTCACTGTCACCAAGACTGACAAGACGCTAGTCCTGCTGATGGGCAAAGAAGGTGTCCACGGTGGTTTGATCAACAAGAAATGTTATGAAATGGCCTCCCACCTTCGGCGTTCCCAGTACTGACCTCGTCTGTCC…
HLUC_RP1_hgx5857v1_pB66_B-248	5p 3p	142301251	Homo sapiens - PGGT1B	https://www.ncbi.nlm.nih.gov/nuccore/NM_005023.4	https://www.ncbi.nlm.nih.gov/gene/?term=5229		N/A	PGGT1B; [NM_005023.4 Homo sapiens protein geranylgeranyltransferase type I subunit beta (PGGT1B), mRNA]	7247	6476	??	AntiSense	3p	98.0 / 98.1	AGGGAATGATGTATATAACTATCTATTCGATGATGAAGATACCCCACCAAACCCAAAAAAAGAGATCCTAGAACTAGCCATGGCCGCAGGGGCCACGAATGGGTATAGTATAGGCTGGGATGGGGAGAGAACTATCATTTTTCTTTAAATTATAAAACTAAATGACCATTTTAAAAAAAAGGTTCAAAGTGAAATAAGCTATATATTTTTTAAAATTGTAAATATCTGAATAATTAAGCACCAGTAATCTCAATAGCACTTACTTAAAAGTTCATTTTCTCACTAACTTGAGATGCTGCCTTTACTGTATTCTAAATGCCACTGAGTCTATTTCTGGAATTCCTCTTCTGTTCCATTGGACTTCCTATTTATGTGCCAATACAAAACTTTTCATTTATT…	TGGGTATAGTATAGGCTGGGATGGGGAGAGAACTATCATTTTTCTTTAAATTATAAAACTAAATGACCATTTTAAAAAAAAGGTTCAAAGTGAAATAAGCTATATATTTTTTAAAATTGTAAATATCTGAATAATTAAGCACCAGTAATCTCAATAGCACTTACTTAAAAGTTCATTTTCTCACTAACTTGAGATGCTGCCTTTACTGTATTCTAAATGCCACTGAGTCTATTTCTGGAATTCCTCTTCTGTTCCATTGGACTTCCTATTTATGTGCCAATACAAAACTTTTCATTTATTCAACATTACGAATGCCTTCCAATATCCACACTTCAACAGTTGCATAGTATTGAGTTACATAAATGTATCATAATGTGTCTTATTTTTCACAACTACAAA…	TTGGAATCACGATTCTAGATCAGGGTTTTCCCAGTCACGACGTTGTAAAACGACGGCCAGTGAATTGTAATACGACTCACTATAGGGCGAATTGGGTACCGGGCCTCTAGACACTAGCTACTCGAGGGGCCCCAGGGGCCACGAAGGAAAACTAAAAAAACTCTTGAGAGGCAAAAATGTAGATTCCACCAAATGGAAAGATACATGATATTCTTAGATAGACAACATCAAAACATGTCTTTCCCCACTTAGGTTCATTTATAAATTCAGTGCCATTCCAATAAAAATTATATTGTTATTTGAGAGAACATACTAGAATAACCATGGAAACTGAAAAGAATTAGAGGGGACCAGCCATATCCGACACTAAAACATACTCTAAATCCTCCATGGCAGAAG…	GCACTTACTTAAAAGTTCATTTTCTCACTAACTTGAGATGCTGCCTTTACTGTATTCTAAATGCCACTGAGTCTATTTCTGGAATTCCTCTTCTGTTCCATTGGACTTCCTATTTATGTGCCAATACAAAACTTTTCATTTATTCAACATTACGAATGCCTTCCAATATCCACACTTCAACAGTTGCATAGTATTGAGTTACATAAATGTATCATAATGTGTCTTATTTTTCACAACTACAAAAATGTGGCTGCGAGATCCCCGAAAATGCATCATTGCCCATCCGCATGTTTCTTTATGCTAAATCCATAGATAGAGAGTATCTGGGCCAAAAAGTGTGCACACTTCAAAAAATTCTGATAGCTTCTGCCATGGAGGATTTAGAGTATGTTTTAGTGT…	TGGGTATAGTATAGGCTGGGATGGGGAGAGAACTATCATTTTTCTTTAAATTATAAAACTAAATGACCATTTTAAAAAAAGGTTCAAAGTGAAATAAGCTATATATTTTTTAAAATTGTAAATATCTGAATAATTAAGCACCAGTAATCTCAATAGCACTTACTTAAAAGTTCATTTTCTCACTAACTTGAGATGCTGCCTTTACTGTATTCTAAATGCCACTGAGTCTATTTCTGGAATTCCTCTTCTGTTCCATTGGACTTCCTATTTATGTGCCAATACAAAACTTTTCATTTATTCAACATTACGAATGCCTTCCAATATCCATACTTTAACAGTTGCATAGTATTGAGTTACATAAATGTATCATAATGTGTCTTATTTTTCACAATTACAAAA…
HLUC_RP1_hgx5857v1_pB66_B-234	5p 3p	142301269 / 142301265	Homo sapiens - PPL	https://www.ncbi.nlm.nih.gov/nuccore/NM_002705.5	https://www.ncbi.nlm.nih.gov/gene/?term=5493		D	PPL; [NM_002705.5 Homo sapiens periplakin (PPL), mRNA]	21	1104	IF	Sense		100.0 / 100.0	CTGGGATGGGTGGTATATAACTATCTATTCGATGATGAAGATACCCCACCAAACCCAAAAAAAGAGATCCTAGAACTAGCCATGGCCGCAGGGGCCACGAAGAGAAACAAAGGCAAATACAGCCCCACTGTGCAGACCCGGAGCATCTCTAACAAGGAGCTCTCGGAGCTGATCGAGCAGCTGCAGAAGAATGCCGACCAGGTGGAGAAGAACATCGTGGACACAGAGGCCAAGATGCAGAGTGACCTGGCTCGGCTGCAGGAGGGTCGGCAGCCTGAGCACCGGGACGTGACCCTGCAGAAGGTGTTGGACTCTGAGAAGCTGCTCTATGTGCTAGAGGCGGATGCGGCCATTGCCAAGCACATGAAGCACCCACAGGGGGACATGATCGCCGAGGAT…	GAGAAACAAAGGCAAATACAGCCCCACTGTGCAGACCCGGAGCATCTCTAACAAGGAGCTCTCGGAGCTGATCGAGCAGCTGCAGAAGAATGCCGACCAGGTGGAGAAGAACATCGTGGACACAGAGGCCAAGATGCAGAGTGACCTGGCTCGGCTGCAGGAGGGTCGGCAGCCTGAGCACCGGGACGTGACCCTGCAGAAGGTGTTGGACTCTGAGAAGCTGCTCTATGTGCTAGAGGCGGATGCGGCCATTGCCAAGCACATGAAGCACCCACAGGGGGACATGATCGCCGAGGATATCCGCCAGCTGAAGGAGCGTGTGACCAACCTGCGCGGGAAACACAAGCAGATCTACAGGCTGGCGGTGAAGGAAGTGGATCCACAGGTCAACTGGGCGGC…	TCGGTATCTACGATTCTAGATCAGGGTTTTCCCAGTCACGACGTTGTAAAACGACGGCCAGTGAATTGTAATACGACTCACTATAGGGCGAATTGGGTACCGGGCCTCTAGACACTAGCTACTCGAGGGGCCCCAGGGGCCACGAACTCCTGGTCATCCAGCTCCCGCAGCAGCAGCTCAATCTGGTACCGGTCCTTGAAGTCAGGGCCATACTTCTGGTTCAGGTCCGAGTCCACCTTGCGCAGCAGCTCCTGAGCGTCCTTCACGTCTTCGTGAAACTGGTGGTAGTCCTCCATGTACTTGAGGTGGCTCTCCTCGCAGATGAGCAGGTTCAGGTACTCCTTCCAGTCTGCGTGCACAGCCTCCATGTGCGCCTCAATGGAGTTCCTCCCGGGGTGC…	CCGCCGGCGCCAGTATGAGAATTTCATCAACCGGAACCTGGAGGCCAAAGAGGAGAGAATCAACAAACTGCACAGCGAGGGCGACCAGCTGCTGGCGGCCGAGCACCCCGGGAGGAACTCCATTGAGGCGCACATGGAGGCTGTGCACGCAGACTGGAAGGAGTACCTGAACCTGCTCATCTGCGAGGAGAGCCACCTCAAGTACATGGAGGACTACCACCAGTTTCACGAAGACGTGAAGGACGCTCAGGAGCTGCTGCGCAAGGTGGACTCGGACCTGAACCAGAAGTATGGCCCTGACTTCAAGGACCGGTACCAGATTGAGCTGCTGCTGCGGGAGCTGGATGACCAGGAG	GAGAAACAAAGGCAAATACAGCCCCACTGTGCAGACCCGGAGCATCTCTAACAAGGAGCTCTCGGAGCTGATCGAGCAGCTGCAGAAGAATGCCGACCAGGTGGAGAAGAACATCGTGGACACAGAGGCCAAGATGCAGAGTGACCTGGCTCGGCTGCAGGAGGGTCGGCAGCCTGAGCACCGGGACGTGACCCTGCAGAAGGTGTTGGACTCTGAGAAGCTGCTCTATGTGCTAGAGGCGGATGCGGCCATTGCCAAGCACATGAAGCACCCACAGGGGGACATGATCGCCGAGGATATCCGCCAGCTGAAGGAGCGTGTGACCAACCTGCGCGGGAAACACAAGCAGATCTACAGGCTGGCGGTGAAGGAAGTGGATCCACAGGTCAACTGGGCGGC…
HLUC_RP1_hgx5857v1_pB66_B-127	5p 3p	142301269 / 142301265	Homo sapiens - PPL	https://www.ncbi.nlm.nih.gov/nuccore/NM_002705.5	https://www.ncbi.nlm.nih.gov/gene/?term=5493		D	PPL; [NM_002705.5 Homo sapiens periplakin (PPL), mRNA]	21	1104	IF	Sense		99.7 / 99.7	TGGGATGATGTATATAACTATCTATTCGATGATGAAGATACCCCACCAAACCCAAAAAAAGAGATCCTAGAACTAGCCATGGCCGCAGGGGCCACGAAGAGAAACAAAGGCAAATACAGCCCCACTGTGCAGACCCGGAGCATCTCTAACAAGGAGCTCTCGGAGCTGATCGAGCAGCTGCAAAAGAATGCCGACCAGGTGGAGAAGAACATCGTGGACACAGAGGCCAAGATGCAGAGTGACCTGGCTCGGCTGCAGGAGGGTCGGCAGCCTGAGCACCGGGACGTGACCCTGCAGAAGGTGTTGGACTCTGAGAAGCTGCTCTATGTGCTAGAGGCGGATGCGGCCATTGCCAAGCACATGAAGCACCCACAGGGGGACATGATCGCCGAGGATATC…	GAGAAACAAAGGCAAATACAGCCCCACTGTGCAGACCCGGAGCATCTCTAACAAGGAGCTCTCGGAGCTGATCGAGCAGCTGCAAAAGAATGCCGACCAGGTGGAGAAGAACATCGTGGACACAGAGGCCAAGATGCAGAGTGACCTGGCTCGGCTGCAGGAGGGTCGGCAGCCTGAGCACCGGGACGTGACCCTGCAGAAGGTGTTGGACTCTGAGAAGCTGCTCTATGTGCTAGAGGCGGATGCGGCCATTGCCAAGCACATGAAGCACCCACAGGGGGACATGATCGCCGAGGATATCCGC	TAGTTCTACGATTCTAGATCAGGGTTTTCCCAGTCACGACGTTGTAAAACGACGGCCAGTGAATTGTAATACGACTCACTATAGGGCGAATTGGGTACCGGGCCTCTAGACACTAGCTACTCGAGGGGCCCCAGGGGCCACGAACTCCTGGTCATCCAGCTCCCGCAGCAGCAGCTCAATCTGGTACCGGTCCTTGAAGTCAGGGCCATACTTCTGGTTCAGGTCCGAGTCCACCTTGCGCAGCAGCTCCTGAGCGTCCTTCACGTCTTCGTGAAACTGGTGGTAGTCCTCCATGTACTTGAGGTGGCTCTCCTCGCAGATGAGCAGGTTCAGGTACTCCTTCCAGTCTGCGTGCACAGCCTCCATGTGCGCCTCAATGGAGTTCCTCCCGGGGTGCTC…	ACAAATTGCACAGCGAGGGCGACCAGCTGCTGGCGGCCGAGCACCCCGGGAGGAACTCCATTGAGGCGCACATGGAGGCTGTGCACGCAGACTGGAAGGAGTACCTGAACCTGCTCATCTGCGAGGAGAGCCACCTCAAGTACATGGAGGACTACCACCAGTTTCACGAAGACGTGAAGGACGCTCAGGAGCTGCTGCGCAAGGTGGACTCGGACCTGAACCAGAAGTATGGCCCTGACTTCAAGGACCGGTACCAGATTGAGCTGCTGCTGCGGGAGCTGGATGACCAGGAG	GAGAAACAAAGGCAAATACAGCCCCACTGTGCAGACCCGGAGCATCTCTAACAAGGAGCTCTCGGAGCTGATCGAGCAGCTGCAGAAGAATGCCGACCAGGTGGAGAAGAACATCGTGGACACAGAGGCCAAGATGCAGAGTGACCTGGCTCGGCTGCAGGAGGGTCGGCAGCCTGAGCACCGGGACGTGACCCTGCAGAAGGTGTTGGACTCTGAGAAGCTGCTCTATGTGCTAGAGGCGGATGCGGCCATTGCCAAGCACATGAAGCACCCACAGGGGGACATGATCGCCGAGGATATCCGCCAGCTGAAGGAGCGTGTGACCAACCTGCGCGGGAAACACAAGCAGATCTACAGGCTGGCGGTGAAGGAAGTGGATCCACAGGTCAACTGGGCGGC…
HLUC_RP1_hgx5857v1_pB66_B-272	5p 3p	142301269 / 142301265	Homo sapiens - PPL	https://www.ncbi.nlm.nih.gov/nuccore/NM_002705.5	https://www.ncbi.nlm.nih.gov/gene/?term=5493		D	PPL; [NM_002705.5 Homo sapiens periplakin (PPL), mRNA]	21	1104	IF	Sense		95.0 / 99.2	TGGGATGATGTATATAACTATCTATTCGATGATGAAGATACCCCACCAAACCCAAAAAAAGAGATCCTAGAACTAGCCATGGCCGCAGGGGCCACGAAGAGAAACAAATGCAAATACAGCCCCACTGTGCTCACCCGGAGCATCTCTAAGAAGGAGCTCTCGGAGCTGATCGAGCAGCTGCAAAAGAATGCCGACCAGGTGGAGAAGAACATCGTGGACACATAGGCCAAGATGCAGAGTGACCTGGCTCGGCTGCAGGAGGGTCGGCCCCCTGACCACCGGGACTTGACCCTGCAGAAGGTGTTGGACTCTGAGAAGCTGCTCTTTGTGCTTCAGGCGGATGCGGCCTTTGCCAAGCACATGAAGCACCCACAGGGGGACATGATCTCCGAGGATATC…	GAGAAACAAATGCAAATACAGCCCCACTGTGCTCACCCGGAGCATCTCTAAGAAGGAGCTCTCGGAGCTGATCGAGCAGCTGCAAAAGAATGCCGACCAG	TCGATCTACGATTCTAGATCAGGGTTTTCCCAGTCACGACGTTGTAAAACGACGGCCAGTGAATTGTAATACGACTCACTATAGGGCGAATTGGGTACCGGGCCTCTAGACACTAGCTACTCGAGGGGCCCCAGGGGCCACGAACTCCTGGTCATCCAGCTCCCGCAGCATCAGCTCAATCTGGTACCGGTCCTTGAAGTCAGGGCCATACTTCTGGTTCAGGTCCGAGTCCACCTTGCGCAGCAGCTCCTGAGCGTCCTTCACGTCTTCCTGAAACTGGTGGTAGTCCTCCATGTACTTGAGGTGGCTCTCCTCGCAGATGAGCAGGTTCAGGTACTCCTTCCAGTCTGCGTGCACAGCCTCCATGTGCGCCTCAATGGAGTTCCTCCCGGGGTGCTC…	GCTGGCGGCCGAGCACCCCGGGAGGAACTCCATTGAGGCGCACATGGAGGCTGTGCACGCAGACTGGAAGGAGTACCTGAACCTGCTCATCTGCGAGGAGAGCCACCTCAAGTACATGGAGGACTACCACCAGTTTCAGGAAGACGTGAAGGACGCTCAGGAGCTGCTGCGCAAGGTGGACTCGGACCTGAACCAGAAGTATGGCCCTGACTTCAAGGACCGGTACCAGATTGAGCTGATGCTGCGGGAGCTGGATGACCAGGAG	GAGAAACAAAGGCAAATACAGCCCCACTGTGCAGACCCGGAGCATCTCTAACAAGGAGCTCTCGGAGCTGATCGAGCAGCTGCAGAAGAATGCCGACCAGGTGGAGAAGAACATCGTGGACACAGAGGCCAAGATGCAGAGTGACCTGGCTCGGCTGCAGGAGGGTCGGCAGCCTGAGCACCGGGACGTGACCCTGCAGAAGGTGTTGGACTCTGAGAAGCTGCTCTATGTGCTAGAGGCGGATGCGGCCATTGCCAAGCACATGAAGCACCCACAGGGGGACATGATCGCCGAGGATATCCGCCAGCTGAAGGAGCGTGTGACCAACCTGCGCGGGAAACACAAGCAGATCTACAGGCTGGCGGTGAAGGAAGTGGATCCACAGGTCAACTGGGCGGC…
HLUC_RP1_hgx5857v1_pB66_B-213	5p 3p	142301286	Homo sapiens - PRPF6	https://www.ncbi.nlm.nih.gov/nuccore/NM_012469.4	https://www.ncbi.nlm.nih.gov/gene/?term=24148		A	PRPF6; [NM_012469.4 Homo sapiens pre-mRNA processing factor 6 (PRPF6), mRNA]	-104	1334	OOF2	Sense		100.0 / 99.8	TGGATGATGTATATAACTATCTATTCGATGATGAAGATACCCCACCAAACCCAAAAAAAGAGATCCTAGAACTAGCCATGGCCGCAGGGGCCACGAACTTTGCTACGGAGTGCATCGGACGTCGAAGCCTAGAGTCTCTGCGTCTTTCCCTCTTCCGCTGCCTCATTCCTTTCCTTCCTAGCCTTGGTCGTCGCCGCCACCATGAACAAGAAGAAGAAACCGTTCCTAGGGATGCCCGCGCCCCTCGGCTACGTGCCGGGGCTGGGCCGGGGCGCCACTGGCTTCACCACGCGGTCAGACATTGGGCCCGCCCGTGATGCAAATGACCCTGTGGATGATCGCCATGCACCCCCAGGCAAGAGAACCGTTGGGGACCAGATGAAGAAAAATCAGGCTGCT…	CTTTGCTACGGAGTGCATCGGACGTCGAAGCCTAGAGTCTCTGCGTCTTTCCCTCTTCCGCTGCCTCATTCCTTTCCTTCCTAGCCTTGGTCGTCGCCGCCACCATGAACAAGAAGAAGAAACCGTTCCTAGGGATGCCCGCGCCCCTCGGCTACGTGCCGGGGCTGGGCCGGGGCGCCACTGGCTTCACCACGCGGTCAGACATTGGGCCCGCCCGTGATGCAAATGACCCTGTGGATGATCGCCATGCACCCCCAGGCAAGAGAACCGTTGGGGACCAGATGAAGAAAAATCAGGCTGCTGACGATGACGACGAGGATCTAAATGACACCAATTACGATGAGTTTAATGGCTATGCTGGGAGCCTCTTCTCAAGTGGACCCTACGAGAAAGATGATG…	TCGGATCACGATTCTAGATCAGGGTTTTCCCAGTCACGACGTTGTAAAACGACGGCCAGTGAATTGTAATACGACTCACTATAGGGCGAATTGGGTACCGGGCCTCTAGACACTAGCTACTCGAGGGGCCCCAGGGGCCACGAAGTCTTCAGCCTTGCCAGAGCAAGCCAGAGCTCCACGCTGGTGGGGCAGCACTCCACAGCTCGGCTCAGCATGATTCTAGCATCTTCAGGTTCTTCCAGCTCAACGGCTGCTTTCCACAAGCGAACCGAGTTTGGAACATGCTCGAGGGCTTTCCGAAGAACCCGCTTCTTTGCACGAATGTCCGTTTCCAGCTCTGCGGCTCTGATGTAAATCCTGACAGACTGTGGGAGATGACGGACAGCTTGGGCTACCACG…	GGCCAAGCGAGGAACACTCTGATGGACATGAGGCTGAGCCAGGTGTCTGACTCCGTGAGTGGACAGACCGTCGTTGACCCCAAAGGCTACCTGACGGATTTAAATTCCATGATCCCGACACACGGAGGAGACATCAATGATATCAAGAAGGCGCGACTGCTCCTCAAGTCTGTTCGGGAGACGAACCCTCATCACCCGCCAGCCTGGATTGCATCAGCCCGCCTGGAAGAAGTCACTGGGAAGCTACAAGTAGCTCGGAACCTTATCATGAAGGGGACGGAGATGTGCCCCAAGAGTGAAGATGTCTGGCTGGAAGCAGCCAGGTTGCAGCCTGGGGACACAGCCAAGGCCGTGGTAGCCCAAGCTGTCCGTCATCTCCCACAGTCTGTCAGGATTTAC…	CTTTGCTACGGAGTGCATCGGACGTCGAAGCCTAGAGTCTCTGCGTCTTTCCCTCTTCCGCTGCCTCATTCCTTTCCTTCCTAGCCTTGGTCGTCGCCGCCACCATGAACAAGAAGAAGAAACCGTTCCTAGGGATGCCCGCGCCCCTCGGCTACGTGCCGGGGCTGGGCCGGGGCGCCACTGGCTTCACCACGCGGTCAGACATTGGGCCCGCCCGTGATGCAAATGACCCTGTGGATGATCGCCATGCACCCCCAGGCAAGAGAACCGTTGGGGACCAGATGAAGAAAAATCAGGCTGCTGACGATGACGACGAGGATCTAAATGACACCAATTACGATGAGTTTAATGGCTATGCTGGGAGCCTCTTCTCAAGTGGACCCTACGAGAAAGATGATG…
HLUC_RP1_hgx5857v1_pB66_B-131	5p 3p	142301286	Homo sapiens - PRPF6	https://www.ncbi.nlm.nih.gov/nuccore/NM_012469.4	https://www.ncbi.nlm.nih.gov/gene/?term=24148		A	PRPF6; [NM_012469.4 Homo sapiens pre-mRNA processing factor 6 (PRPF6), mRNA]	-86	1336	OOF2	Sense		99.9 / 99.8	AGGGATGATGTATATAACTATCTATTCGATGATGAAGATACCCCACCAAACCCAAAAAAAGAGATCCTAGAACTAGCCATGGCCGCAGGGGCCACGAACGGACGTCGAAGCCTAGAGTCTCTGCGTCTTTCCCTCTTCCGCTGCCTCATTCCTTTCCTTTCTAGCCTTGGTCGTCGCCGCCACCATGAACAAGAAGAAGAAACCGTTCCTAGGGATGCCCGCGCCCCTCGGCTACGTGCCGGGGCTGGGCCGGGGCGCCACTGGCTTCACCACGCGGTCAGACATTGGGCCCGCCCGTGATGCAAATGACCCTGTGGATGATCGCCATGCACCCCCAGGCAAGAGAACCGTTGGGGACCAGATGAAGAAAAATCAGGCTGCTGACGATGACGACGAGGA…	CGGACGTCGAAGCCTAGAGTCTCTGCGTCTTTCCCTCTTCCGCTGCCTCATTCCTTTCCTTTCTAGCCTTGGTCGTCGCCGCCACCATGAACAAGAAGAAGAAACCGTTCCTAGGGATGCCCGCGCCCCTCGGCTACGTGCCGGGGCTGGGCCGGGGCGCCACTGGCTTCACCACGCGGTCAGACATTGGGCCCGCCCGTGATGCAAATGACCCTGTGGATGATCGCCATGCACCCCCAGGCAAGAGAACCGTTGGGGACCAGATGAAGAAAAATCAGGCTGCTGACGATGACGACGAGGATCTAAATGACACCAATTACGATGAGTTTAATGGCTATGCTGGGAGCCTCTTCTCAAGTGGACCCTACGAGAAAGATGATGAGGAAGCAGATGCTATCT…	TGCATCTACGATTCTAGATCAGGGTTTTCCCAGTCACGACGTTGTAAAACGACGGCCAGTGAATTGTAATACGACTCACTATAGGGCGAATTGGGTACCGGGCCTCTAGACACTAGCTACTCGAGGGGCCCCAGGGGCCACGAACGGTCTCCAGCCTTGCCAGAGCAAGCCAGAGCTCCACGCTGGTGGGGCAGCACTCCACAGCTCGGCTCAGCATGATTCTAGCATCTTCAGGTTCTTCCAGCTCAACGGCTGCTTTCCACAAGCGAACCGAGTTTGGAACATGCTCGAGGGCTTTCCGAAGAACCCGCTTCTTTGCACGAATGTCCGTTTCCAGCTCTGCGGCTCTGATGTAAATCCTGACAGACTGTGGGAGATGACGGACAGCTTGGGCTACCA…	TGAGCTGGACATGAGGAAGATTGGGCCAAGCGAGGAACACTCTGATGGACATGAGGCTGAGCCAGGTGTCTGACTCCGTGAGTGGACAGACCGTCGTTGACCCCAAAGGCTACCTGACGGATTTAAATTCCATGATCCCGACACACGGAGGAGACATCAATGATATCAAGAAGGCGCGACTGCTCCTCAAGTCTGTTCGGGAGACGAACCCTCATCACCCGCCAGCCTGGATTGCATCAGCCCGCCTGGAAGAAGTCACTGGGAAGCTACAAGTAGCTCGGAACCTTATCATGAAGGGGACGGAGATGTGCCCCAAGAGTGAAGATGTCTGGCTGGAAGCAGCCAGGTTGCAGCCTGGGGACACAGCCAAGGCCGTGGTAGCCCAAGCTGTCCGTCATC…	CGGACGTCGAAGCCTAGAGTCTCTGCGTCTTTCCCTCTTCCGCTGCCTCATTCCTTTCCTTCCTAGCCTTGGTCGTCGCCGCCACCATGAACAAGAAGAAGAAACCGTTCCTAGGGATGCCCGCGCCCCTCGGCTACGTGCCGGGGCTGGGCCGGGGCGCCACTGGCTTCACCACGCGGTCAGACATTGGGCCCGCCCGTGATGCAAATGACCCTGTGGATGATCGCCATGCACCCCCAGGCAAGAGAACCGTTGGGGACCAGATGAAGAAAAATCAGGCTGCTGACGATGACGACGAGGATCTAAATGACACCAATTACGATGAGTTTAATGGCTATGCTGGGAGCCTCTTCTCAAGTGGACCCTACGAGAAAGATGATGAGGAAGCAGATGCTATCT…
HLUC_RP1_hgx5857v1_pB66_B-149	5p 3p	142301286	Homo sapiens - PRPF6	https://www.ncbi.nlm.nih.gov/nuccore/NM_012469.4	https://www.ncbi.nlm.nih.gov/gene/?term=24148		A	PRPF6; [NM_012469.4 Homo sapiens pre-mRNA processing factor 6 (PRPF6), mRNA]	-64	855	IF	Sense		100.0 / 100.0	TGGATGATGTATATAACTATCTATTCGATGATGAAGATACCCCACCAAACCCAAAAAAAGAGATCCTAGAACTAGCCATGGCCGCAGGGGCCACGAACTGCGTCTTTCCCTCTTCCGCTGCCTCATTCCTTTCCTTCCTAGCCTTGGTCGTCGCCGCCACCATGAACAAGAAGAAGAAACCGTTCCTAGGGATGCCCGCGCCCCTCGGCTACGTGCCGGGGCTGGGCCGGGGCGCCACTGGCTTCACCACGCGGTCAGACATTGGGCCCGCCCGTGATGCAAATGACCCTGTGGATGATCGCCATGCACCCCCAGGCAAGAGAACCGTTGGGGACCAGATGAAGAAAAATCAGGCTGCTGACGATGACGACGAGGATCTAAATGACACCAATTACGATG…	CTGCGTCTTTCCCTCTTCCGCTGCCTCATTCCTTTCCTTCCTAGCCTTGGTCGTCGCCGCCACCATGAACAAGAAGAAGAAACCGTTCCTAGGGATGCCCGCGCCCCTCGGCTACGTGCCGGGGCTGGGCCGGGGCGCCACTGGCTTCACCACGCGGTCAGACATTGGGCCCGCCCGTGATGCAAATGACCCTGTGGATGATCGCCATGCACCCCCAGGCAAGAGAACCGTTGGGGACCAGATGAAGAAAAATCAGGCTGCTGACGATGACGACGAGGATCTAAATGACACCAATTACGATGAGTTTAATGGCTATGCTGGGAGCCTCTTCTCAAGTGGACCCTACGAGAAAGATGATGAGGAAGCAGATGCTATCTATGCAGCCCTGGATAAAAGGAT…	GAATCACGATTCTAGATCAGGGTTTTCCCAGTCACGACGTTGTAAAACGACGGCCAGTGAATTGTAATACGACTCACTATAGGGCGAATTGGGTACCGGGCCTCTAGACACTAGCTACTCGAGGGGCCCCAGGGGCCACGAATCCGTGTGTCGGGATCATGGAATTTAAATCCGTCAGGTAGCCTTTGGGGTCAACGACGGTCTGTCCACTCACGGAGTCAGACACCTGGCTCAGCCTCATGTCCATCAGAGTGTTCCTCGCTTGGCCAATCTTCCTCATGTCCAGCTCACCTGTGCCAGGTGTCATCAGTCCTGGCGTCATTCCACCTGGGTATGGAGTGTTTAGTCCACCTGGATAGGGTGTGTTAAGACCTCCAAATTGAGTTTGTCGGGGATCCA…	TGGAGTTTAATGGCTATGCTGGGAGCCTCTTCTCAAGTGGACCCTACGAGAAAGATGATGAGGAAGCAGATGCTATCTATGCAGCCCTGGATAAAAGGATGGATGAAAGAAGAAAAGAAAGACGGGAGCAAAGGGAGAAAGAAGAAATAGAGAAATATCGTATGGAACGCCCCAAAATCCAACAGCAGTTCTCAGACCTCAAGAGGAAGTTGGCAGAAGTCACAGAAGAAGAGTGGCTGAGCATCCCCGAGGTTGGCGATGCCAGAAATAAACGTCAGCGGAACCCACGCTATGAGAAGCTGACCCCTGTTCCTGACAGTTTCTTTGCCAAACATTTACAGACCGGAGAGAACCATACCTCAGTGGATCCCCGACAAACTCAATTTGGAGGTCTTAACA…	CTGCGTCTTTCCCTCTTCCGCTGCCTCATTCCTTTCCTTCCTAGCCTTGGTCGTCGCCGCCACCATGAACAAGAAGAAGAAACCGTTCCTAGGGATGCCCGCGCCCCTCGGCTACGTGCCGGGGCTGGGCCGGGGCGCCACTGGCTTCACCACGCGGTCAGACATTGGGCCCGCCCGTGATGCAAATGACCCTGTGGATGATCGCCATGCACCCCCAGGCAAGAGAACCGTTGGGGACCAGATGAAGAAAAATCAGGCTGCTGACGATGACGACGAGGATCTAAATGACACCAATTACGATGAGTTTAATGGCTATGCTGGGAGCCTCTTCTCAAGTGGACCCTACGAGAAAGATGATGAGGAAGCAGATGCTATCTATGCAGCCCTGGATAAAAGGAT…
HLUC_RP1_hgx5857v1_pB66_B-118	5p 3p	142301286	Homo sapiens - PRPF6	https://www.ncbi.nlm.nih.gov/nuccore/NM_012469.4	https://www.ncbi.nlm.nih.gov/gene/?term=24148		A	PRPF6; [NM_012469.4 Homo sapiens pre-mRNA processing factor 6 (PRPF6), mRNA]	-19	1129	IF	Sense		100.0 / 99.8	TGGATGATGTATATAACTATCTATTCGATGATGAAGATACCCCACCAAACCCAAAAAAAGAGATCCTAGAACTAGCCATGGCCGCAGGGGCCACGAACTTGGTCGTCGCCGCCACCATGAACAAGAAGAAGAAACCGTTCCTAGGGATGCCCGCGCCCCTCGGCTACGTGCCGGGGCTGGGCCGGGGCGCCACTGGCTTCACCACGCGGTCAGACATTGGGCCCGCCCGTGATGCAAATGACCCTGTGGATGATCGCCATGCACCCCCAGGCAAGAGAACCGTTGGGGACCAGATGAAGAAAAATCAGGCTGCTGACGATGACGACGAGGATCTAAATGACACCAATTACGATGAGTTTAATGGCTATGCTGGGAGCCTCTTCTCAAGTGGACCCTACG…	CTTGGTCGTCGCCGCCACCATGAACAAGAAGAAGAAACCGTTCCTAGGGATGCCCGCGCCCCTCGGCTACGTGCCGGGGCTGGGCCGGGGCGCCACTGGCTTCACCACGCGGTCAGACATTGGGCCCGCCCGTGATGCAAATGACCCTGTGGATGATCGCCATGCACCCCCAGGCAAGAGAACCGTTGGGGACCAGATGAAGAAAAATCAGGCTGCTGACGATGACGACGAGGATCTAAATGACACCAATTACGATGAGTTTAATGGCTATGCTGGGAGCCTCTTCTCAAGTGGACCCTACGAGAAAGATGATGAGGAAGCAGATGCTATCTATGCAGCCCTGGATAAAAGGATGGATGAAAGAAGAAAAGAAAGACGGGAGCAAAGGGAGAAAGAAGA…	TTGGATCACGATTCTAGATCAGGGTTTTCCCAGTCACGACGTTGTAAAACGACGGCCAGTGAATTGTAATACGACTCACTATAGGGCGAATTGGGTACCGGGCCTCTAGACACTAGCTACTCGAGGGGCCCCAGGGGCCACGAATGTAAATCCTGACAGACTGTGGGAGATGACGGACAGCTTGGGCTACCACGGCCTTGGCTGTGTCCCCAGGCTGCAACCTGGCTGCTTCCAGCCAGACATCTTCACTCTTGGGGCACATCTCCGTCCCCTTCATGATAAGGTTCCGAGCTACTTGTAGCTTCCCAGTGACTTCTTCCAGGCGGGCTGATGCAATCCAGGCTGGCGGGTGATGAGGGTTCGTCTCCCGAACAGACTTGAGGAGCAGTCGCGCCTTCT…	ACGTCAGCGGAACCCCACGCTATGAGAAGCTGACCCCTGTTCCTGACAGTTTCTTTGCCAAACATTTACAGACCGGAGAGAACCATACCTCAGTGGATCCCCGACAAACTCAATTTGGAGGTCTTAACACACCCTATCCAGGTGGACTAAACACTCCATACCCAGGTGGAATGACGCCAGGACTGATGACACCTGGCACAGGTGAGCTGGACATGAGGAAGATTGGCCAAGCGAGGAACACTCTGATGGACATGAGGCTGAGCCAGGTGTCTGACTCCGTGAGTGGACAGACCGTCGTTGACCCCAAAGGCTACCTGACGGATTTAAATTCCATGATCCCGACACACGGAGGAGACATCAATGATATCAAGAAGGCGCGACTGCTCCTCAAGTCTGTTC…	CTTGGTCGTCGCCGCCACCATGAACAAGAAGAAGAAACCGTTCCTAGGGATGCCCGCGCCCCTCGGCTACGTGCCGGGGCTGGGCCGGGGCGCCACTGGCTTCACCACGCGGTCAGACATTGGGCCCGCCCGTGATGCAAATGACCCTGTGGATGATCGCCATGCACCCCCAGGCAAGAGAACCGTTGGGGACCAGATGAAGAAAAATCAGGCTGCTGACGATGACGACGAGGATCTAAATGACACCAATTACGATGAGTTTAATGGCTATGCTGGGAGCCTCTTCTCAAGTGGACCCTACGAGAAAGATGATGAGGAAGCAGATGCTATCTATGCAGCCCTGGATAAAAGGATGGATGAAAGAAGAAAAGAAAGACGGGAGCAAAGGGAGAAAGAAGA…
HLUC_RP1_hgx5857v1_pB66_B-80	3p	142301286	Homo sapiens - PRPF6	https://www.ncbi.nlm.nih.gov/nuccore/NM_012469.4	https://www.ncbi.nlm.nih.gov/gene/?term=24148		A	PRPF6; [NM_012469.4 Homo sapiens pre-mRNA processing factor 6 (PRPF6), mRNA]	No Data	847	??	Sense		92.9			CGAATCTACGATTCTAGATCAGGGTTTTCCCAGTCACGACGTTGTAAAACGACGGCCAGTGAATTGTAATACGACTCACTATAGGGCGAATTGGGTACCGGGCCTCTAGACACTAGCTACTCGAGGGGCCCCAGGGGCCACGAACTGGGGATCGTGGAATTTAAATCCCTCCGGTAGCCTATGGGGTCAACAACGGTCTGTCCACTCACGGAGTCAGACACCTGGCTCAGCCTCATGTCCATGAAAATGTTCCTCGCTTGGCAATCTTCCTCATGTCCGGATCAACTGTGCCAGGTGTCATCGGTCCTGGCGTCATTCCACCTGGGTATGGAGTGTTTAGTCCACCTGGATAGGGTGTGTTAAGACCTGGTGGGAAAGTTTGTCGGGGATCCACTGATG…	TCATGGACATGAGGCTGAGCCAGGTGTCTGACTCCGTGAGTGGACAGACCGTTGTTGACCCCATAGGCTACCGGAGGGATTTAAATTCCACGATCCCCAG
HLUC_RP1_hgx5857v1_pB66_B-159	5p 3p	142301286	Homo sapiens - PRPF6	https://www.ncbi.nlm.nih.gov/nuccore/NM_012469.4	https://www.ncbi.nlm.nih.gov/gene/?term=24148		A	PRPF6; [NM_012469.4 Homo sapiens pre-mRNA processing factor 6 (PRPF6), mRNA]	15	848	IF	Sense		100.0 / 100.0	TGGGATGATGTATATAACTATCTATTCGATGATGAAGATACCCCACCAAACCCAAAAAAAGAGATCCTAGAACTAGCCATGGCCGCAGGGGCCACGAAGAAACCGTTCCTAGGGATGCCCGCGCCCCTCGGCTACGTGCCGGGGCTGGGCCGGGGCGCCACTGGCTTCACCACGCGGTCAGACATTGGGCCCGCCCGTGATGCAAATGACCCTGTGGATGATCGCCATGCACCCCCAGGCAAGAGAACCGTTGGGGACCAGATGAAGAAAAATCAGGCTGCTGACGATGACGACGAGGATCTAAATGACACCAATTACGATGAGTTTAATGGCTATGCTGGGAGCCTCTTCTCAAGTGGACCCTACGAGAAAGATGATGAGGAAGCAGATGCTATCTAT…	GAAACCGTTCCTAGGGATGCCCGCGCCCCTCGGCTACGTGCCGGGGCTGGGCCGGGGCGCCACTGGCTTCACCACGCGGTCAGACATTGGGCCCGCCCGTGATGCAAATGACCCTGTGGATGATCGCCATGCACCCCCAGGCAAGAGAACCGTTGGGGACCAGATGAAGAAAAATCAGGCTGCTGACGATGACGACGAGGATCTAAATGACACCAATTACGATGAGTTTAATGGCTATGCTGGGAGCCTCTTCTCAAGTGGACCCTACGAGAAAGATGATGAGGAAGCAGATGCTATCTATGCAGCCCTGGATAAAAGGATGGATGAAAGAAGAAAAGAAAGACGGGAGCAAAGGGAGAAAGAAGAAATAGAGAAATATCGTATGGAACGCCCCAAAAT…	CAATCTACGATTCTAGATCAGGGTTTTCCCAGTCACGACGTTGTAAAACGACGGCCAGTGAATTGTAATACGACTCACTATAGGGCGAATTGGGTACCGGGCCTCTAGACACTAGCTACTCGAGGGGCCCCAGGGGCCACGAAGTCGGGATCATGGAATTTAAATCCGTCAGGTAGCCTTTGGGGTCAACGACGGTCTGTCCACTCACGGAGTCAGACACCTGGCTCAGCCTCATGTCCATCAGAGTGTTCCTCGCTTGGCCAATCTTCCTCATGTCCAGCTCACCTGTGCCAGGTGTCATCAGTCCTGGCGTCATTCCACCTGGGTATGGAGTGTTTAGTCCACCTGGATAGGGTGTGTTAAGACCTCCAAATTGAGTTTGTCGGGGATCCACTGAGG…	AGATCTAAATGACACCAATTACGATGAGTTTAATGGCTATGCTGGGAGCCTCTTCTCAAGTGGACCCTACGAGAAAGATGATGAGGAAGCAGATGCTATCTATGCAGCCCTGGATAAAAGGATGGATGAAAGAAGAAAAGAAAGACGGGAGCAAAGGGAGAAAGAAGAAATAGAGAAATATCGTATGGAACGCCCCAAAATCCAACAGCAGTTCTCAGACCTCAAGAGGAAGTTGGCAGAAGTCACAGAAGAAGAGTGGCTGAGCATCCCCGAGGTTGGCGATGCCAGAAATAAACGTCAGCGGAACCCACGCTATGAGAAGCTGACCCCTGTTCCTGACAGTTTCTTTGCCAAACATTTACAGACCGGAGAGAACCATACCTCAGTGGATCCCCGACA…	GAAACCGTTCCTAGGGATGCCCGCGCCCCTCGGCTACGTGCCGGGGCTGGGCCGGGGCGCCACTGGCTTCACCACGCGGTCAGACATTGGGCCCGCCCGTGATGCAAATGACCCTGTGGATGATCGCCATGCACCCCCAGGCAAGAGAACCGTTGGGGACCAGATGAAGAAAAATCAGGCTGCTGACGATGACGACGAGGATCTAAATGACACCAATTACGATGAGTTTAATGGCTATGCTGGGAGCCTCTTCTCAAGTGGACCCTACGAGAAAGATGATGAGGAAGCAGATGCTATCTATGCAGCCCTGGATAAAAGGATGGATGAAAGAAGAAAAGAAAGACGGGAGCAAAGGGAGAAAGAAGAAATAGAGAAATATCGTATGGAACGCCCCAAAAT…
HLUC_RP1_hgx5857v1_pB66_B-25	5p 3p	142301286	Homo sapiens - PRPF6	https://www.ncbi.nlm.nih.gov/nuccore/NM_012469.4	https://www.ncbi.nlm.nih.gov/gene/?term=24148		A	PRPF6; [NM_012469.4 Homo sapiens pre-mRNA processing factor 6 (PRPF6), mRNA]	15	848	IF	Sense		100.0 / 100.0	TGGATGATGTATATAACTATCTATTCGATGATGAAGATACCCCACCAAACCCAAAAAAAGAGATCCTAGAACTAGCCATGGCCGCAGGGGCCACGAAGAAACCGTTCCTAGGGATGCCCGCGCCCCTCGGCTACGTGCCGGGGCTGGGCCGGGGCGCCACTGGCTTCACCACGCGGTCAGACATTGGGCCCGCCCGTGATGCAAATGACCCTGTGGATGATCGCCATGCACCCCCAGGCAAGAGAACCGTTGGGGACCAGATGAAGAAAAATCAGGCTGCTGACGATGACGACGAGGATCTAAATGACACCAATTACGATGAGTTTAATGGCTATGCTGGGAGCCTCTTCTCAAGTGGACCCTACGAGAAAGATGATGAGGAAGCAGATGCTATCTATG…	GAAACCGTTCCTAGGGATGCCCGCGCCCCTCGGCTACGTGCCGGGGCTGGGCCGGGGCGCCACTGGCTTCACCACGCGGTCAGACATTGGGCCCGCCCGTGATGCAAATGACCCTGTGGATGATCGCCATGCACCCCCAGGCAAGAGAACCGTTGGGGACCAGATGAAGAAAAATCAGGCTGCTGACGATGACGACGAGGATCTAAATGACACCAATTACGATGAGTTTAATGGCTATGCTGGGAGCCTCTTCTCAAGTGGACCCTACGAGAAAGATGATGAGGAAGCAGATGCTATCTATGCAGCCCTGGATAAAAGGATGGATGAAAGAAGAAAAGAAAGACGGGAGCAAAGGGAGAAAGAAGAAATAGAGAAATATCGTATGGAACGCCCCAAAAT…	CTTTCTACGATTCTAGATCAGGGTTTTCCCAGTCACGACGTTGTAAAACGACGGCCAGTGAATTGTAATACGACTCACTATAGGGCGAATTGGGTACCGGGCCTCTAGACACTAGCTACTCGAGGGGCCCCAGGGGCCACGAAGTCGGGATCATGGAATTTAAATCCGTCAGGTAGCCTTTGGGGTCAACGACGGTCTGTCCACTCACGGAGTCAGACACCTGGCTCAGCCTCATGTCCATCAGAGTGTTCCTCGCTTGGCCAATCTTCCTCATGTCCAGCTCACCTGTGCCAGGTGTCATCAGTCCTGGCGTCATTCCACCTGGGTATGGAGTGTTTAGTCCACCTGGATAGGGTGTGTTAAGACCTCCAAATTGAGTTTGTCGGGGATCCACTGAGG…	TAATGGCTATGCTGGGAGCCTCTTCTCAAGTGGACCCTACGAGAAAGATGATGAGGAAGCAGATGCTATCTATGCAGCCCTGGATAAAAGGATGGATGAAAGAAGAAAAGAAAGACGGGAGCAAAGGGAGAAAGAAGAAATAGAGAAATATCGTATGGAACGCCCCAAAATCCAACAGCAGTTCTCAGACCTCAAGAGGAAGTTGGCAGAAGTCACAGAAGAAGAGTGGCTGAGCATCCCCGAGGTTGGCGATGCCAGAAATAAACGTCAGCGGAACCCACGCTATGAGAAGCTGACCCCTGTTCCTGACAGTTTCTTTGCCAAACATTTACAGACCGGAGAGAACCATACCTCAGTGGATCCCCGACAAACTCAATTTGGAGGTCTTAACACACCCTA…	GAAACCGTTCCTAGGGATGCCCGCGCCCCTCGGCTACGTGCCGGGGCTGGGCCGGGGCGCCACTGGCTTCACCACGCGGTCAGACATTGGGCCCGCCCGTGATGCAAATGACCCTGTGGATGATCGCCATGCACCCCCAGGCAAGAGAACCGTTGGGGACCAGATGAAGAAAAATCAGGCTGCTGACGATGACGACGAGGATCTAAATGACACCAATTACGATGAGTTTAATGGCTATGCTGGGAGCCTCTTCTCAAGTGGACCCTACGAGAAAGATGATGAGGAAGCAGATGCTATCTATGCAGCCCTGGATAAAAGGATGGATGAAAGAAGAAAAGAAAGACGGGAGCAAAGGGAGAAAGAAGAAATAGAGAAATATCGTATGGAACGCCCCAAAAT…
HLUC_RP1_hgx5857v1_pB66_B-115	5p 3p	142301286	Homo sapiens - PRPF6	https://www.ncbi.nlm.nih.gov/nuccore/NM_012469.4	https://www.ncbi.nlm.nih.gov/gene/?term=24148		A	PRPF6; [NM_012469.4 Homo sapiens pre-mRNA processing factor 6 (PRPF6), mRNA]	108	957	IF	Sense		100.0 / 100.0	TGGATGATGTATATAACTATCTATTCGATGATGAAGATACCCCACCAAACCCAAAAAAAGAGATCCTAGAACTAGCCATGGCCGCAGGGGCCACGAACGCCCGTGATGCAAATGACCCTGTGGATGATCGCCATGCACCCCCAGGCAAGAGAACCGTTGGGGACCAGATGAAGAAAAATCAGGCTGCTGACGATGACGACGAGGATCTAAATGACACCAATTACGATGAGTTTAATGGCTATGCTGGGAGCCTCTTCTCAAGTGGACCCTACGAGAAAGATGATGAGGAAGCAGATGCTATCTATGCAGCCCTGGATAAAAGGATGGATGAAAGAAGAAAAGAAAGACGGGAGCAAAGGGAGAAAGAAGAAATAGAGAAATATCGTATGGAACGCCCCA…	CGCCCGTGATGCAAATGACCCTGTGGATGATCGCCATGCACCCCCAGGCAAGAGAACCGTTGGGGACCAGATGAAGAAAAATCAGGCTGCTGACGATGACGACGAGGATCTAAATGACACCAATTACGATGAGTTTAATGGCTATGCTGGGAGCCTCTTCTCAAGTGGACCCTACGAGAAAGATGATGAGGAAGCAGATGCTATCTATGCAGCCCTGGATAAAAGGATGGATGAAAGAAGAAAAGAAAGACGGGAGCAAAGGGAGAAAGAAGAAATAGAGAAATATCGTATGGAACGCCCCAAAATCCAACAGCAGTTCTCAGACCTCAAGAGGAAGTTGGCAGAAGTCACAGAAGAAGAGTGGCTGAGCATCCCCGAGGTTGGCGATGCCAGAAATAA…	GATCTACGATTCTAGATCAGGGTTTTCCCAGTCACGACGTTGTAAAACGACGGCCAGTGAATTGTAATACGACTCACTATAGGGCGAATTGGGTACCGGGCCTCTAGACACTAGCTACTCGAGGGGCCCCAGGGGCCACGAATTCCAGGCGGGCTGATGCAATCCAGGCTGGCGGGTGATGAGGGTTCGTCTCCCGAACAGACTTGAGGAGCAGTCGCGCCTTCTTGATATCATTGATGTCTCCTCCGTGTGTCGGGATCATGGAATTTAAATCCGTCAGGTAGCCTTTGGGGTCAACGACGGTCTGTCCACTCACGGAGTCAGACACCTGGCTCAGCCTCATGTCCATCAGAGTGTTCCTCGCTTGGCCAATCTTCCTCATGTCCAGCTCACCTGTGC…	GAAAGAAGAAATAGAGAAATATCGTATGGAACGCCCCAAAATCCAACAGCAGTTCTCAGACCTCAAGAGGAAGTTGGCAGAAGTCACAGAAGAAGAGTGGCTGAGCATCCCCGAGGTTGGCGATGCCAGAAATAAACGTCAGCGGAACCCACGCTATGAGAAGCTGACCCCTGTTCCTGACAGTTTCTTTGCCAAACATTTACAGACCGGAGAGAACCATACCTCAGTGGATCCCCGACAAACTCAATTTGGAGGTCTTAACACACCCTATCCAGGTGGACTAAACACTCCATACCCAGGTGGAATGACGCCAGGACTGATGACACCTGGCACAGGTGAGCTGGACATGAGGAAGATTGGCCAAGCGAGGAACACTCTGATGGACATGAGGCTGAGCCA…	CGCCCGTGATGCAAATGACCCTGTGGATGATCGCCATGCACCCCCAGGCAAGAGAACCGTTGGGGACCAGATGAAGAAAAATCAGGCTGCTGACGATGACGACGAGGATCTAAATGACACCAATTACGATGAGTTTAATGGCTATGCTGGGAGCCTCTTCTCAAGTGGACCCTACGAGAAAGATGATGAGGAAGCAGATGCTATCTATGCAGCCCTGGATAAAAGGATGGATGAAAGAAGAAAAGAAAGACGGGAGCAAAGGGAGAAAGAAGAAATAGAGAAATATCGTATGGAACGCCCCAAAATCCAACAGCAGTTCTCAGACCTCAAGAGGAAGTTGGCAGAAGTCACAGAAGAAGAGTGGCTGAGCATCCCCGAGGTTGGCGATGCCAGAAATAA…
HLUC_RP1_hgx5857v1_pB66_B-188	5p 3p	142301286	Homo sapiens - PRPF6	https://www.ncbi.nlm.nih.gov/nuccore/NM_012469.4	https://www.ncbi.nlm.nih.gov/gene/?term=24148		A	PRPF6; [NM_012469.4 Homo sapiens pre-mRNA processing factor 6 (PRPF6), mRNA]	159	1753	IF	Sense		100.0 / 99.8	ATAGATGATGTATATACTATCTATTCGATGATGAAGATACCCCACCAAACCCAAAAAAAGAGATCCTAGAACTAGCCATGGCCGCAGGGGCCACGAAGAGAACCGTTGGGGACCAGATGAAGAAAAATCAGGCTGCTGACGATGACGACGAGGATCTAAATGACACCAATTACGATGAGTTTAATGGCTATGCTGGGAGCCTCTTCTCAAGTGGACCCTACGAGAAAGATGATGAGGAAGCAGATGCTATCTATGCAGCCCTGGATAAAAGGATGGATGAAAGAAGAAAAGAAAGACGGGAGCAAAGGGAGAAAGAAGAAATAGAGAAATATCGTATGGAACGCCCCAAAATCCAACAGCAGTTCTCAGACCTCAAGAGGAAGTTGGCAGAAGTCACAG…	GAGAACCGTTGGGGACCAGATGAAGAAAAATCAGGCTGCTGACGATGACGACGAGGATCTAAATGACACCAATTACGATGAGTTTAATGGCTATGCTGGGAGCCTCTTCTCAAGTGGACCCTACGAGAAAGATGATGAGGAAGCAGATGCTATCTATGCAGCCCTGGATAAAAGGATGGATGAAAGAAGAAAAGAAAGACGGGAGCAAAGGGAGAAAGAAGAAATAGAGAAATATCGTATGGAACGCCCCAAAATCCAACAGCAGTTCTCAGACCTCAAGAGGAAGTTGGCAGAAGTCACAGAAGAAGAGTGGCTGAGCATCCCCGAGGTTGGCGATGCCAGAAATAAACGTCAGCGGAACCCACGCTATGAGAAGCTGACCCCTGTTCCTGACAGTTT…	TAGGTTTCACGATTCTAGATCAGGGTTTTCCCAGTCACGACGTTGTAAAACGACGGCCAGTGAATTGTAATACGACTCACTATAGGGCGAATTGGGTACCGGGCCTCTAGACACTAGCTACTCGAGGGGCCCCAGGGGCCACGAATCTCGAAGTACGCGGCGCGCAGCCACACACTCTTCTTGCTGGGGAACACCTGCAGGGCGTAGGCGTAGATGGCTCGTGCACACTCCAGGGCATTGTGGGCTACACAACTGTCAGCATCCTCCATCCAGGTATGCTTCCGATCTTCCTCCTCAATCCCAATCCCAATCACGGCACGCATGACGGCCTGGCAGGTGGCCACACTCCCAGCCCTGTCACATTCCTCGGCATCCTGGATCCACTGCTCACGGTTGATC…	AAGCGGGTTCTTCGGAAAGCCCTCGAGCATGTTCCAAACTCGGTTCGCTTGTGGAAAGCAGCCGTTGAGCTGGAAGAACTGAAGATGCTAGAATCATGCTGAGCCGAGCTGTGGAGTGCTGCCCCACCAGCGTGGAGCTCTGGCTTGCTCTGGCAAGGCTGGAGACCTATGAAAATGCCCGCAAGGTCTTGAACAAGGCGCGGGAGAACATTCCTACAGACCGACATATCTGGATCACGGCTGCTAAGCTGGAGGAAGCCAATGGGAACACGCAGATGGTGGAGAAGATCATCGACCGAGCCATCACCTCGCTGCGGGCCAACGGTGTGGAGATCAACCGTGAGCAGTGGATCCAGGATGCCGAGGAATGTGACAGGGCTGGGAGTGTGGCCACCTGCC…	GAGAACCGTTGGGGACCAGATGAAGAAAAATCAGGCTGCTGACGATGACGACGAGGATCTAAATGACACCAATTACGATGAGTTTAATGGCTATGCTGGGAGCCTCTTCTCAAGTGGACCCTACGAGAAAGATGATGAGGAAGCAGATGCTATCTATGCAGCCCTGGATAAAAGGATGGATGAAAGAAGAAAAGAAAGACGGGAGCAAAGGGAGAAAGAAGAAATAGAGAAATATCGTATGGAACGCCCCAAAATCCAACAGCAGTTCTCAGACCTCAAGAGGAAGTTGGCAGAAGTCACAGAAGAAGAGTGGCTGAGCATCCCCGAGGTTGGCGATGCCAGAAATAAACGTCAGCGGAACCCACGCTATGAGAAGCTGACCCCTGTTCCTGACAGTTT…
HLUC_RP1_hgx5857v1_pB66_B-79	5p 3p	142301286	Homo sapiens - PRPF6	https://www.ncbi.nlm.nih.gov/nuccore/NM_012469.4	https://www.ncbi.nlm.nih.gov/gene/?term=24148		A	PRPF6; [NM_012469.4 Homo sapiens pre-mRNA processing factor 6 (PRPF6), mRNA]	240	840	IF	Sense		100.0 / 100.0	AGGGATGATGTATATACTATCTATTCGATGATGAAGATACCCCACCAAACCCAAAAAAAGAGATCCTAGAACTAGCCATGGCCGCAGGGGCCACGAAGTTTAATGGCTATGCTGGGAGCCTCTTCTCAAGTGGACCCTACGAGAAAGATGATGAGGAAGCAGATGCTATCTATGCAGCCCTGGATAAAAGGATGGATGAAAGAAGAAAAGAAAGACGGGAGCAAAGGGAGAAAGAAGAAATAGAGAAATATCGTATGGAACGCCCCAAAATCCAACAGCAGTTCTCAGACCTCAAGAGGAAGTTGGCAGAAGTCACAGAAGAAGAGTGGCTGAGCATCCCCGAGGTTGGCGATGCCAGAAATAAACGTCAGCGGAACCCACGCTATGAGAAGCTGACCC…	GTTTAATGGCTATGCTGGGAGCCTCTTCTCAAGTGGACCCTACGAGAAAGATGATGAGGAAGCAGATGCTATCTATGCAGCCCTGGATAAAAGGATGGATGAAAGAAGAAAAGAAAGACGGGAGCAAAGGGAGAAAGAAGAAATAGAGAAATATCGTATGGAACGCCCCAAAATCCAACAGCAGTTCTCAGACCTCAAGAGGAAGTTGGCAGAAGTCACAGAAGAAGAGTGGCTGAGCATCCCCGAGGTTGGCGATGCCAGAAATAAACGTCAGCGGAACCCACGCTATGAGAAGCTGACCCCTGTTCCTGACAGTTTCTTTGCCAAACATTTACAGACCGGAGAGAACCATACCTCAGTGGATCCCCGACAAACTCAATTTGGAGGTCTTAACACACC…	CGATCACGATTCTAGATCAGGGTTTTCCCAGTCACGACGTTGTAAAACGACGGCCAGTGAATTGTAATACGACTCACTATAGGGCGAATTGGGTACCGGGCCTCTAGACACTAGCTACTCGAGGGGCCCCAGGGGCCACGAACATGGAATTTAAATCCGTCAGGTAGCCTTTGGGGTCAACGACGGTCTGTCCACTCACGGAGTCAGACACCTGGCTCAGCCTCATGTCCATCAGAGTGTTCCTCGCTTGGCCAATCTTCCTCATGTCCAGCTCACCTGTGCCAGGTGTCATCAGTCCTGGCGTCATTCCACCTGGGTATGGAGTGTTTAGTCCACCTGGATAGGGTGTGTTAAGACCTCCAAATTGAGTTTGTCGGGGATCCACTGAGGTATGGTTCT…	TTTAATGGCTATGCTGGGAGCCTCTTCTCAAGTGGACCCTACGAGAAAGATGATGAGGAAGCAGATGCTATCTATGCAGCCCTGGATAAAAGGATGGATGAAAGAAGAAAAGAAAGACGGGAGCAAAGGGAGAAAGAAGAAATAGAGAAATATCGTATGGAACGCCCCAAAATCCAACAGCAGTTCTCAGACCTCAAGAGGAAGTTGGCAGAAGTCACAGAAGAAGAGTGGCTGAGCATCCCCGAGGTTGGCGATGCCAGAAATAAACGTCAGCGGAACCCACGCTATGAGAAGCTGACCCCTGTTCCTGACAGTTTCTTTGCCAAACATTTACAGACCGGAGAGAACCATACCTCAGTGGATCCCCGACAAACTCAATTTGGAGGTCTTAACACACCC…	GTTTAATGGCTATGCTGGGAGCCTCTTCTCAAGTGGACCCTACGAGAAAGATGATGAGGAAGCAGATGCTATCTATGCAGCCCTGGATAAAAGGATGGATGAAAGAAGAAAAGAAAGACGGGAGCAAAGGGAGAAAGAAGAAATAGAGAAATATCGTATGGAACGCCCCAAAATCCAACAGCAGTTCTCAGACCTCAAGAGGAAGTTGGCAGAAGTCACAGAAGAAGAGTGGCTGAGCATCCCCGAGGTTGGCGATGCCAGAAATAAACGTCAGCGGAACCCACGCTATGAGAAGCTGACCCCTGTTCCTGACAGTTTCTTTGCCAAACATTTACAGACCGGAGAGAACCATACCTCAGTGGATCCCCGACAAACTCAATTTGGAGGTCTTAACACACC…
HLUC_RP1_hgx5857v1_pB66_B-251	5p 3p	142301286	Homo sapiens - PRPF6	https://www.ncbi.nlm.nih.gov/nuccore/NM_012469.4	https://www.ncbi.nlm.nih.gov/gene/?term=24148		A	PRPF6; [NM_012469.4 Homo sapiens pre-mRNA processing factor 6 (PRPF6), mRNA]	267	1616	IF	Sense		99.8 / 100.0	AGGGATGATGTATATAACTATCTATTCGATGATGAAGATACCCCACCAAACCCAAAAAAAGAGATCCTAGAACTAGCCATGGCCGCAGGGGCCACGAACTCAAGTGGACCCTACGAGAAAGATGATGAGGAAGCAGATGCTATCTATGCAGCCCTGGATAAAAGGATGGATGAAAGAAGAAAAGAAAGACGGGAGCAAAGGGAGAAAGAAGAAATAGAGAAATATCGTATGGAACGCCCCAAAATCCAACAGCAGTTCTCAGACCTCAAGAGGAAGTTGGCAGAAGTCACAGAAGAAGAGTGGCTGAGCATCCCCGAGGTTGGCGATGCCAGAAATAAACGTCAGCGGAACCCACGCTATGAGAAGCTGACCCCTGTTCCTGACAGTTTCTTTGCCAAA…	CTCAAGTGGACCCTACGAGAAAGATGATGAGGAAGCAGATGCTATCTATGCAGCCCTGGATAAAAGGATGGATGAAAGAAGAAAAGAAAGACGGGAGCAAAGGGAGAAAGAAGAAATAGAGAAATATCGTATGGAACGCCCCAAAATCCAACAGCAGTTCTCAGACCTCAAGAGGAAGTTGGCAGAAGTCACAGAAGAAGAGTGGCTGAGCATCCCCGAGGTTGGCGATGCCAGAAATAAACGTCAGCGGAACCCACGCTATGAGAAGCTGACCCCTGTTCCTGACAGTTTCTTTGCCAAACATTTACAGACCGGAGAGAACCATACCTCAGTGGATCCCCGACAAACTCAATTTGGAGGTCTTAACACACCCTATCCAGGTGGACTAAACACTCCATA…	TTGTTTCACGATTCTAGATCAGGGTTTTCCCAGTCACGACGTTGTAAAACGACGGCCAGTGAATTGTAATACGACTCACTATAGGGCGAATTGGGTACCGGGCCTCTAGACACTAGCTACTCGAGGGGCCCCAGGGGCCACGAACGATCTTCCTCCTCAATCCCAATCCCAATCACGGCACGCATGACGGCCTGGCAGGTGGCCACACTCCCAGCCCTGTCACATTCCTCGGCATCCTGGATCCACTGCTCACGGTTGATCTCCACACCGTTGGCCCGCAGCGAGGTGATGGCTCGGTCGATGATCTTCTCCACCATCTGCGTGTTCCCATTGGCTTCCTCCAGCTTAGCAGCCGTGATCCAGATATGTCGGTCTGTAGGAATGTTCTCCCGCGCCTTG…	AGTGAAGATGTCTGGCTGGAAGCAGCCAGGTTGCAGCCTGGGGACACAGCCAAGGCCGTGGTAGCCCAAGCTGTCCGTCATCTCCCACAGTCTGTCAGGATTTACATCAGAGCCGCAGAGCTGGAAACGGACATTCGTGCAAAGAAGCGGGTTCTTCGGAAAGCCCTCGAGCATGTTCCAAACTCGGTTCGCTTGTGGAAAGCAGCCGTTGAGCTGGAAGAACCTGAAGATGCTAGAATCATGCTGAGCCGAGCTGTGGAGTGCTGCCCCACCAGCGTGGAGCTCTGGCTTGCTCTGGCAAGGCTGGAGACCTATGAAAATGCCCGCAAGGTCTTGAACAAGGCGCGGGAGAACATTCCTACAGACCGACATATCTGGATCACGGCTGCTAAGCTGGAG…	CTCAAGTGGACCCTACGAGAAAGATGATGAGGAAGCAGATGCTATCTATGCAGCCCTGGATAAAAGGATGGATGAAAGAAGAAAAGAAAGACGGGAGCAAAGGGAGAAAGAAGAAATAGAGAAATATCGTATGGAACGCCCCAAAATCCAACAGCAGTTCTCAGACCTCAAGAGGAAGTTGGCAGAAGTCACAGAAGAAGAGTGGCTGAGCATCCCCGAGGTTGGCGATGCCAGAAATAAACGTCAGCGGAACCCACGCTATGAGAAGCTGACCCCTGTTCCTGACAGTTTCTTTGCCAAACATTTACAGACCGGAGAGAACCATACCTCAGTGGATCCCCGACAAACTCAATTTGGAGGTCTTAACACACCCTATCCAGGTGGACTAAACACTCCATA…
[truncated: 154 more rows]

## Sheet: 2e - Y2H 2
Fri, Apr 30, 2021 - 07:30 PM HYBRIGENICS CONFIDENTIAL Program = HLUC_RP1 Screen = hgx5841v1 Vector = pB66 (N-GAL4-bait-C fusion)
ULTImate Y2H SCREEN Shigella flexneri - IpaH4 (aa 1-526) vs Human Lung Cancer_RP1
Clone Name	Type Seq	Contig(s) Name	Gene Name (Best Match)	GenBank ID (NCBI)	Gene ID (NCBI)	Other ID when available	Global PBS	Additional Gene Notes	Start	Stop	Frame	Sense	UTR Inclusion	% Id 5p/3p	Raw experimental 5p SEQ	Post linker extraction 5p SEQ	Raw experimental 3p SEQ	Post linker extraction 3p SEQ	Frag theoretical Sequence
[truncated: 364 more rows]

## Sheet: 2F - Summary
Human Y2H			UBAIT	Conservation of Homo sapien protien
Replicate	1	2	N=3	in L. dispar (Spongy Moth)	in B. mori (Silk Moth)	in D. melanogaster (Fruit Fly)	in A. aegypti (Mosquito)
Gene	Independent Clones (#)		# of 3	(% identical to Homo sapien)
SHOC2	20	10	3	64	60	63.1	65.73
SLU7	15	17	0	64	59.73	57.52	60.82
MRPL49	15	7	0	41	39.52	41.6	41.09
PRPF6	10	10	0	N.D.	72.62	72.71	72.47
RNF214	8	6	0	N.D.	N.D.	28.15	N.D.
PSMC1	6	2	3	93	93	91	93
CNTRL/CEP110	5	2	0	N.D.	N.D.	N.D.	N.D.
CRTC1	3	8	0	N.D.	33.73	40.79	33.05
HMMR/RHAMM	3	10	0	N.D.	N.D.	N.D.	N.D.
DNAAF11/LRRC6	2	3	0	N.D.	N.D.	N.D.	N.D.
BRD7	2	3	0	N.D.	34.17	34.1	34.25
HELZ	2	2	0	N.D.	N.D.	52.45	54.89
[truncated: 1 more rows]
