# Supplementary material for: Exploiting bacterial effector proteins to uncover evolutionarily conserved antiviral host machinery
Source: PLoS Pathog. 2024 May 16;20(5):e1012010. doi: 10.1371/journal.ppat.1012010 (PMC11098378; doi:10.1371/journal.ppat.1012010)
Supplement: S4 Table — (XLSX) [file ppat.1012010.s004.xlsx]

## Sheet: Reagents
Reagent	Technique	Source	Identifier / Catalog number
Slide-A-Lyzer G3 Dialysis Cassettes	Biochemistry	Thermo Scientefic	A52972
2-mercaptoethanol	Biochemistry	Milipore Sigma	M3148
2X loading buffer	Biochemistry	Biorad	1610737
ATP Disodium Trihydrate	Biochemistry	Fisher BioReagents	BP413
Dithiothreitol (DTT)	Biochemistry	Fisher BioReagents	BP173
FLAG-SHOC2	Biochemistry	This study	N/A
Glutathione Sephrose 4B	Biochemistry	GE Healthcare	17-0756-05
GST-IpaH4-3XFLAG	Biochemistry	This study	N/A
HEPES	Biochemistry	Santa Cruz	Sc-29097 A
PSMC1-His	Biochemistry	This study	N/A
His-UbcH5b	Biochemistry	This study	N/A
His-UbE1	Biochemistry	This study	N/A
Imidazole	Biochemistry	Alfa Aesar	A10221
Anti-FLAG M2 Affinity Gel	Biochemistry	Milipore Sigma	A2220
Magnesium Chloride	Biochemistry	Milipore Sigma	244589
Phosphate Buffered Saline (PBS)	Biochemistry	Medicago	09-9400-100
SDS-PAGE 4-20% gradient Gel	Biochemistry	BioRad	4568094
SIGMA FAST protease inhibitor Cocktail tablets EDTA free	Biochemistry	Milipore Sigma	S8830
Sodium Chloride	Biochemistry	Fisher BioReagents	BP-358
Sodium dodecyl sulfate	Biochemistry	Fisher BioReagents	BP166
TALON Metal Affinity Resin	Biochemistry	Takara	635502
Tris Base	Biochemistry	Fisher Bioreagents	BP152-5
Tris-HCl	Biochemistry	Fisher BioReagents	BP-153
Triton X-100	Biochemistry	Fisher BioReagents	H1900
5X iProof HF Buffer	Cloning	BioRad	1015778
BsiEI	Cloning	NEB	R0554S
CloneJET PCR cloning kit	Cloning	Thermo Scientefic	K232
dNTP	Cloning	Thermo Scientefic	R1121
Gateway LR clonase II enzyme mix	Cloning	Thermo Scientefic	11791100
Invitrogen Zero blunt TOPO PCR cloning kit	Cloning	Fisher BioReagents	450245
iProof	Cloning	BioRad	2681628
PacI	Cloning	NEB	R0547L
pENTER Directional TOPO cloning kits	Cloning	Thermo Scientefic	1847020
Q5	Cloning	NEB	M0491S
Q5 buffer	Cloning	NEB	M0491S
Quick Ligase	Cloning	NEB	M2200L
rCutsmart	Cloning	NEB	B6004S
SacII	Cloning	NEB	R0157L
Gibson Assembly Master Mix	Cloning	NEB	E2611L
5X iProof GC Buffer	Cloning	BioRad	1246837
Quick Ligase Buffer	Cloning	NEB	B2200S
0.45 µm Nitrocellulose membranes	Immunoblotting	Cytiva	10600002
10X XTG Transfer buffer	Immunoblotting	Bioland Scientefic	TG03
10X PBS	Immunoblotting	Bioland Scientefic	PBS01-03
10X TGS running buffer	Immunoblotting	Bioland Scientefic	TGS03
Acrylamide	Immunoblotting	Fisher BioReagents	BP1408-1
Anti-Actin	Immunoblotting	Sigma	A1978-200UL
Anti-GFP	Immunoblotting	Takara	632592
Anti-GST	Immunoblotting	Santa Cruz	SC-459
Anti-PSMC1	Immunoblotting	Porteintech	11196-1-AP
Anti-Ubiquitin (clone 6C1)	Immunoblotting	Sigma	U0508
APS	Immunoblotting	Fisher BioReagents	BP179-100
2-mercaptoethanol	Immunoblotting	Fisher BioReagents	BP176-100
Filter Paper	Immunoblotting	BioRad	1703932
HCl	Immunoblotting	Fisher Chemical	A144SI-212
IRDYE 680RD DKY ANTI-RB 0.5MG	Immunoblotting	LI-COR	NC9266873
IRDye 800CW DKY anti-Mouse IgG Secondary Antibody (0.5 mg)	Immunoblotting	LI-COR	NC9744100
Methanol	Immunoblotting	Pharmco	339000000
Mouse Anti-Flag polyclonal antibody	Immunoblotting	LifeTein	LT0420
Oddessy Blocking buffer	Immunoblotting	LI-COR	927-70010
Prcision plus protein standards (All Blue)	Immunoblotting	BioRad	161-0373
10% SDS solution	Immunoblotting	Corning	46-040-Cl
TMED	Immunoblotting	Fisher BioReagents	BP150-20
Trans-Blot Turbo 5X transfer Buffer	Immunoblotting	BioRad	10026938
Trans-blot Turbo Midi Size Transfer Stacks and nitrocellulose membranes	Immunoblotting	BioRad	1704271
SDS	Immunoblotting	Fisher Scientific	BP166-500
Glycerol	Immunoblotting	Research Products International	56-81-5
Bromophenol Blue	Immunoblotting	Fisher Chemical	115-39-9
DTT	Immunoblotting	Fisher Scientific	BP172-25
Tris	Immunoblotting	Fisher BioReagents	BP152-1
Luciferase	Luciferase assay	Promega	E1483
Protease inhibitor cocktail	Protein extraction	Abcam	STN-273937
PSMF	Protein extraction	Acros organics	215740010
RIPA	Protein extraction	Thermo Scientefic	J63306.AP
Reporter Lysis buffer	Protein extraction	Promega	E3971
ActinomycinD	Tissue Culture	Fisher BioReagents	BP606-5
Antibiotic/Antimycotic	Tissue Culture	SIGMA	A5955-100ML
Bortezomib	Tissue Culture	Fisher/Selleck Chemical	79324-69-7/S10135MG
Cell Tracker Orange	Tissue Culture	invitrogen	C34551
Cellfectin II	Tissue Culture	Gibco	10362100
DMEM	Tissue Culture	SIGMA	D6429-500ML
DMSO	Tissue Culture	Fisher BioReagents	25-950-CQC
EX-CELL 420	Tissue Culture	SIGMA	SLCN8689
Fetal Bovine Essence	Tissue Culture	VWR	MP3100-500
Fetal Bovine Serum	Tissue Culture	R&D Systems	S12450
FuGENE HD Transfection Reagent	Tissue Culture	Promega	E2311
Graces	Tissue Culture	SIGMA	G8142-500ML
L-Glutamine	Tissue Culture	Corning	25-005-Cl
Lipofectamine 2000	Tissue Culture	Fisher BioReagents	11668019
MG132	Tissue Culture	Fisher Scientific	NC9937881
Non-Essential ammino acids	Tissue Culture	Corning	25-025-Cl
PBS	Tissue Culture	SIGMA	D8537-500ML
PRMI	Tissue Culture	Corning	10-040-CV
Trypsin	Tissue Culture	SIGMA	T4049-100ML
X-tremeGENE 9	Tissue Culture	SIGMA	6365787001
CyQUANT LDH Cytotoxicity Assay	Tissue Culture, Cell Viability	invitrogen	C20300

## Sheet: Cells
Reagent	Technique	Source	Identifier / Catalog number
LD652	Resticted Arboviral Infections	Gammon Lab	N/A
HEK 293T	Cellular Degradation Assays	Alto Lab	N/A
786-0	Resticted VSV-M51R Infections	ATCC	CRL-1932

## Sheet: Bacteria and Viruses
Reagent	Technique	Source	Identifier / Catalog number
Ross River Virus (RRV-GFP)		Mark Heise Lab (University of North Carolina at Chapel Hill)	N/A
O’nyong’nyong Virus (ONNV-GFP)		Stephen Higgs Lab (Biosecurity Research Institutes, Kansas State University)	N/A
Sindbis virus (SINV-GFP; TE/5’2J/GFP-3XFlag)		MacDonald Lab (Cristea et al., 2006)	N/A
Vesicular stomatitis virus (VSV-GFP)		Kato Lab (Kato et al., 2005)	N/A
Sindbis virus (SINV-Luc; TRNSVluc)		Griffin Lab (Cook and Griffin, 2003)	N/A
Vesicular stomatitis virus (VSV-Luc; rVSVluc)		Whelan Lab (Cureton et al., 2009)	N/A
E.coli BL21	Protein expression & purification	Jack Dixion Lab (University of San Diego)	N/A
E.coli DH5a	Plasmid expression & purificaiton	Jack Dixion Lab (University of San Diego)	N/A
Vesicular stomatitis virus (VSV-M51R-GFP, rGFP-M51R)		Doug S. Lyles Lab (Wake Forest University)	N/A

## Sheet: Primers
Primer Name	Sequence (5' - 3')	Purpose	Source
Gateway_IpaH1_Forward	GGGGACAAGTTTGTACAAAAAAGCAGGCTTCACCATGACATCCCCCAACCATTATTTGTC	Expand IpaH1 into effector library	D. Heisler
Gateway_IpaH2_Forward	GGGGACAAGTTTGTACAAAAAAGCAGGCTTCACCATGGACACTAGCCGCGCATATG	Expand IpaH2 into effector library	D. Heisler
Gateway_IpaH3_Forward	GGGGACAAGTTTGTACAAAAAAGCAGGCTTCACCATGGGTACATATGCTGATTACTTTTCAGC	Expand IpaH3 into effector library	D. Heisler
Gateway_IpaH4_Forward	GGGGACAAGTTTGTACAAAAAAGCAGGCTTCACCATGGACAATGTTCACAATAATTATCTCTCC	Expand IpaH4 into effector library	D. Heisler
Gateway_IpaH5_Forward	GGGGACAAGTTTGTACAAAAAAGCAGGCTTCACCATGCGTTTATCCGTAGAAGAGCAAAATATC	Expand IpaH5 into effector library	D. Heisler
Gateway_IpaH1/2/3/4/5_Reverse	GGGGACCACTTTGTACAAGAAAGCTGGGTTTATGAATGGTGCAGTTGTGAGCC	Expand IpaH1/2/3/4/5 into effector library	D. Heisler
SopB_C460S_F	GCGGTACCCGCCTGGAATAGCAAAAGCGGCAAAGATCGTAC	SDM primer to generate catalytic mutant of SopB	D. Heisler
SopB_C460S_R	GTACGATCTTTGCCGCTTTTGCTATTCCAGGCGGGTACCGC	SDM primer to generate catalytic mutant of SopB	D. Heisler
IpgD(CO)_C439S_F	GCTGTGCCTTGCTGGAACAGCAAGTCCGGCAAGGACCGTACC	SDM primer to generate catalytic mutant of IpgD(CO)	A.Embry
IpgD(CO)_C439S_R	GGTACGGTCCTTGCCGGACTTGCTGTTCCAGCAAGGCACAGC	SDM primer to generate catalytic mutant of IpgD(CO)	A.Embry
HopAM1_E191A_F	ctgatttctgtaaacaggcattccagtggcttagcgaaac	SDM primer to generate catalytic mutant of HopAM1	A.Embry
HopAM1_E191A_R	gtttcgctaagccactggaatGcctgtttacagaaatcag	SDM primer to generate catalytic mutant of HopAM1	A.Embry
IpaH4_C339S_F	GATGCCACTGAAAGCAGTGAGGACCGTGTCGC	SDM primer to generate catalytic mutant of IpaH4	A.Embry
IpaH4_C339S_R	GCGACACGGTCCTCACTGCTTTCAGTGGCATC	SDM primer to generate catalytic mutant of IpaH4	A.Embry
IpaH4_C339S_F	GATGCTACCGAGTCCAGCGAAGATCGTGTGG	SDM primer to generate catalytic mutant of IpaH4(CO)	A.Embry
IpaH4_C339S_R	CCACACGATCTTCGCTGGACTCGGTAGCATC	SDM primer to generate catalytic mutant of IpaH4(CO)	A.Embry
pET28_PSMC1_F	ctttaagaaggagatataca	Clone PSMC1 for protein purification	B. Kocsis
pET28_PSMC1_R	agtggtggtggtggtggtgc	Clone PSMC1 for protein purification	B. Kocsis
pET28_SHOC2_F	cgcgcagacTAATTCGAGCTCCGAGAACCTGTACTTCCAATCCATGGATTATAAGGATGATGATGATAAGATG	Clone SHOC2 for protein purification	A.Embry
pET28_SHOC2_R	ggtggtggtgctcgagTGCGGCCGCTCAGACCATGGCACGATATG	Clone SHOC2 for protein purification	A.Embry
SHOC2_FL_BP_F	GGGGACAAGTTTGTACAAAAAAGCAGGCTTCACCATGAGTAGTAGTTTAGGAAAAGAAAAAG	Fwd Primer to Gateway clone SHOC2 into pcDNA3	A.Embry
SHOC2_FL_BP_R	GGGGACCACTTTGTACAAGAAAGCTGGGTCTAGACCATGGCACGATATGGAC	Rev Primer to Gateway clone SHOC2 into pcDNA3	A.Embry
SacII_pCDNA3(Gateway)_F	CCGCGGAGCTTGGTACCGAGCTCGGC	Fwd Primer to clone out of gateway cloning pCDNA3 into restriction cloning pCDNA3 by adding a N-terminal SacII site infront of AttB2 site	N. Baggett
pCDNA3(Gateway)_pacI_R	TTAATTAACACCACTTTGTACAAGAAAG	Rev Primer to clone out of gateway cloning pCDNA3 into restriciton cloning pCDNA3 by adding a Cterminal PacI site after the AttB2 site	N.Baggett
SacII_FLAG_Ldi8126.5(SHOC2)_F	CCGCGGATGGATTATAAGGATGATGATGATAAGAATCTCGATAATTCATCGAG	Fixed primers to N-terminally flag tag Moth SHOC2	N. Baggett
FLAG_Ldi8126.5(SHOC2)_PacI_R	TTAATTAACTACATAGCTCTGTAAGGGCCTTG	Fixed primers to N-terminally flag tag Moth SHOC2	N. Baggett
SacII_FLAG_Ldi8578.165(PSMC1)_F	CCGCGGATGGATTATAAGGATGATGATGATAAGGGTCAAAATCAATCTGGAGG	Fixed primers to N-terminally flag tag Moth PSMC1	N. Baggett
FLAG_Ldi8578.165(PSMC1)_PacI_R	TTAATTAACTAAAGATAAAGCCCTTCTGGAG	Fixed primers to N-terminally flag tag Moth PSMC1	N. Baggett
SacII_Luciferase_PF	CCGCGGatggaagacgccaaaaacataaagaaagg	Clone Luciferase into pDGOpIE2 vector for siRNA validation	A.Embry
PacI_Luciferase_PR	TTAATTAAttacacggcgatctttccgccc	Clone Luciferase into pDGOpIE2 vector for siRNA validation	A.Embry
Relish-ldi6693.2-BF	ACCGTCAACTTGTACCCGAGCA	Clone guide targeting Relish into pIE1-Cas9-SfU6-3-sgRNA-Puro plasmid	A.Embry
Relish-ldi6693.2-BR	AACTGCTCGGGTACAAGTTGAC	Clone guide targeting Relish into pIE1-Cas9-SfU6-3-sgRNA-Puro plasmid	A.Embry
Shoc2-ldi8126.5-AF	ACCGAGACTCACTACGATACCTG	Clone guide A targeting SHOC2 into pIE1-Cas9-SfU6-3-sgRNA-Puro plasmid	A.Embry
Shoc2-ldi8126.5-AR	AACCAGGTATCGTAGTGAGTCTC	Clone guide A targeting SHOC2 into pIE1-Cas9-SfU6-3-sgRNA-Puro plasmid	A.Embry
Shoc2-ldi8126.5-BF	ACCGACGTGACGACCGACCGC	Clone guide B targeting SHOC2 into pIE1-Cas9-SfU6-3-sgRNA-Puro plasmid	A.Embry
Shoc2-ldi8126.5-BR	AACGCGGTCGGTCGTCACGTC	Clone guide B targeting SHOC2 into pIE1-Cas9-SfU6-3-sgRNA-Puro plasmid	A.Embry
Psmc1-ldi18578.16-AF	ACCGGGTCAAAATCAATCTGG	Clone guide A targeting PSMC1 into pIE1-Cas9-SfU6-3-sgRNA-Puro plasmid	A.Embry
Psmc1-ldi18578.16-AR	AACCCAGATTGATTTTGACCC	Clone guide A targeting PSMC1 into pIE1-Cas9-SfU6-3-sgRNA-Puro plasmid	A.Embry
Psmc1-ldi18578.16-BF	ACCGCGAGGAACACCTATGTCTG	Clone guide B targeting PSMC1 into pIE1-Cas9-SfU6-3-sgRNA-Puro plasmid	A.Embry
Psmc1-ldi18578.16-BR	AACCAGACATAGGTGTTCCTCGC	Clone guide B targeting PSMC1 into pIE1-Cas9-SfU6-3-sgRNA-Puro plasmid	A.Embry

## Sheet: Plasmids
Reagent	Technique	Source	Identifier / Catalog number
pIB/V5-His-Dest	Vector Control - Bacterial Effector Screen	ThermoFisher	V802001
pIB-IpaA	Bacterial Effector Screen	This Study	N/A
pIB-IpaB	Bacterial Effector Screen	This Study	N/A
pIB-IpaH1.4	Bacterial Effector Screen	This Study	N/A
pIB-IpaH2.5	Bacterial Effector Screen	This Study	N/A
pIB-IpaH4.5	Bacterial Effector Screen	This Study	N/A
pIB-IpaH7.8	Bacterial Effector Screen	This Study	N/A
pIB-IpaH9.8	Bacterial Effector Screen	This Study	N/A
pIB-IpaJ	Bacterial Effector Screen	This Study	N/A
pIB-IpgD	Bacterial Effector Screen	This Study	N/A
pIB-OspB	Bacterial Effector Screen	This Study	N/A
pIB-OspC1	Bacterial Effector Screen	This Study	N/A
pIB-OspC2	Bacterial Effector Screen	This Study	N/A
pIB-OspD1	Bacterial Effector Screen	This Study	N/A
pIB-OspD3	Bacterial Effector Screen	This Study	N/A
pIB-OspE1	Bacterial Effector Screen	This Study	N/A
pIB-SteA	Bacterial Effector Screen	This Study	N/A
pIB-OspE2	Bacterial Effector Screen	This Study	N/A
pIB-OspF	Bacterial Effector Screen	This Study	N/A
pIB-OspG	Bacterial Effector Screen	This Study	N/A
pIB-VirA	Bacterial Effector Screen	This Study	N/A
pIB-EspY3	Bacterial Effector Screen	This Study	N/A
pIB-EspK	Bacterial Effector Screen	This Study	N/A
pIB-EspX7	Bacterial Effector Screen	This Study	N/A
pIB-EspF	Bacterial Effector Screen	This Study	N/A
pIB-EspFU	Bacterial Effector Screen	This Study	N/A
pIB-EspX5	Bacterial Effector Screen	This Study	N/A
pIB-EspL2	Bacterial Effector Screen	This Study	N/A
pIB-NleD	Bacterial Effector Screen	This Study	N/A
pIB-EspL1	Bacterial Effector Screen	This Study	N/A
pIB-EspR3	Bacterial Effector Screen	This Study	N/A
pIB-NleA	Bacterial Effector Screen	This Study	N/A
pIB-EspB	Bacterial Effector Screen	This Study	N/A
pIB-NleH	Bacterial Effector Screen	This Study	N/A
pIB-MAP (NO)	Bacterial Effector Screen	This Study	N/A
pIB-MAP	Bacterial Effector Screen	This Study	N/A
pIB-EspG	Bacterial Effector Screen	This Study	N/A
pIB-NleC	Bacterial Effector Screen	This Study	N/A
pIB-NleB	Bacterial Effector Screen	This Study	N/A
pIB-HopAO1	Bacterial Effector Screen	This Study	N/A
pIB-HopAI1	Bacterial Effector Screen	This Study	N/A
pIB-HopAS1	Bacterial Effector Screen	This Study	N/A
pIB-SepZ	Bacterial Effector Screen	This Study	N/A
pIB-HopC1	Bacterial Effector Screen	This Study	N/A
pIB-HopAH1	Bacterial Effector Screen	This Study	N/A
pIB-HopK1	Bacterial Effector Screen	This Study	N/A
pIB-HopAA1-2	Bacterial Effector Screen	This Study	N/A
pIB-HopAH2-1	Bacterial Effector Screen	This Study	N/A
pIB-HopF2	Bacterial Effector Screen	This Study	N/A
pIB-HopS1	Bacterial Effector Screen	This Study	N/A
pIB-HopT1-2	Bacterial Effector Screen	This Study	N/A
pIB-HopM1	Bacterial Effector Screen	This Study	N/A
pIB-HopY1	Bacterial Effector Screen	This Study	N/A
pIB-HopD	Bacterial Effector Screen	This Study	N/A
pIB-HopA1	Bacterial Effector Screen	This Study	N/A
pIB-HopV1	Bacterial Effector Screen	This Study	N/A
pIB-HopAQ1	Bacterial Effector Screen	This Study	N/A
pIB-InvF	Bacterial Effector Screen	This Study	N/A
pIB-SsaM	Bacterial Effector Screen	This Study	N/A
pIB-SseJ	Bacterial Effector Screen	This Study	N/A
pIB-YopJ	Bacterial Effector Screen	This Study	N/A
pIB-SifB	Bacterial Effector Screen	This Study	N/A
pIB-PipB	Bacterial Effector Screen	This Study	N/A
pIB-PipB2	Bacterial Effector Screen	This Study	N/A
pIB-SseF	Bacterial Effector Screen	This Study	N/A
pIB-SipC	Bacterial Effector Screen	This Study	N/A
pIB-SseE	Bacterial Effector Screen	This Study	N/A
pIB-SspH2	Bacterial Effector Screen	This Study	N/A
pIB-SicA	Bacterial Effector Screen	This Study	N/A
pIB-SopD	Bacterial Effector Screen	This Study	N/A
pIB-SpiC	Bacterial Effector Screen	This Study	N/A
pIB-SseG	Bacterial Effector Screen	This Study	N/A
pIB-SifA	Bacterial Effector Screen	This Study	N/A
pIB-YopH	Bacterial Effector Screen	This Study	N/A
pIB-Ipg1148	Bacterial Effector Screen	This Study	N/A
pIB-PieF	Bacterial Effector Screen	This Study	N/A
pIB-LegA54	Bacterial Effector Screen	This Study	N/A
pIB-CegC3	Bacterial Effector Screen	This Study	N/A
pIB-Ipg0045	Bacterial Effector Screen	This Study	N/A
pIB-VpdB	Bacterial Effector Screen	This Study	N/A
pIB-LegA10	Bacterial Effector Screen	This Study	N/A
pIB-Ipg2527	Bacterial Effector Screen	This Study	N/A
pIB-LegK2	Bacterial Effector Screen	This Study	N/A
pIB-CegC1	Bacterial Effector Screen	This Study	N/A
pIB-PpeB	Bacterial Effector Screen	This Study	N/A
pIB-LegA11	Bacterial Effector Screen	This Study	N/A
pIB-Ipg1158	Bacterial Effector Screen	This Study	N/A
pIB-VipF	Bacterial Effector Screen	This Study	N/A
pIB-LegG1	Bacterial Effector Screen	This Study	N/A
pIB-Ipg0294	Bacterial Effector Screen	This Study	N/A
pIB-lpg0171	Bacterial Effector Screen	This Study	N/A
pIB-Ceg29	Bacterial Effector Screen	This Study	N/A
pIB-CegC4	Bacterial Effector Screen	This Study	N/A
pIB-Ipg0518	Bacterial Effector Screen	This Study	N/A
pIB-Ipg2327	Bacterial Effector Screen	This Study	N/A
pIB-LirB	Bacterial Effector Screen	This Study	N/A
pIB-LegAU13	Bacterial Effector Screen	This Study	N/A
pIB-Ceg19	Bacterial Effector Screen	This Study	N/A
pIB-Ceg18	Bacterial Effector Screen	This Study	N/A
pIB-LegG2	Bacterial Effector Screen	This Study	N/A
pIB-TIR	Bacterial Effector Screen	This Study	N/A
pIB-Ipg1273	Bacterial Effector Screen	This Study	N/A
pIB-Ceg7	Bacterial Effector Screen	This Study	N/A
pIB-Ipg0634	Bacterial Effector Screen	This Study	N/A
pIB-SidB	Bacterial Effector Screen	This Study	N/A
pIB-Ceg10	Bacterial Effector Screen	This Study	N/A
pIB-Ipg0081	Bacterial Effector Screen	This Study	N/A
pIB-YlfB	Bacterial Effector Screen	This Study	N/A
pIB-LirA	Bacterial Effector Screen	This Study	N/A
pIB-VipD	Bacterial Effector Screen	This Study	N/A
pIB-Ipg1689	Bacterial Effector Screen	This Study	N/A
pIB-Ceg9	Bacterial Effector Screen	This Study	N/A
pIB-LegP	Bacterial Effector Screen	This Study	N/A
pIB-LegL1	Bacterial Effector Screen	This Study	N/A
pIB-Ipg2407	Bacterial Effector Screen	This Study	N/A
pIB-LegA9	Bacterial Effector Screen	This Study	N/A
pIB-LegA2	Bacterial Effector Screen	This Study	N/A
pIB-LirF	Bacterial Effector Screen	This Study	N/A
pIB-SidM	Bacterial Effector Screen	This Study	N/A
pIB-SseF S-A	Bacterial Effector Screen	This Study	N/A
pIB-SseF DA2	Bacterial Effector Screen	This Study	N/A
pIB-SidA	Bacterial Effector Screen	This Study	N/A
pIB-LidA	Bacterial Effector Screen	This Study	N/A
pIB-VipA	Bacterial Effector Screen	This Study	N/A
pIB-RalF	Bacterial Effector Screen	This Study	N/A
pIB-SidD	Bacterial Effector Screen	This Study	N/A
pIB-LegLC4	Bacterial Effector Screen	This Study	N/A
pIB-LegA3	Bacterial Effector Screen	This Study	N/A
pIB-SopE2	Bacterial Effector Screen	This Study	N/A
pIB-SteB	Bacterial Effector Screen	This Study	N/A
pIB-SseF1-260	Bacterial Effector Screen	This Study	N/A
pIB-SopE2 G168Y	Bacterial Effector Screen	This Study	N/A
pIB-SseF CC->AA	Bacterial Effector Screen	This Study	N/A
pIB-SseF DA1	Bacterial Effector Screen	This Study	N/A
pIB-SopB	Bacterial Effector Screen	This Study	N/A
pIB-SseG 1-229	Bacterial Effector Screen	This Study	N/A
pIB-SseF 1 S->A	Bacterial Effector Screen	This Study	N/A
pIB-SseK1	Bacterial Effector Screen	This Study	N/A
pIB-SopD2	Bacterial Effector Screen	This Study	N/A
pIB-SipD	Bacterial Effector Screen	This Study	N/A
pIB-SipB	Bacterial Effector Screen	This Study	N/A
pIB-SptP	Bacterial Effector Screen	This Study	N/A
pIB-SsaE	Bacterial Effector Screen	This Study	N/A
pIB-Ipg0963	Bacterial Effector Screen	This Study	N/A
pIB-Ipg1751	Bacterial Effector Screen	This Study	N/A
pIB-LegL3	Bacterial Effector Screen	This Study	N/A
pIB-LegK3	Bacterial Effector Screen	This Study	N/A
pIB-LegA15	Bacterial Effector Screen	This Study	N/A
pIB-YlfA	Bacterial Effector Screen	This Study	N/A
pIB-LpnE	Bacterial Effector Screen	This Study	N/A
pIB-Ceg23	Bacterial Effector Screen	This Study	N/A
pIB-LegA12	Bacterial Effector Screen	This Study	N/A
pIB-LirD	Bacterial Effector Screen	This Study	N/A
pIB-LegU2	Bacterial Effector Screen	This Study	N/A
pIB-LirC	Bacterial Effector Screen	This Study	N/A
pIB-LegA14	Bacterial Effector Screen	This Study	N/A
pIB-LegA8	Bacterial Effector Screen	This Study	N/A
pIB-LegC3	Bacterial Effector Screen	This Study	N/A
pIB-SdjA	Bacterial Effector Screen	This Study	N/A
pIB-SidJ	Bacterial Effector Screen	This Study	N/A
pIB-Ipg0365	Bacterial Effector Screen	This Study	N/A
pIB-WipA	Bacterial Effector Screen	This Study	N/A
pIB-SidF	Bacterial Effector Screen	This Study	N/A
pIB-LegC5	Bacterial Effector Screen	This Study	N/A
pIB-LegC4	Bacterial Effector Screen	This Study	N/A
pIB-SteB	Bacterial Effector Screen	This Study	N/A
pIB-EspJ	Bacterial Effector Screen	This Study	N/A
pIB-SidG	Bacterial Effector Screen	This Study	N/A
pIB-SidC	Bacterial Effector Screen	This Study	N/A
pIB-SseL	Bacterial Effector Screen	This Study	N/A
pIB-EspR1	Bacterial Effector Screen	This Study	N/A
pIB-EspX1	Bacterial Effector Screen	This Study	N/A
pIB-EspY2	Bacterial Effector Screen	This Study	N/A
pIB-LegS2	Bacterial Effector Screen	This Study	N/A
pIB-LegC8	Bacterial Effector Screen	This Study	N/A
pIB-WipB	Bacterial Effector Screen	This Study	N/A
pIB-LegA7	Bacterial Effector Screen	This Study	N/A
pIB-LegA5	Bacterial Effector Screen	This Study	N/A
pIB-LegL5	Bacterial Effector Screen	This Study	N/A
pIB-Ceg33	Bacterial Effector Screen	This Study	N/A
pIB-VpdA	Bacterial Effector Screen	This Study	N/A
pIB-SetA	Bacterial Effector Screen	This Study	N/A
pIB-Ipg1717	Bacterial Effector Screen	This Study	N/A
pIB-BepA	Bacterial Effector Screen	This Study	N/A
pIB-BepD	Bacterial Effector Screen	This Study	N/A
pIB-BepF	Bacterial Effector Screen	This Study	N/A
pIB-HopQ1-1	Bacterial Effector Screen	This Study	N/A
pIB-HopP1	Bacterial Effector Screen	This Study	N/A
pIB-HopH1	Bacterial Effector Screen	This Study	N/A
pIB-EspW	Bacterial Effector Screen	This Study	N/A
pIB-NleF	Bacterial Effector Screen	This Study	N/A
pIB-EspX2	Bacterial Effector Screen	This Study	N/A
pIB-EspH	Bacterial Effector Screen	This Study	N/A
pIB-EspX4	Bacterial Effector Screen	This Study	N/A
pIB-EspY1	Bacterial Effector Screen	This Study	N/A
pIB-NleG7	Bacterial Effector Screen	This Study	N/A
pIB-HopAB2	Bacterial Effector Screen	This Study	N/A
pIB-HopAG1	Bacterial Effector Screen	This Study	N/A
pIB-AvrP	Bacterial Effector Screen	This Study	N/A
pIB-HopQ1-2	Bacterial Effector Screen	This Study	N/A
pIB-HopO1-3	Bacterial Effector Screen	This Study	N/A
pIB-HopO1-2	Bacterial Effector Screen	This Study	N/A
pIB-HopI1	Bacterial Effector Screen	This Study	N/A
pIB-HopN1	Bacterial Effector Screen	This Study	N/A
pIB-HopE1	Bacterial Effector Screen	This Study	N/A
pIB-HopG1	Bacterial Effector Screen	This Study	N/A
pIB-IpaH1	Bacterial Effector Screen	This Study	N/A
pIB-IpaH2	Bacterial Effector Screen	This Study	N/A
pIB-IpaH3	Bacterial Effector Screen	This Study	N/A
pIB-IpaH4	Bacterial Effector Screen	This Study	N/A
pIB-IpaH5	Bacterial Effector Screen	This Study	N/A
pDGOpIE2_Puro	Optimized Insect Expression Vector	This Study	N/A
pDGOpIE2_Puro_SopB	Validation of effector expression in LD652 cells	This Study	N/A
pDGOpIE2_Puro_IpgD	Validation of effector expression in LD652 cells	This Study	N/A
pDGOpIE2_Puro_HopT1-2	Validation of effector expression in LD652 cells	This Study	N/A
pDGOpIE2_Puro_HopAM1	Validation of effector expression in LD652 cells	This Study	N/A
pDGOpIE2_Puro_Ceg10	Validation of effector expression in LD652 cells	This Study	N/A
pDGOpIE2_Puro_IpaH4	Validation of effector expression in LD652 cells	This Study	N/A
pGEX6P-1-IpaH4IpaH4	Protein Purification expression vector - in vitro Ubiquitination Assays	This Study	N/A
pGEX6P-1-IpaH4IpaH2.5	Protein Purification expression vector - in vitro Ubiquitination Assays	This Study	N/A
pGEX6P-1-IpaH4IpaH9.8	Protein Purification expression vector - in vitro Ubiquitination Assays	This Study	N/A
pHIS-UBE1	Protein Purification expression vector - in vitro Ubiquitination Assays	Potts Lab	N/A
pHIS-UbCh5b	Protein Purification expression vector - in vitro Ubiquitination Assays	Potts Lab	N/A
pGEX6P-1-IpaH4IpaH4-C339S	Protein Purification expression vector - in vitro Ubiquitination Assays	This Study	N/A
pGEX6P-1-IpaH4-UBAIT	Ubiquitin Activated Interaction Trap Assays	Hansen et al., 2021	N/A
pGEX6P-1-IpaH2.5-UBAIT	Ubiquitin Activated Interaction Trap Assays	Hansen et al., 2021	N/A
pET21a	Protein Purification expression vector	Addgene	69740-3
pET21a-PSMC1-His	Protein Purification expression vector - in vitro Ubiquitination Assays	Hansen et al., 2021	N/A
pET21a-6xHis_MBP_TEV_FLAG_SHOC2	Protein Purification expression vector - in vitro Ubiquitination Assays	Hansen et al., 2021	N/A
pEGFP-C2	Cellular Degradation Assays	de Jong et al., 2016	N/A
pEGFP-C2-IpaH4	Cellular Degradation Assays	de Jong et al., 2016	N/A
pEGFP-C2-IpaH4-C339S	Cellular Degradation Assays	de Jong et al., 2016	N/A
pcDNA3.1-PSMC1(Human)	Cellular Degradation Assays	This Study	N/A
pcDNA3.1-SHOC2(Human)	Cellular Degradation Assays	This Study	N/A
pDGOpIE2_Puro_PSMC1(Human)	Cellular Degradation Assays	This Study	N/A
pDGOpIE2_Puro_SHOC2(Human)	Cellular Degradation Assays	This Study	N/A
pDGOpIE2_Puro_PSMC1(Moth)	Cellular Degradation Assays	This Study	N/A
pDGOpIE2_Puro_SHOC2(Moth)	Cellular Degradation Assays	This Study	N/A
pDGOpOE2_Puro_eGFP	Cellular Degradation Assays	This Study	N/A
pDGOpOE2_Puro_eGFP_IpaH4	Cellular Degradation Assays	This Study	N/A
pDGOpOE2_Puro_eGFP_IpaH4_C339S	Cellular Degradation Assays	This Study	N/A
pcDNA3.1-SLU7(Human)	Cellular Degradation Assays	This Study	N/A
pcDNA3.1-RNF214(Human)	Cellular Degradation Assays	This Study	N/A
pcDNA3.1-PRPF6(Human)	Cellular Degradation Assays	This Study	N/A
pcDNA3.1-CRTC1(Human)	Cellular Degradation Assays	This Study	N/A
pcDNA3.1-BRD7(Human)	Cellular Degradation Assays	This Study	N/A
pIE1-Cas9-SfU6-sgRNA-Puro	Moth CRISPR plasmid	This Study	N/A
pIE1-Cas9-SfU6-SHOC2A-Puro	Moth CRISPR plasmid against SHOC2 (ldi8126.5) - Guide Seq: GAGACTCACTACGATACCTG	This Study	N/A
pIE1-Cas9-SfU6-SHOC2B-Puro	Moth CRISPR plasmid against SHOC2 (ldi8126.5) - Guide Seq: GACGTGACGACCGACCGC	This Study	N/A
pIE1-Cas9-SfU6-RELISH-Puro	Moth CRISPR plasmid against Relish (ldi6693.2) - Guide Seq: GTCAACTTGTACCCGAGCA	This Study	N/A
pDGOpIE2_Puro_LacZ	Validation of RNAi in LD652 cells	This Study	N/A
pDGOpIE2_Puro_Luciferase	Validation of RNAi in LD652 cells	This Study	N/A
pcDNA3.1	Mammlian Expression Vector	Alto Lab	N/A
pcDNA3.1-IpaH4	786-0 Expression	This Study	N/A
pcDNA3.1-IpaH4-C339S	786-0 Expression	This Study	N/A

## Sheet: SiRNA
Target Gene	siRNA Name	Sequence	Source
SHOC2	ldi8126.5_A	GGCCAACTTCGAACTGAAAUU	Milipore Sigma
SHOC2	ldi8126.5_B	GAGATTGGTAACTGTGTTAUU	Milipore Sigma
SHOC2	ldi8126.5_C	GAGATAGGAACCCTGGAGAUU	Milipore Sigma
SHOC2	ldi8126.5_D	GCAUUAGAUUCCAUUAGUAUU	Milipore Sigma
SHOC2	ldi8126.5_E	GGGAUUUGACACAUUUGGUUU	Milipore Sigma
PSMC1	ldi8578.16_A	GTAGATGACTTGCGAGGAAUU	Milipore Sigma
PSMC1	ldi8578.16_B	GCCTCCAAAAGGTGTGATAUU	Milipore Sigma
PSMC1	ldi8578.16_C	GAGGAGGATCTTCACCATAUU	Milipore Sigma
PSMC1	ldi8578.16_D	GGUUCAUGCGGUAGUUGGUUU	Milipore Sigma
PSMC1	ldi8578.16_E	GAAGCGCAAAGCAAAAGGUUU	Milipore Sigma
LacZ	LacZ	GATCAGGATATGTGGCGGAUU	Milipore Sigma
Luciferase	Luc	GCTCCCAATCATCCAAAAAUU	Milipore Sigma
AGO2	ldi2979.12	GATGAAGTTACGGTATCCAUU	Milipore Sigma
