# Supplementary material for: Exploiting bacterial effector proteins to uncover evolutionarily conserved antiviral host machinery
Source: PLoS Pathog. 2024 May 16;20(5):e1012010. doi: 10.1371/journal.ppat.1012010 (PMC11098378; doi:10.1371/journal.ppat.1012010)
Supplement: S5 Table — (XLSX) [file ppat.1012010.s005.xlsx]

## Sheet: Fig 1B
Fig 1B: Fold-change in normalized GFP signals in ActD-treated cultures relative to DMSO treatments.
RRV-GFP	DMSO			ActD				Avg DMSO	Avg ActD
	1	1	1	21.3904	24.6698	19.801		1	21.9537
ONNV-GFP	DMSO			ActD				Avg DMSO	Avg ActD
	1	1	1	228.091	297.38	165.949		1	230.473
SINV-GFP	DMSO			ActD				Avg DMSO	Avg ActD
	1	1	1	89.4154	156.921	205.068		1	150.468
VSV-GFP	DMSO			ActD				Avg DMSO	Avg ActD
	1	1	1	4233.05	9841.26	3252.93		1	5775.74

## Sheet: Fig 1C
Fig 1C: Fold-change in viral titer in ActD-treated cultures relative to DMSO treatments.
RRV-GFP	DMSO			ActD				Avg DMSO	Avg ActD
	0.436	0.545	0.478	8.04	6.96	7.37		0.486333	7.45667
ONNV-GFP	DMSO			ActD
	4.17	5.17	4.26	102	65.3	77		4.53333	81.4333
SINV-GFP	DMSO			ActD
	7.5	6	9.3	12300	10800	11100		7.6	11400
VSV-GFP	DMSO			ActD
	0.232	0.327	0.464	859	1040	1360		0.341	1086.33

## Sheet: Fig 2B
Fig 2B: Raw data of bacterial effector screen for RRV-GFP
RRV-GFP
Bacteria	Effector	Rep1	Rep2	Rep3	Avg
N/A	pIB	0.851022	1.77321	0.375768	1
Shigella flexneri	IpaA	0.584716	1.05434	0.815423	0.81816
Shigella flexneri	IpaB	1.47663	1.12179	1.36836	1.32226
Shigella flexneri	IpaH1.4	1.5172	0.817946	1.47439	1.26984
Shigella flexneri	IpaH2.5	0.789154	0.758826	1.09691	0.88163
Shigella flexneri	IpaH4.5	0.767277	1.22532	1.00647	0.999689
Shigella flexneri	IpaH7.8	1.1851	1.38668	0.998221	1.19
Shigella flexneri	IpaH9.8	0.94203	1.78323	0.868986	1.19808
Salmonella enterica serovar Typhimurium	IpaJ	2.9465	2.54526	1.45298	2.31491
Shigella flexneri	IpgD	2.31993	4.66948	1.93632	2.97524
Shigella flexneri	OspB	1.09021	0.953118	1.07163	1.03832
Shigella flexneri	OspC1	0.989112	1.05911	1.47361	1.17394
Shigella flexneri	OspC2	0.664466	1.06793	1.04736	0.926585
Shigella flexneri	OspD1	1.05658	1.00303	0.824092	0.961235
Shigella flexneri	OspD3	0.99355	1.28708	0.960251	1.0803
Shigella flexneri	OspE1	0.605851	1.06511	0.952953	0.874638
Salmonella enterica serovar Typhimurium	SteA	0.35966	0.610113	0.32382	0.431198
Shigella flexneri	OspE2	0.856299	1.0394	0.276915	0.724204
Shigella flexneri	OspF	0.84543	0.933929	1.14821	0.975857
Shigella flexneri	OspG	0.941523	1.22199	1.06813	1.07721
Shigella flexneri	VirA	1.96979	4.3769	2.16922	2.83863
Enterohemorrhagic Escherichia coli	EspY3	0.559874	0.927411	1.51487	1.00072
Enterohemorrhagic Escherichia coli	EspK	4.03687	2.95665	7.98607	4.9932
Enterohemorrhagic Escherichia coli	EspX7	0.700507	1.16013	1.39064	1.08376
Enterohemorrhagic Escherichia coli	EspF	0.964365	0.61968	1.29456	0.959535
Enterohemorrhagic Escherichia coli	EspFU	1.03664	0.824953	0.959455	0.94035
Enterohemorrhagic Escherichia coli	EspX5	1.17814	0.979289	1.42843	1.19529
Enterohemorrhagic Escherichia coli	EspL2	4.35577	0.825631	1.63766	2.27302
Enterohemorrhagic Escherichia coli	NleD	0.62141	0.636355	0.598935	0.6189
Enterohemorrhagic Escherichia coli	EspL1	1.88259	1.47938	0.899842	1.42061
Enterohemorrhagic Escherichia coli	EspR3	1.39779	1.22498	1.88226	1.50168
Enterohemorrhagic Escherichia coli	NleA	0.769846	0.996657	0.946437	0.904313
Enterohemorrhagic Escherichia coli	EspB	0.529468	0.631615	1.85908	1.00672
Enterohemorrhagic Escherichia coli	NleH	1.48373	1.17738	4.39569	2.35227
Enterohemorrhagic Escherichia coli	MAP (NO)	0.75767	1.00502	2.02144	1.26138
Enterohemorrhagic Escherichia coli	MAP	1.39797	1.63638	1.17244	1.40226
Enterohemorrhagic Escherichia coli	EspG	3.1319	0.927922	1.43638	1.83207
Enterohemorrhagic Escherichia coli	NleC	2.03194	1.03924	1.64486	1.57201
Enterohemorrhagic Escherichia coli	NleB	2.66042	0.777802	2.33773	1.92532
Pseudomonas syringae pv. tomato.	HopAO1	0.71933	0.8161	0.624663	0.720031
Pseudomonas syringae pv. tomato.	HopAI1	0.339	0.825019	0.583504	0.582507
Pseudomonas syringae pv. tomato.	HopAS1	0.956246	1.08286	1.03587	1.02499
Pseudomonas syringae pv. tomato.	SepZ	0.902933	1.27202	1.71623	1.29706
Pseudomonas syringae pv. tomato.	HopC1	1.50947	1.03	1.54647	1.36198
Pseudomonas syringae pv. tomato.	HopAH1	1.18754	0.794494	0.679511	0.887181
Pseudomonas syringae pv. tomato.	HopK1	0.575729	0.550325	0.888851	0.671635
Pseudomonas syringae pv. tomato.	HopAA1-2	2.14469	1.3328	0.635342	1.37094
Pseudomonas syringae pv. tomato.	HopAH2-1	1.03171	0.876176	0.836723	0.91487
Pseudomonas syringae pv. tomato.	HopF2	1.28097	1.33108	1.68926	1.43377
Pseudomonas syringae pv. tomato.	HopS1	1.63147	1.16656	0.416437	1.07149
Pseudomonas syringae pv. tomato.	HopT1-2	1.2565	16.8958	4.88613	7.67946
Pseudomonas syringae pv. tomato.	HopM1	1.06576	1.11391	0.521939	0.900537
Pseudomonas syringae pv. tomato.	HopY1	0.201125	0.412977	1.01344	0.542512
Pseudomonas syringae pv. tomato.	HopD	1.05285	1.29742	0.751576	1.03395
Pseudomonas syringae pv. tomato.	HopA1	0.929041	0.403814	0.593799	0.642218
Pseudomonas syringae pv. tomato.	HopV1	1.33192	1.30365	1.05945	1.23167
Pseudomonas syringae pv. tomato.	HopAQ1	0.994428	0.56976	0.996802	0.853663
Salmonella enterica serovar Typhimurium	InvF	1.06763	0.449132	0.596848	0.704535
Salmonella enterica serovar Typhimurium	SsaM	0.611293	0.290714	0.997909	0.633305
Salmonella enterica serovar Typhimurium	SseJ	1.05635	0.73059	0.547387	0.778108
Yersinia pseudotuberculosis	YopJ	1.11934	0.477531	0.881005	0.825959
Salmonella enterica serovar Typhimurium	SifB	1.13115	0.658561	1.74823	1.17932
Salmonella enterica serovar Typhimurium	PipB	0.738634	0.5642	1.08037	0.794401
Salmonella enterica serovar Typhimurium	PipB2	0.595802	0.631589	0.674298	0.633897
Salmonella enterica serovar Typhimurium	SseF	1.04396	1.04367	0.998298	1.02864
Salmonella enterica serovar Typhimurium	SipC	1.34073	1.26215	1.13399	1.24562
Salmonella enterica serovar Typhimurium	SseE	0.525532	0.750775	1.18381	0.820039
Salmonella enterica serovar Typhimurium	SspH2	0.70397	0.661233	0.384827	0.583344
Salmonella enterica serovar Typhimurium	SicA	0.626771	0.593695	0.885244	0.701903
Salmonella enterica serovar Typhimurium	SopD	0.71714	0.616842	0.479976	0.604653
Salmonella enterica serovar Typhimurium	SpiC	0.562772	0.460598	0.965961	0.66311
Salmonella enterica serovar Typhimurium	SseG	0.83612	0.40515	1.61855	0.953273
Salmonella enterica serovar Typhimurium	SifA	1.21674	1.61074	0.725378	1.18428
Yersinia pseudotuberculosis	YopH	0.818815	0.764516	0.731537	0.771622
Legionella pneumophila	Ipg1148	1.66195	0.77401	2.23696	1.55764
Legionella pneumophila	PieF	0.615564	0.850453	0.194679	0.553565
Legionella pneumophila	LegA54	1.57605	0.673465	0.887321	1.04561
Legionella pneumophila	CegC3	1.34087	0.766428	1.00322	1.03684
Legionella pneumophila	Ipg0045	0.648399	0.827357	1.20328	0.893011
Legionella pneumophila	VpdB	0.568346	1.11461	0.751509	0.811488
Legionella pneumophila	LegA10	0.581094	1.89708	0.78626	1.08814
Legionella pneumophila	Ipg2527	1.17028	0.402429	0.431474	0.668059
Legionella pneumophila	LegK2	0.380811	0.684164	0.720276	0.595083
Legionella pneumophila	CegC1	0.368472	0.599376	0.357132	0.44166
Legionella pneumophila	PpeB	0.378606	0.454474	1.28039	0.70449
Legionella pneumophila	LegA11	0.57656	0.986112	0.495834	0.686169
Legionella pneumophila	Ipg1158	0.954883	0.863593	0.81377	0.877415
Legionella pneumophila	VipF	0.523453	0.611685	0.374362	0.503167
Legionella pneumophila	LegG1	0.8743	0.435712	0.878101	0.729371
Legionella pneumophila	Ipg0294	0.874715	0.31194	0.639075	0.608577
Legionella pneumophila	lpg0171	0.796137	0.409397	1.15454	0.786691
Legionella pneumophila	Ceg29	0.727555	0.487641	0.439355	0.551517
Legionella pneumophila	CegC4	0.457473	0.380361	1.37003	0.735954
Legionella pneumophila	Ipg0518	1.0959	0.57526	0.742626	0.804594
Legionella pneumophila	Ipg2327	0.734071	0.378984	0.619568	0.577541
Legionella pneumophila	LirB	0.600788	0.556754	0.879564	0.679035
Legionella pneumophila	LegAU13	0.898724	0.951862	1.41461	1.0884
Legionella pneumophila	Ceg19	1.09966	0.410844	0.414991	0.64183
Legionella pneumophila	Ceg18	0.232571	0.316068	0.183725	0.244121
Legionella pneumophila	LegG2	1.08472	0.401087	0.395295	0.627036
Enterohemorrhagic Escherichia coli	TIR	0.992292	0.696918	1.91427	1.20116
Legionella pneumophila	Ipg1273	0.865392	0.485616	0.311119	0.554042
Legionella pneumophila	Ceg7	0.305779	0.281825	0.561514	0.383039
Legionella pneumophila	Ipg0634	2.52974	0.636467	0.48731	1.21784
Legionella pneumophila	SidB	0.412056	0.625709	0.566672	0.534812
Legionella pneumophila	Ceg10	3.27293	2.22012	2.32465	2.6059
Legionella pneumophila	Ipg0081	0.336972	0.731685	1.32014	0.796265
Legionella pneumophila	YlfB	1.01154	0.228801	0.228769	0.489704
Legionella pneumophila	LirA	0.354413	0.145604	0.406654	0.302223
Legionella pneumophila	VipD	0.620132	0.92937	0.447886	0.665796
Legionella pneumophila	Ipg1689	0.193813	0.291716	0.44025	0.308593
Legionella pneumophila	Ceg9	0.584103	0.33197	0.492264	0.469446
Legionella pneumophila	LegP	0.428991	0.252545	0.269189	0.316908
Legionella pneumophila	LegL1	0.452514	0.550715	0.434765	0.479332
Legionella pneumophila	Ipg2407	0.648376	0.302382	0.666849	0.539202
Legionella pneumophila	LegA9	1.85904	1.06135	1.03143	1.31727
Legionella pneumophila	LegA2	0.49941	0.26608	0.493437	0.419642
Legionella pneumophila	LirF	0.54602	0.55206	0.424001	0.507361
Legionella pneumophila	SidM	2.03731	1.76375	2.81025	2.20377
Legionella pneumophila	SseF S-A	0.990867	1.23105	0.585571	0.935828
Legionella pneumophila	SseF DA2	0.727829	0.30703	1.08964	0.708168
Legionella pneumophila	SidA	0.953272	1.00437	1.45992	1.13919
Legionella pneumophila	LidA	1.07524	0.549046	0.809045	0.811111
Legionella pneumophila	VipA	1.00114	0.365876	0.68246	0.683159
Legionella pneumophila	RalF	0.693092	1.50221	0.518114	0.904471
Legionella pneumophila	SidD	0.972065	1.40247	0.543583	0.972706
Legionella pneumophila	LegLC4	0.543874	0.621498	0.850327	0.671899
Legionella pneumophila	LegA3	2.56942	0.869436	0.985309	1.47472
Salmonella enterica serovar Typhimurium	SopE2	1.53264	0.851815	1.94497	1.44314
Salmonella enterica serovar Typhimurium	SteB	1.61264	0.643295	1.39296	1.2163
Salmonella enterica serovar Typhimurium	SseF1-260	1.8427	2.37557	1.41461	1.87763
Salmonella enterica serovar Typhimurium	SopE2 G168Y	1.00828	1.1314	1.64065	1.26011
Salmonella enterica serovar Typhimurium	SseF CC->AA	0.546616	1.04942	1.78905	1.12836
Salmonella enterica serovar Typhimurium	SseF DA1	1.27471	1.28161	0.498203	1.01818
Salmonella enterica serovar Typhimurium	SseG 1-229	2.24613	2.73485	2.10241	2.36113
Salmonella enterica serovar Typhimurium	SseF 1 S->A	0.562384	1.09808	2.21218	1.29088
Salmonella enterica serovar Typhimurium	SseK1	0.914629	0.771653	0.641688	0.77599
Salmonella enterica serovar Typhimurium	SopD2	1.68291	1.05629	1.05749	1.26556
Salmonella enterica serovar Typhimurium	SipD	0.657224	0.734195	0.357807	0.583075
Salmonella enterica serovar Typhimurium	SipB	0.52249	1.05803	0.749437	0.776651
Salmonella enterica serovar Typhimurium	SptP	0.905872	0.573338	0.84019	0.773134
Salmonella enterica serovar Typhimurium	SsaE	0.374685	0.780491	0.702449	0.619208
Legionella pneumophila	Ipg0963	1.25146	0.658306	1.01232	0.974031
Legionella pneumophila	Ipg1751	1.96438	0.657336	0.421421	1.01438
Legionella pneumophila	LegL3	1.10658	0.787094	0.677265	0.856979
Legionella pneumophila	LegK3	0.915317	0.344352	0.629153	0.629607
Legionella pneumophila	LegA15	0.824987	0.35177	0.528314	0.568357
Legionella pneumophila	YlfA	0.39752	0.594226	0.469345	0.48703
Legionella pneumophila	LpnE	1.01188	0.553069	1.05976	0.874903
Legionella pneumophila	Ceg23	1.14374	1.15992	2.9108	1.73815
Legionella pneumophila	LegA12	1.41497	1.33602	1.06244	1.27114
Legionella pneumophila	LirD	0.868477	0.805107	0.453316	0.708967
Legionella pneumophila	LegU2	1.48141	0.758833	1.22224	1.15416
Legionella pneumophila	LirC	0.791737	0.892375	1.40307	1.02906
Legionella pneumophila	LegA14	0.958758	0.972848	0.771962	0.901189
Legionella pneumophila	LegA8	0.411628	0.58336	0.823494	0.606161
Legionella pneumophila	LegC3	0.99789	2.8171	1.18856	1.66785
Legionella pneumophila	SdjA	1.31488	0.684705	1.64314	1.21424
Legionella pneumophila	SidJ	1.88674	0.80663	0.467144	1.0535
Legionella pneumophila	Ipg0365	0.91937	0.79485	1.65235	1.12219
Legionella pneumophila	WipA	0.795036	0.740835	0.484724	0.673532
Legionella pneumophila	SidF	0.775317	0.685506	0.748079	0.736301
Legionella pneumophila	LegC5	2.56886	1.83151	2.01169	2.13735
Legionella pneumophila	LegC4	1.23066	1.03368	1.39244	1.21893
Salmonella enterica serovar Typhimurium	SteB	1.38366	1.08356	1.25428	1.2405
Enterohemorrhagic Escherichia coli	EspJ	2.0525	0.619481	0.871142	1.18104
Legionella pneumophila	SidG	2.36051	1.13393	1.04208	1.51217
Legionella pneumophila	SidC	1.35894	1.28885	0.766749	1.13818
Salmonella enterica serovar Typhimurium	SseL	1.49974	0.73361	1.43144	1.22159
Enterohemorrhagic Escherichia coli	EspR1	0.693851	0.446346	1.00939	0.716529
Enterohemorrhagic Escherichia coli	EspX1	2.11972	1.77312	0.745086	1.54597
Enterohemorrhagic Escherichia coli	EspY2	0.581571	1.37333	0.773877	0.909592
Legionella pneumophila	LegS2	2.56844	1.71635	0.685237	1.65668
Legionella pneumophila	LegC8	1.35611	1.22279	0.890877	1.15659
Legionella pneumophila	WipB	2.51851	1.29181	1.07619	1.62884
Legionella pneumophila	LegA7	1.58579	1.57848	1.24818	1.47081
Legionella pneumophila	LegA5	2.22964	1.4947	1.44151	1.72195
Legionella pneumophila	LegL5	0.856188	1.62558	1.01249	1.16475
Legionella pneumophila	Ceg33	2.51039	1.5869	1.68981	1.92903
Legionella pneumophila	VpdA	1.60579	1.25502	1.19716	1.35266
Legionella pneumophila	SetA	2.40749	2.04989	1.39701	1.95146
Legionella pneumophila	Ipg1717	1.07145	1.2288	1.75527	1.35184
Salmonella enterica serovar Typhimurium	SopB	4.80254	5.45796	4.066	4.7755
Bartonella henselae str. Houston-1	BepA	1.31881	1.00773	2.02017	1.4489
Bartonella henselae str. Houston-1	BepD	1.55829	1.43624	1.71058	1.56837
Bartonella henselae str. Houston-1	BepF	1.44084	0.933537	2.31434	1.56291
Pseudomonas syringae pv. tomato.	HopQ1-1	2.61805	2.51335	0.890497	2.0073
Pseudomonas syringae pv. tomato.	HopP1	1.8263	1.3319	1.87936	1.67919
Pseudomonas syringae pv. tomato.	HopH1	7.59976	4.96322	4.81998	5.79432
Enterohemorrhagic Escherichia coli	EspW	2.35514	1.59142	1.05512	1.66723
Enterohemorrhagic Escherichia coli	NleF	3.89654	1.34776	0.722227	1.98884
Enterohemorrhagic Escherichia coli	EspX2	0.754242	1.29834	1.83638	1.29632
Enterohemorrhagic Escherichia coli	EspH	1.83791	1.41853	0.752791	1.33641
Enterohemorrhagic Escherichia coli	EspX4	1.2668	0.862932	0.892263	1.00733
Enterohemorrhagic Escherichia coli	EspY1	3.33155	2.73591	1.54941	2.53896
Enterohemorrhagic Escherichia coli	NleG7	1.89577	0.786505	1.39368	1.35865
Pseudomonas syringae pv. tomato.	HopAB2	1.64859	2.41623	2.27912	2.11465
Pseudomonas syringae pv. tomato.	HopAG1	4.29501	1.47272	2.41537	2.7277
Pseudomonas syringae pv. tomato.	AvrP	2.24344	1.13981	1.25731	1.54685
Pseudomonas syringae pv. tomato.	HopQ1-2	1.55473	0.750188	1.96289	1.4226
Pseudomonas syringae pv. tomato.	HopO1-3	1.31458	0.96419	1.06685	1.11521
Pseudomonas syringae pv. tomato.	HopO1-2	1.19276	0.613243	1.06929	0.958431
Pseudomonas syringae pv. tomato.	HopI1	1.91836	1.18694	1.1603	1.42187
Pseudomonas syringae pv. tomato.	HopN1	1.00475	1.33997	1.81984	1.38819
Pseudomonas syringae pv. tomato.	HopE1	1.67726	2.65204	2.05042	2.12657
Pseudomonas syringae pv. tomato.	HopG1	1.42731	2.05781	1.56137	1.68216
Shigella flexneri	IpaH1	2.1482	1.80696	1.02913	1.66143
Shigella flexneri	IpaH2	1.73815	0.631018	0.721819	1.03033
Shigella flexneri	IpaH3	1.93151	0.652777	1.05157	1.21195
Shigella flexneri	IpaH4	9.38889	5.59019	7.80393	7.59434
Shigella flexneri	IpaH5	2.47031	1.94735	2.35863	2.25877

## Sheet: Fig 2C
Fig 2C: Raw data of bacterial effector screen for ONNV-GFP
ONNV-GFP
Bacteria	Effector	Rep1	Rep2	Rep3	Avg
N/A	Empty Vector	1.42601	1.07135	0.502636	1
Shigella flexneri	IpaA	1.29713	0.585327	1.48434	1.12227
Shigella flexneri	IpaB	1.34967	0.589394	0.790944	0.910001
Shigella flexneri	IpaH1.4	2.34965	1.0082	0.586614	1.31482
Shigella flexneri	IpaH2.5	1.86056	0.630622	0.957016	1.1494
Shigella flexneri	IpaH4.5	0.694143	1.05828	0.527403	0.759942
Shigella flexneri	IpaH7.8	0.585673	0.446374	0.740597	0.590882
Shigella flexneri	IpaH9.8	0.534533	0.348191	0.659987	0.514237
Salmonella enterica serovar Typhimurium	IpaJ	1.67457	2.24078	1.65266	1.856
Shigella flexneri	IpgD	1.5503	1.59295	2.22982	1.79102
Shigella flexneri	OspB	0.752642	0.454834	1.63905	0.948841
Shigella flexneri	OspC1	0.978066	0.524119	0.58594	0.696042
Shigella flexneri	OspC2	2.39768	0.839104	1.08251	1.43977
Shigella flexneri	OspD1	1.02433	0.426659	0.767395	0.73946
Shigella flexneri	OspD3	0.540137	0.482122	0.631496	0.551252
Shigella flexneri	OspE1	0.589175	0.687504	0.490519	0.589066
Salmonella enterica serovar Typhimurium	SteA	0.758483	0.830701	0.683926	0.757703
Shigella flexneri	OspE2	0.671395	0.893617	0.913137	0.826049
Shigella flexneri	OspF	0.61906	0.560732	0.564739	0.58151
Shigella flexneri	OspG	0.694126	0.70934	0.62913	0.677532
Shigella flexneri	VirA	1.68269	1.3854	2.01766	1.69525
Enterohemorrhagic Escherichia coli	EspY3	0.580685	0.762491	0.757943	0.700373
Enterohemorrhagic Escherichia coli	EspK	11.6696	15.3294	12.7489	13.2493
Enterohemorrhagic Escherichia coli	EspX7	0.432892	0.674325	0.658573	0.588596
Enterohemorrhagic Escherichia coli	EspF	0.975571	0.808941	0.849023	0.877845
Enterohemorrhagic Escherichia coli	EspFU	0.877745	0.841386	0.708639	0.809257
Enterohemorrhagic Escherichia coli	EspX5	0.67784	0.854238	0.602817	0.711632
Enterohemorrhagic Escherichia coli	EspL2	0.550535	0.78448	0.755191	0.696735
Enterohemorrhagic Escherichia coli	NleD	1.03017	0.997395	0.934767	0.987444
Enterohemorrhagic Escherichia coli	EspL1	0.722667	0.947387	0.745167	0.805074
Enterohemorrhagic Escherichia coli	EspR3	0.526389	0.7429	1.08868	0.785988
Enterohemorrhagic Escherichia coli	NleA	0.474234	0.532368	0.448382	0.484995
Enterohemorrhagic Escherichia coli	EspB	1.15619	0.457925	0.996742	0.870285
Enterohemorrhagic Escherichia coli	NleH	0.734066	0.810912	0.850709	0.798562
Enterohemorrhagic Escherichia coli	MAP (NO)	0.666472	0.628529	0.469022	0.588008
Enterohemorrhagic Escherichia coli	MAP	0.552498	0.389532	0.720965	0.554332
Enterohemorrhagic Escherichia coli	EspG	1.03112	0.48684	0.670442	0.729467
Enterohemorrhagic Escherichia coli	NleC	1.01197	1.11445	1.16285	1.09642
Enterohemorrhagic Escherichia coli	NleB	0.686598	0.403215	0.589998	0.559937
Pseudomonas syringae pv. tomato.	HopAO1	0.624789	0.4516	0.671568	0.582652
Pseudomonas syringae pv. tomato.	HopAI1	0.653935	0.741139	0.759322	0.718132
Pseudomonas syringae pv. tomato.	HopAS1	1.10621	1.06681	1.48249	1.2185
Pseudomonas syringae pv. tomato.	SepZ	0.764549	0.855729	0.588093	0.736124
Pseudomonas syringae pv. tomato.	HopC1	1.06983	1.20582	0.808845	1.02817
Pseudomonas syringae pv. tomato.	HopAH1	0.951699	0.441525	1.02275	0.805324
Pseudomonas syringae pv. tomato.	HopK1	0.553095	0.83874	0.857396	0.749744
Pseudomonas syringae pv. tomato.	HopAA1-2	0.624455	0.510179	0.833091	0.655908
Pseudomonas syringae pv. tomato.	HopAH2-1	0.649198	0.711301	0.54856	0.636353
Pseudomonas syringae pv. tomato.	HopF2	0.697303	0.580103	1.05982	0.779075
Pseudomonas syringae pv. tomato.	HopS1	0.557964	0.776065	0.801078	0.711702
Pseudomonas syringae pv. tomato.	HopT1-2	10.768	9.46541	12.1714	10.8016
Pseudomonas syringae pv. tomato.	HopM1	0.685287	0.445258	0.503083	0.544543
Pseudomonas syringae pv. tomato.	HopY1	1.0064	0.665209	0.485179	0.718931
Pseudomonas syringae pv. tomato.	HopD	0.525988	0.77734	0.895862	0.733063
Pseudomonas syringae pv. tomato.	HopA1	0.310091	0.516614	0.67211	0.499605
Pseudomonas syringae pv. tomato.	HopV1	0.417593	0.498179	0.52529	0.480354
Pseudomonas syringae pv. tomato.	HopAQ1	0.364411	0.580452	0.685409	0.543424
Salmonella enterica serovar Typhimurium	InvF	1.26525	0.803422	0.837461	0.96871
Salmonella enterica serovar Typhimurium	SsaM	1.27072	0.660763	0.70155	0.877678
Salmonella enterica serovar Typhimurium	SseJ	2.3573	1.29962	1.0023	1.55308
Yersinia pseudotuberculosis	YopJ	0.587987	0.525488	0.545609	0.553028
Salmonella enterica serovar Typhimurium	SifB	1.07536	1.2021	1.06811	1.11519
Salmonella enterica serovar Typhimurium	PipB	0.494878	0.553943	0.92422	0.65768
Salmonella enterica serovar Typhimurium	PipB2	0.353652	0.440126	0.595308	0.463029
Salmonella enterica serovar Typhimurium	SseF	0.457509	0.435288	0.760868	0.551222
Salmonella enterica serovar Typhimurium	SipC	2.23217	1.47351	1.33967	1.68178
Salmonella enterica serovar Typhimurium	SseE	1.25099	0.90814	0.652936	0.937357
Salmonella enterica serovar Typhimurium	SspH2	1.57501	0.924894	0.586541	1.02881
Salmonella enterica serovar Typhimurium	SicA	0.490659	0.545623	0.36117	0.465817
Salmonella enterica serovar Typhimurium	SopD	1.06599	0.85847	0.70394	0.876132
Salmonella enterica serovar Typhimurium	SpiC	1.18712	0.850488	0.80819	0.948599
Salmonella enterica serovar Typhimurium	SseG	0.603687	0.624204	0.735459	0.65445
Salmonella enterica serovar Typhimurium	SifA	0.53541	0.598386	0.835227	0.656341
Yersinia pseudotuberculosis	YopH	0.734055	0.449072	0.430234	0.537787
Legionella pneumophila	Ipg1148	3.91852	1.89269	2.22823	2.67981
Legionella pneumophila	PieF	0.830606	0.428949	0.302171	0.520575
Legionella pneumophila	LegA54	0.671188	0.518423	0.681475	0.623695
Legionella pneumophila	CegC3	0.808695	1.17615	0.782317	0.922387
Legionella pneumophila	Ipg0045	0.377163	0.417819	0.977417	0.590799
Legionella pneumophila	VpdB	0.392042	0.369453	0.865595	0.542363
Legionella pneumophila	LegA10	0.577953	0.820115	1.10341	0.833827
Legionella pneumophila	Ipg2527	0.820341	0.715103	0.532149	0.689197
Legionella pneumophila	LegK2	0.588834	0.440139	0.456006	0.494993
Legionella pneumophila	CegC1	0.87543	0.301256	0.416422	0.531036
Legionella pneumophila	PpeB	0.485347	0.303348	0.362466	0.38372
Legionella pneumophila	LegA11	0.732008	0.581358	0.685	0.666122
Legionella pneumophila	Ipg1158	0.306684	0.519055	0.774798	0.533513
Legionella pneumophila	VipF	0.457186	0.443214	0.536673	0.479024
Legionella pneumophila	LegG1	0.295713	0.257751	0.452981	0.335481
Legionella pneumophila	Ipg0294	0.872862	0.589249	0.53866	0.666924
Legionella pneumophila	lpg0171	0.722498	0.631067	0.34986	0.567808
Legionella pneumophila	Ceg29	1.05213	0.448539	0.363646	0.621438
Legionella pneumophila	CegC4	0.342122	0.422564	0	0.254895
Legionella pneumophila	Ipg0518	0.575322	0.516283	0.785303	0.625636
Legionella pneumophila	Ipg2327	0.590118	0.476231	0.868116	0.644822
Legionella pneumophila	LirB	0.528268	0.4094	0.703318	0.546996
Legionella pneumophila	LegAU13	0.275634	0.391327	0.42576	0.36424
Legionella pneumophila	Ceg19	1.21519	0.860925	0.893431	0.98985
Legionella pneumophila	Ceg18	0.754448	0.91315	0.730769	0.799456
Legionella pneumophila	LegG2	1.11053	0.592298	1.50052	1.06778
Enterohemorrhagic Escherichia coli	TIR	0.357113	0.739017	0.373057	0.489729
Legionella pneumophila	Ipg1273	0.750985	0.748114	0.58879	0.695963
Legionella pneumophila	Ceg7	0.863738	0.78588	1.38436	1.01133
Legionella pneumophila	Ipg0634	0.389662	0.439061	1.07661	0.635112
Legionella pneumophila	SidB	0.402983	0.23553	1.09529	0.577933
Legionella pneumophila	Ceg10	4.97653	7.00658	6.88703	6.29005
Legionella pneumophila	Ipg0081	0.809011	0.59517	0.436176	0.613452
Legionella pneumophila	YlfB	1.28952	0.358818	0.34507	0.66447
Legionella pneumophila	LirA	0.511117	0.375209	0.387367	0.424564
Legionella pneumophila	VipD	8.30756	9.24188	14.516	10.6885
Legionella pneumophila	Ipg1689	0.386963	0.579871	1.61814	0.861659
Legionella pneumophila	Ceg9	0.565538	0.390228	0.736262	0.564009
Legionella pneumophila	LegP	0.261926	0.425862	0.661922	0.449903
Legionella pneumophila	LegL1	0.243755	0.41834	0.261058	0.307718
Legionella pneumophila	Ipg2407	0.686548	0.423812	0.206379	0.438913
Legionella pneumophila	LegA9	3.25632	1.8202	1.02548	2.034
Legionella pneumophila	LegA2	0.443741	0.427166	0.103221	0.324709
Legionella pneumophila	LirF	0.319009	0.239892	0.728171	0.429024
Legionella pneumophila	SidM	6.29975	9.23571	11.3942	8.97654
Legionella pneumophila	SseF S-A	0.316592	0.296252	0.580851	0.397898
Legionella pneumophila	SseF DA2	0.11021	0.250717	0.525481	0.295469
Legionella pneumophila	SidA	1.24571	0.753229	0.517145	0.838693
Legionella pneumophila	LidA	1.21912	0.317173	0.605876	0.714057
Legionella pneumophila	VipA	1.67125	0.182056	0.361668	0.738323
Legionella pneumophila	RalF	0.224981	0.165457	0.228969	0.206469
Legionella pneumophila	SidD	0.983283	0.453579	1.30161	0.912824
Legionella pneumophila	LegLC4	0.798358	1.33904	2.0373	1.39157
Legionella pneumophila	LegA3	0.412414	0.34407	2.05564	0.937376
Salmonella enterica serovar Typhimurium	SopE2	0.794508	0.935241	2.41022	1.37999
Salmonella enterica serovar Typhimurium	SteB	1.64181	0.308369	0.460139	0.803441
Salmonella enterica serovar Typhimurium	SseF1-260	1.15792	0.495361	0.854907	0.836063
Salmonella enterica serovar Typhimurium	SopE2 G168Y	1.01653	0.204221	0.309431	0.510062
Salmonella enterica serovar Typhimurium	SseF CC->AA	0.201944	0.261004	0.126619	0.196522
Salmonella enterica serovar Typhimurium	SseF DA1	1.34798	0.680545	1.17159	1.06671
Salmonella enterica serovar Typhimurium	SseG 1-229	0.523003	0.834678	1.21071	0.856131
Salmonella enterica serovar Typhimurium	SseF 1 S->A	0.267777	0.206987	0.496806	0.323857
Salmonella enterica serovar Typhimurium	SseK1	0.885251	0.523699	0.814903	0.741284
Salmonella enterica serovar Typhimurium	SopD2	5.16255	2.10608	3.40307	3.55723
Salmonella enterica serovar Typhimurium	SipD	0.6255	0.289127	0.118928	0.344519
Salmonella enterica serovar Typhimurium	SipB	0.186025	0.118267	0.224132	0.176141
Salmonella enterica serovar Typhimurium	SptP	0.572325	0.509802	1.01241	0.698179
Salmonella enterica serovar Typhimurium	SsaE	0.444707	0.540678	1.65287	0.87942
Legionella pneumophila	Ipg0963	0.277493	0.202877	0.518386	0.332919
Legionella pneumophila	Ipg1751	0.284076	0.216129	0.581476	0.36056
Legionella pneumophila	LegL3	1.47884	0.987966	0.602435	1.02308
Legionella pneumophila	LegK3	1.79475	0.650748	0.453156	0.966218
Legionella pneumophila	LegA15	0.955716	0.282748	0.276782	0.505082
Legionella pneumophila	YlfA	0.371667	0.384878	0.202086	0.319543
Legionella pneumophila	LpnE	1.96598	0.959416	1.60462	1.51
Legionella pneumophila	Ceg23	2.41992	1.66173	5.09582	3.05916
Legionella pneumophila	LegA12	0.259006	0.269319	0.846222	0.458183
Legionella pneumophila	LirD	0.139707	0.169169	0.63752	0.315465
Legionella pneumophila	LegU2	1.48938	0.84218	0.887186	1.07292
Legionella pneumophila	LirC	1.50891	1.02625	0.846034	1.12706
Legionella pneumophila	LegA14	0.689523	0.194648	0.739009	0.54106
Legionella pneumophila	LegA8	0.812006	0.257138	1.66846	0.912533
Legionella pneumophila	LegC3	1.33342	1.32585	1.05311	1.23746
Legionella pneumophila	SdjA	1.21075	0.465803	0.446525	0.707693
Legionella pneumophila	SidJ	1.29076	0.370613	0.159975	0.607116
Legionella pneumophila	Ipg0365	0.960083	0.481476	0.280404	0.573988
Legionella pneumophila	WipA	0.735034	0.854146	0.565988	0.718389
Legionella pneumophila	SidF	0.260413	0.300009	0.543029	0.367817
Legionella pneumophila	LegC5	1.42469	1.22411	3.04023	1.89634
Legionella pneumophila	LegC4	0.328379	0.275528	0.382711	0.328872
Salmonella enterica serovar Typhimurium	SteB	0.998096	0.852029	0.7871	0.879075
Enterohemorrhagic Escherichia coli	EspJ	1.22814	0.317868	0.304664	0.616891
Legionella pneumophila	SidG	1.43688	0.542005	0.650755	0.876546
Legionella pneumophila	SidC	0.995488	0.213094	0.129271	0.445951
Salmonella enterica serovar Typhimurium	SseL	0.584473	0.61453	0.333905	0.510969
Enterohemorrhagic Escherichia coli	EspR1	0.210872	0.0814246	0.363546	0.218614
Enterohemorrhagic Escherichia coli	EspX1	0.094272	0.120484	0.140315	0.118357
Enterohemorrhagic Escherichia coli	EspY2	0.366278	0.155517	0.39618	0.305991
Legionella pneumophila	LegS2	0.793364	1.14114	0.987359	0.973954
Legionella pneumophila	LegC8	0.716729	0.675382	0.315146	0.569086
Legionella pneumophila	WipB	0.740949	0.356959	0.323753	0.473887
Legionella pneumophila	LegA7	1.1574	0.679175	0.576696	0.804425
Legionella pneumophila	LegA5	0.781096	0.750076	0.523463	0.684879
Legionella pneumophila	LegL5	0.2971	0.298537	0.514805	0.370147
Legionella pneumophila	Ceg33	0.251247	0.254461	0.605627	0.370445
Legionella pneumophila	VpdA	0.409691	0.506214	0.680426	0.53211
Legionella pneumophila	SetA	0.745863	0.363759	0.677801	0.595808
Legionella pneumophila	Ipg1717	0.365065	0.234226	0.277978	0.292423
Salmonella enterica serovar Typhimurium	SopB	13.3842	9.62771	11.0182	11.3434
Bartonella henselae str. Houston-1	BepA	0.347999	0.286877	0.163351	0.266076
Bartonella henselae str. Houston-1	BepD	0.926426	0.971316	0.751287	0.88301
Bartonella henselae str. Houston-1	BepF	0.253842	0.504687	0.50046	0.419663
Pseudomonas syringae pv. tomato.	HopQ1-1	0.178298	0.178541	0.339874	0.232238
Pseudomonas syringae pv. tomato.	HopP1	0.317625	0.172401	0.414569	0.301532
Pseudomonas syringae pv. tomato.	HopH1	11.0082	6.8275	8.93515	8.92361
Enterohemorrhagic Escherichia coli	EspW	1.13547	0.601072	0.767254	0.834598
Enterohemorrhagic Escherichia coli	NleF	0.586288	0.290275	0.0973895	0.324651
Enterohemorrhagic Escherichia coli	EspX2	0.312783	0.425929	0.117257	0.285323
Enterohemorrhagic Escherichia coli	EspH	0.581895	0.701561	1.02154	0.768333
Enterohemorrhagic Escherichia coli	EspX4	0.154035	0.241216	0.320235	0.238496
Enterohemorrhagic Escherichia coli	EspY1	0.157194	0.104987	0.431978	0.231387
Enterohemorrhagic Escherichia coli	NleG7	0.225317	0.316581	0.471653	0.33785
Pseudomonas syringae pv. tomato.	HopAB2	0.806255	0.764115	0.866127	0.812166
Pseudomonas syringae pv. tomato.	HopAG1	0.326762	0.337307	0.274924	0.312998
Pseudomonas syringae pv. tomato.	AvrP	0.424697	0.133534	0.170832	0.243021
Pseudomonas syringae pv. tomato.	HopQ1-2	0.528972	0.245689	0.257217	0.34396
Pseudomonas syringae pv. tomato.	HopO1-3	0.517578	0.539864	0.647973	0.568471
Pseudomonas syringae pv. tomato.	HopO1-2	0.197934	0.290236	0.560846	0.349672
Pseudomonas syringae pv. tomato.	HopI1	0.781938	0.802574	1.18533	0.923279
Pseudomonas syringae pv. tomato.	HopN1	0.290943	0.179896	0.589923	0.353587
Pseudomonas syringae pv. tomato.	HopE1	0.945434	0.658186	0.618331	0.74065
Pseudomonas syringae pv. tomato.	HopG1	0.242062	0.441557	0.0868072	0.256809
Shigella flexneri	IpaH1	0.269565	0.232998	0.111947	0.204837
Shigella flexneri	IpaH2	0.320024	0.22175	0.169087	0.236954
Shigella flexneri	IpaH3	0.934747	0.595787	0.441834	0.657456
Shigella flexneri	IpaH4	6.31001	5.4032	7.42377	6.37899
Shigella flexneri	IpaH5	0.425517	0.318635	0.68214	0.475431

## Sheet: Fig 2D
Fig 2D: Raw data of bacterial effector screen for SINV-Luc
SINV-Luc
Bacteria	Effector	Rep1	Rep2	Rep3	Avg
N/A	Empty Vector	1	1	1	1
Shigella flexneri	IpaA	1	1.1	3.9	2
Shigella flexneri	IpaB	1.4	1	1.6	1.33333
Shigella flexneri	IpaH1.4	1.5	1.2	1.8	1.5
Shigella flexneri	IpaH2.5	1.8	2.1	1.9	1.93333
Shigella flexneri	IpaH4.5	1.8	1.6	1.1	1.5
Shigella flexneri	IpaH7.8	2.1	2.3	1.8	2.06667
Shigella flexneri	IpaH9.8	2.1	1.4	1.3	1.6
Salmonella enterica serovar Typhimurium	IpaJ	6.4	4.8	6.9	6.03333
Shigella flexneri	IpgD	3	3.9	3.1	3.33333
Shigella flexneri	OspB	1.4	0.8	1.8	1.33333
Shigella flexneri	OspC1	3	3	2.3	2.76667
Shigella flexneri	OspC2	3.3	2.2	2.9	2.8
Shigella flexneri	OspD1	1.6	2.4	2.8	2.26667
Shigella flexneri	OspD3	1.5	0.8	1.2	1.16667
Shigella flexneri	OspE1	3.1	3.2	3.3	3.2
Salmonella enterica serovar Typhimurium	SteA	5.9	3.9	6.2	5.33333
Shigella flexneri	OspE2	1.6	2.3	1.1	1.66667
Shigella flexneri	OspF	0.9	0.7	0.4	0.666667
Shigella flexneri	OspG	2.3	3.2	2.4	2.63333
Shigella flexneri	VirA	2.2	2.1	3.5	2.6
Enterohemorrhagic Escherichia coli	EspY3	3	2.4	1.7	2.36667
Enterohemorrhagic Escherichia coli	EspK	10.8	12.6	16	13.1333
Enterohemorrhagic Escherichia coli	EspX7	3.3	0.9	2.6	2.26667
Enterohemorrhagic Escherichia coli	EspF	3.7	2.9	3.2	3.26667
Enterohemorrhagic Escherichia coli	EspFU	1.8	1.5	1.4	1.56667
Enterohemorrhagic Escherichia coli	EspX5	1.9	1.1	0.8	1.26667
Enterohemorrhagic Escherichia coli	EspL2	1.6	1	0.8	1.13333
Enterohemorrhagic Escherichia coli	NleD	1	0.9	0.8	0.9
Enterohemorrhagic Escherichia coli	EspL1	1.1	1.7	2.7	1.83333
Enterohemorrhagic Escherichia coli	EspR3	1	0.4	1.2	0.866667
Enterohemorrhagic Escherichia coli	NleA	0.9	1.3	2.7	1.63333
Enterohemorrhagic Escherichia coli	EspB	1.4	1.1	1.1	1.2
Enterohemorrhagic Escherichia coli	NleH	1.2	1.2	2.1	1.5
Enterohemorrhagic Escherichia coli	MAP (NO)	1.5	0.7	1.3	1.16667
Enterohemorrhagic Escherichia coli	MAP	1	0.9	1.3	1.06667
Enterohemorrhagic Escherichia coli	EspG	1.1	1.4	1.3	1.26667
Enterohemorrhagic Escherichia coli	NleC	1.4	2.5	4.7	2.86667
Enterohemorrhagic Escherichia coli	NleB	0.7	1.3	3.1	1.7
Pseudomonas syringae pv. tomato.	HopAO1	1.8	0.5	1.8	1.36667
Pseudomonas syringae pv. tomato.	HopAI1	0.7	1	0.9	0.866667
Pseudomonas syringae pv. tomato.	HopAS1	4.3	1.2	2.8	2.76667
Pseudomonas syringae pv. tomato.	SepZ	2	0.9	1.4	1.43333
Pseudomonas syringae pv. tomato.	HopC1	1.4	2.6	2.5	2.16667
Pseudomonas syringae pv. tomato.	HopAH1	2.8	3.8	1.5	2.7
Pseudomonas syringae pv. tomato.	HopK1	1.5	1	2	1.5
Pseudomonas syringae pv. tomato.	HopAA1-2	1.7	1.7	1	1.46667
Pseudomonas syringae pv. tomato.	HopAH2-1	1.7	1.1	2.1	1.63333
Pseudomonas syringae pv. tomato.	HopF2	5.1	2.3	4	3.8
Pseudomonas syringae pv. tomato.	HopS1	1.8	0.7	5.1	2.53333
Pseudomonas syringae pv. tomato.	HopT1-2	23.1	49.2	42	38.1
Pseudomonas syringae pv. tomato.	HopM1	1.3	1.3	2.4	1.66667
Pseudomonas syringae pv. tomato.	HopY1	1.6	2.4	4	2.66667
Pseudomonas syringae pv. tomato.	HopD	4.2	2.1	1.7	2.66667
Pseudomonas syringae pv. tomato.	HopA1	2.8	2.3	0.6	1.9
Pseudomonas syringae pv. tomato.	HopV1	3.9	2.4	1.7	2.66667
Pseudomonas syringae pv. tomato.	HopAQ1	3.1	1.7	0.8	1.86667
Salmonella enterica serovar Typhimurium	InvF	5.2	5.9	3.2	4.76667
Salmonella enterica serovar Typhimurium	SsaM	1.7	1.7	4.1	2.5
Salmonella enterica serovar Typhimurium	SseJ	2.1	0.9	3.6	2.2
Yersinia pseudotuberculosis	YopJ	1.5	1.5	3.5	2.16667
Salmonella enterica serovar Typhimurium	SifB	1.9	5.3	6.8	4.66667
Salmonella enterica serovar Typhimurium	PipB	1.2	0.4	1.2	0.933333
Salmonella enterica serovar Typhimurium	PipB2	4.9	1	1.5	2.46667
Salmonella enterica serovar Typhimurium	SseF	4.8	4.1	5.2	4.7
Salmonella enterica serovar Typhimurium	SipC	0.8	0.6	5.7	2.36667
Salmonella enterica serovar Typhimurium	SseE	0.9	4.1	0.7	1.9
Salmonella enterica serovar Typhimurium	SspH2	1.5	2.1	3.2	2.26667
Salmonella enterica serovar Typhimurium	SicA	1.7	2.7	1.5	1.96667
Salmonella enterica serovar Typhimurium	SopD	0.9	1.4	1.1	1.13333
Salmonella enterica serovar Typhimurium	SpiC	0.2	1.8	0.9	0.966667
Salmonella enterica serovar Typhimurium	SseG	0.5	0.1	0.2	0.266667
Salmonella enterica serovar Typhimurium	SifA	1.2	0.5	0.5	0.733333
Yersinia pseudotuberculosis	YopH	3.1	1.7	2.7	2.5
Legionella pneumophila	Ipg1148	1.5	0.2	0.6	0.766667
Legionella pneumophila	PieF	0.6	1.9	6.2	2.9
Legionella pneumophila	LegA54	0.7	1.7	2.5	1.63333
Legionella pneumophila	CegC3	0.5	0.8	0.9	0.733333
Legionella pneumophila	Ipg0045	0.5	0.8	0.5	0.6
Legionella pneumophila	VpdB	1.3	0.6	0.7	0.866667
Legionella pneumophila	LegA10	1.5	0.5	1.5	1.16667
Legionella pneumophila	Ipg2527	1.2	0.8	0.6	0.866667
Legionella pneumophila	LegK2	0.8	0.5	1	0.766667
Legionella pneumophila	CegC1	0.8	0.4	0.4	0.533333
Legionella pneumophila	PpeB	0.5	0.3	1.5	0.766667
Legionella pneumophila	LegA11	1.7	0.8	2	1.5
Legionella pneumophila	Ipg1158	3.2	2.1	1.5	2.26667
Legionella pneumophila	VipF	2.1	1.5	0.5	1.36667
Legionella pneumophila	LegG1	2.7	2.2	1.9	2.26667
Legionella pneumophila	Ipg0294	6.9	1.4	2.7	3.66667
Legionella pneumophila	lpg0171	1.7	1.7	1.6	1.66667
Legionella pneumophila	Ceg29	0.6	1.1	2.4	1.36667
Legionella pneumophila	CegC4	2.7	5.5	1.7	3.3
Legionella pneumophila	Ipg0518	1.5	2.1	0.8	1.46667
Legionella pneumophila	Ipg2327	1.3	2	2.1	1.8
Legionella pneumophila	LirB	2.2	1.1	3	2.1
Legionella pneumophila	LegAU13	1.1	0.4	1.4	0.966667
Legionella pneumophila	Ceg19	4.1	5.3	0.9	3.43333
Legionella pneumophila	Ceg18	0.9	1.2	0.8	0.966667
Legionella pneumophila	LegG2	2.7	3.5	2.2	2.8
Enterohemorrhagic Escherichia coli	TIR	4	1.1	3.6	2.9
Legionella pneumophila	Ipg1273	1.7	0.9	1.7	1.43333
Legionella pneumophila	Ceg7	2	2	2	2
Legionella pneumophila	Ipg0634	1.5	3.4	0.7	1.86667
Legionella pneumophila	SidB	13.6	7.9	9.2	10.2333
Legionella pneumophila	Ceg10	1.2	0.8	0.8	0.933333
Legionella pneumophila	Ipg0081	0.4	0.5	0.8	0.566667
Legionella pneumophila	YlfB	2.1	2.5	2.2	2.26667
Legionella pneumophila	LirA	3.8	3.8	2.9	3.5
Legionella pneumophila	VipD	0.6	3.7	1.6	1.96667
Legionella pneumophila	Ipg1689	4	2	1.3	2.43333
Legionella pneumophila	Ceg9	4.9	2.3	4.5	3.9
Legionella pneumophila	LegP	1.7	1.1	6.7	3.16667
Legionella pneumophila	LegL1	3.2	2.2	1.2	2.2
Legionella pneumophila	Ipg2407	8.6	9.1	10.1	9.26667
Legionella pneumophila	LegA9	2.3	2.3	2.6	2.4
Legionella pneumophila	LegA2	2.8	1.3	1.7	1.93333
Legionella pneumophila	LirF	7.3	4.6	4.9	5.6
Legionella pneumophila	SidM	4.6	3	2.9	3.5
Legionella pneumophila	SseF S-A	8.2	7.4	3.3	6.3
Legionella pneumophila	SseF DA2	3.4	2.6	6.3	4.1
Legionella pneumophila	SidA	2.8	3.3	2.9	3
Legionella pneumophila	LidA	4.1	2.2	1.8	2.7
Legionella pneumophila	VipA	1.5	3.5	3.1	2.7
Legionella pneumophila	RalF	1.6	4.8	1.4	2.6
Legionella pneumophila	SidD	0.5	2.5	2.5	1.83333
Legionella pneumophila	LegLC4	3.9	2.5	2.1	2.83333
Legionella pneumophila	LegA3	4.4	2.1	3.7	3.4
Salmonella enterica serovar Typhimurium	SopE2	2.1	2.9	2.1	2.36667
Salmonella enterica serovar Typhimurium	SteB	4.4	2.9	0.5	2.6
Salmonella enterica serovar Typhimurium	SseF1-260	1.1	1.6	0.9	1.2
Salmonella enterica serovar Typhimurium	SopE2 G168Y	0.7	1.2	1.3	1.06667
Salmonella enterica serovar Typhimurium	SseF CC->AA	3.7	6.3	2	4
Salmonella enterica serovar Typhimurium	SseF DA1	2.9	7	9.5	6.46667
Salmonella enterica serovar Typhimurium	SseG 1-229	3.1	6.9	3.2	4.4
Salmonella enterica serovar Typhimurium	SseF 1 S->A	4.7	1.8	1.9	2.8
Salmonella enterica serovar Typhimurium	SseK1	0.8	0.9	1.6	1.1
Salmonella enterica serovar Typhimurium	SopD2	0.8	1.6	1.1	1.16667
Salmonella enterica serovar Typhimurium	SipD	1.5	1.3	1.4	1.4
Salmonella enterica serovar Typhimurium	SipB	1.4	1.4	2	1.6
Salmonella enterica serovar Typhimurium	SptP	2.1	3	3.5	2.86667
Salmonella enterica serovar Typhimurium	SsaE	3	1.7	1.5	2.06667
Legionella pneumophila	Ipg0963	2.1	3.3	2.2	2.53333
Legionella pneumophila	Ipg1751	1.2	2.5	4.1	2.6
Legionella pneumophila	LegL3	1.9	2.7	1	1.86667
Legionella pneumophila	LegK3	1.2	1.7	0.5	1.13333
Legionella pneumophila	LegA15	1.4	1.7	1.4	1.5
Legionella pneumophila	YlfA	1.5	1.8	1.5	1.6
Legionella pneumophila	LpnE	1.2	1.4	1.5	1.36667
Legionella pneumophila	Ceg23	1.8	1.6	1.4	1.6
Legionella pneumophila	LegA12	0.8	1.2	0.7	0.9
Legionella pneumophila	LirD	0.7	0.8	1.1	0.866667
Legionella pneumophila	LegU2	0.9	1.2	0	0.7
Legionella pneumophila	LirC	0.7	1.8	2.1	1.53333
Legionella pneumophila	LegA14	0.4	0.8	1.2	0.8
Legionella pneumophila	LegA8	0.9	0.6	0.7	0.733333
Legionella pneumophila	LegC3	1.1	0.5	0.3	0.633333
Legionella pneumophila	SdjA	0.8	0.9	1	0.9
Legionella pneumophila	SidJ	0.4	0.5	1.6	0.833333
Legionella pneumophila	Ipg0365	0.9	1.3	1.1	1.1
Legionella pneumophila	WipA	3.6	2	0.6	2.06667
Legionella pneumophila	SidF	0.6	0.9	1.1	0.866667
Legionella pneumophila	LegC5	0.8	1.4	2.5	1.56667
Legionella pneumophila	LegC4	1.3	3.9	1.3	2.16667
Salmonella enterica serovar Typhimurium	SteB	2.5	1.7	3.7	2.63333
Enterohemorrhagic Escherichia coli	EspJ	1.27	0.5	0.4	0.723333
Legionella pneumophila	SidG	2.4	3.1	1.1	2.2
Legionella pneumophila	SidC	1.5	0.9	1	1.13333
Salmonella enterica serovar Typhimurium	SseL	2.1	0.7	0.8	1.2
Enterohemorrhagic Escherichia coli	EspR1	0.9	0.2	0.5	0.533333
Enterohemorrhagic Escherichia coli	EspX1	0.7	0.5	1	0.733333
Enterohemorrhagic Escherichia coli	EspY2	0.9	1.2	1.8	1.3
Legionella pneumophila	LegS2	0.8	2	2.8	1.86667
Legionella pneumophila	LegC8	0.9	0.2	0.1	0.4
Legionella pneumophila	WipB	1	0.9	0.9	0.933333
Legionella pneumophila	LegA7	1	0.2	0.7	0.633333
Legionella pneumophila	LegA5	2	0.5	1	1.16667
Legionella pneumophila	LegL5	0.4	2.9	1	1.43333
Legionella pneumophila	Ceg33	0.8	0.5	0.7	0.666667
Legionella pneumophila	VpdA	0.4	1.1	1	0.833333
Legionella pneumophila	SetA	0.6	0.7	2.3	1.2
Legionella pneumophila	Ipg1717	1.8	0.6	1.1	1.16667
Salmonella enterica serovar Typhimurium	SopB	11.6	4.9	10.3	8.93333
Bartonella henselae str. Houston-1	BepA	1.5	1.1	0.9	1.16667
Bartonella henselae str. Houston-1	BepD	1.1	0.9	0.7	0.9
Bartonella henselae str. Houston-1	BepF	2.3	1.6	1.3	1.73333
Pseudomonas syringae pv. tomato.	HopQ1-1	0.6	2	1.2	1.26667
Pseudomonas syringae pv. tomato.	HopP1	0.7	0.6	1.1	0.8
Pseudomonas syringae pv. tomato.	HopAM1	7.4	6.7	11.8	8.63333
Enterohemorrhagic Escherichia coli	EspW	2	3	4	3
Enterohemorrhagic Escherichia coli	NleF	2.4	1.1	1.6	1.7
Enterohemorrhagic Escherichia coli	EspX2	1	0.7	0.6	0.766667
Enterohemorrhagic Escherichia coli	EspH	5.7	1.6	2.5	3.26667
Enterohemorrhagic Escherichia coli	EspX4	2.2	1.5	1.4	1.7
Enterohemorrhagic Escherichia coli	EspY1	1.8	1.6	1.2	1.53333
Enterohemorrhagic Escherichia coli	NleG7	1.1	1.4	1.7	1.4
Pseudomonas syringae pv. tomato.	HopAB2	1.6	2.9	2.9	2.46667
Pseudomonas syringae pv. tomato.	HopAG1	1.5	1.5	1.5	1.5
Pseudomonas syringae pv. tomato.	AvrP	0.9	0.7	1.3	0.966667
Pseudomonas syringae pv. tomato.	HopQ1-2	0.9	1.3	2.9	1.7
Pseudomonas syringae pv. tomato.	HopO1-3	0.9	0.7	1	0.866667
Pseudomonas syringae pv. tomato.	HopO1-2	0.6	0.2	0.7	0.5
Pseudomonas syringae pv. tomato.	HopI1	1.4	2.2	8.1	3.9
Pseudomonas syringae pv. tomato.	HopN1	1.2	1	1.5	1.23333
Pseudomonas syringae pv. tomato.	HopE1	1.6	0.8	1.9	1.43333
Pseudomonas syringae pv. tomato.	HopG1	1.3	0.8	0.8	0.966667
Shigella flexneri	IpaH1	0.6	1.6	1.9	1.36667
Shigella flexneri	IpaH2	2.3	5.4	6.4	4.7
Shigella flexneri	IpaH3	0.3	0.5	0.6	0.466667
Shigella flexneri	IpaH4	5.1	6.2	6.3	5.86667
Shigella flexneri	IpaH5	3.3	1.3	1.6	2.06667

## Sheet: Fig 2E
Fig 2E: Raw data of bacterial effector screen for VSV-Luc
VSV-Luc
Bacteria	Effector	Rep1	Rep2	Rep3	Avg
N/A	Empty Vector	0.834029	0.785602	1.38037	1
Shigella flexneri	IpaA	1.44593	0.640527	1.09843	1.06163
Shigella flexneri	IpaB	1.0342	0.935192	0.86132	0.94357
Shigella flexneri	IpaH1.4	0.664124	0.795246	0.43143	0.630267
Shigella flexneri	IpaH2.5	0.60985	0.479036	1.80821	0.965698
Shigella flexneri	IpaH4.5	0.280711	0	0.634268	0.304993
Shigella flexneri	IpaH7.8	1.0775	0.255062	0.856908	0.729822
Shigella flexneri	IpaH9.8	0.719425	1.26628	1.27972	1.08847
Salmonella enterica serovar Typhimurium	IpaJ	0.415321	0.93396	0.696751	0.682011
Shigella flexneri	IpgD	2.45222	2.66501	2.52692	2.54805
Shigella flexneri	OspB	0.922059	0.676334	0.439022	0.679138
Shigella flexneri	OspC1	0.862859	0.600308	1.42992	0.964364
Shigella flexneri	OspC2	0.720041	0.898974	0.659405	0.759473
Shigella flexneri	OspD1	0.266758	1.55243	0.733482	0.850889
Shigella flexneri	OspD3	1.4328	0.723529	0.753591	0.969973
Shigella flexneri	OspE1	1.20298	1.25161	1.22524	1.22661
Salmonella enterica serovar Typhimurium	SteA	1.2987	1.02291	0.96433	1.09531
Shigella flexneri	OspE2	0.604001	0.744973	0.755951	0.701642
Shigella flexneri	OspF	0.941142	0.533105	1.09278	0.855677
Shigella flexneri	OspG	1.20728	0.895486	1.02158	1.04145
Shigella flexneri	VirA	1.9499	1.63718	2.16884	1.91864
Enterohemorrhagic Escherichia coli	EspY3	0.669767	1.30732	0.894357	0.957148
Enterohemorrhagic Escherichia coli	EspK	1.84648	2.59853	2.05014	2.16505
Enterohemorrhagic Escherichia coli	EspX7	0.947093	0.987825	1.20462	1.04651
Enterohemorrhagic Escherichia coli	EspF	0.902565	0.711218	0.607387	0.74039
Enterohemorrhagic Escherichia coli	EspFU	1.71833	1.6699	0.94381	1.44402
Enterohemorrhagic Escherichia coli	EspX5	1.73741	0.919186	1.08027	1.24562
Enterohemorrhagic Escherichia coli	EspL2	0.358071	0.20725	0.723735	0.429685
Enterohemorrhagic Escherichia coli	NleD	1.0224	1.42397	1.28228	1.24289
Enterohemorrhagic Escherichia coli	EspL1	0.914672	1.41772	0.94186	1.09142
Enterohemorrhagic Escherichia coli	EspR3	0.816279	0.772161	0.862141	0.81686
Enterohemorrhagic Escherichia coli	NleA	1.52011	1.89798	2.01628	1.81146
Enterohemorrhagic Escherichia coli	EspB	1.36734	1.47876	1.46624	1.43745
Enterohemorrhagic Escherichia coli	NleH	1.45147	1.41094	1.8079	1.55677
Enterohemorrhagic Escherichia coli	MAP (NO)	1.54966	1.33605	1.28198	1.38923
Enterohemorrhagic Escherichia coli	MAP	0.853523	1.08417	0.73697	0.891553
Enterohemorrhagic Escherichia coli	EspG	0.469186	0.314056	0.673564	0.485602
Enterohemorrhagic Escherichia coli	NleC	1.4842	0.822538	1.08581	1.13085
Enterohemorrhagic Escherichia coli	NleB	1.36272	1.53878	1.04302	1.31484
Pseudomonas syringae pv. tomato.	HopAO1	1.39012	1.31317	1.38611	1.36313
Pseudomonas syringae pv. tomato.	HopAI1	1.15824	1.17661	0.942168	1.09234
Pseudomonas syringae pv. tomato.	HopAS1	1.20852	0.643605	1.37986	1.07733
Pseudomonas syringae pv. tomato.	SepZ	0.781908	0.582866	0.823051	0.729275
Pseudomonas syringae pv. tomato.	HopC1	2.39497	1.54494	1.24289	1.7276
Pseudomonas syringae pv. tomato.	HopAH1	1.15865	1.92897	1.53252	1.54005
Pseudomonas syringae pv. tomato.	HopK1	1.11823	1.49241	0.873119	1.16125
Pseudomonas syringae pv. tomato.	HopAA1-2	1.13126	1.51272	1.2869	1.31029
Pseudomonas syringae pv. tomato.	HopAH2-1	0.892305	1.79785	1.68735	1.45917
Pseudomonas syringae pv. tomato.	HopF2	1.1012	1.2078	1.22308	1.17736
Pseudomonas syringae pv. tomato.	HopS1	1.06806	0.601744	1.02774	0.899179
Pseudomonas syringae pv. tomato.	HopT1-2	7.15024	14.5683	15.5994	12.4393
Pseudomonas syringae pv. tomato.	HopM1	0.891484	1.39278	0.670691	0.984986
Pseudomonas syringae pv. tomato.	HopY1	0.823461	1.96683	1.52031	1.43687
Pseudomonas syringae pv. tomato.	HopD	1.84032	1.05287	1.16501	1.35274
Pseudomonas syringae pv. tomato.	HopA1	0.792373	1.31727	0.671204	0.926949
Pseudomonas syringae pv. tomato.	HopV1	2.00206	4.42893	1.37343	2.60147
Pseudomonas syringae pv. tomato.	HopAQ1	3.49427	2.03711	3.87852	3.13663
Salmonella enterica serovar Typhimurium	InvF	1.00703	4.25563	4.23486	3.16584
Salmonella enterica serovar Typhimurium	SsaM	1.82324	3.21549	1.60125	2.21333
Salmonella enterica serovar Typhimurium	SseJ	1.8849	1.81447	1.64994	1.7831
Yersinia pseudotuberculosis	YopJ	0.666919	2.93736	2.57518	2.05982
Salmonella enterica serovar Typhimurium	SifB	1.76255	3.08178	3.82529	2.88987
Salmonella enterica serovar Typhimurium	PipB	2.55798	1.85309	3.1428	2.51796
Salmonella enterica serovar Typhimurium	PipB2	2.12668	2.1111	2.47328	2.23702
Salmonella enterica serovar Typhimurium	SseF	4.02683	3.97685	2.25162	3.41843
Salmonella enterica serovar Typhimurium	SipC	1.119	3.03213	1.82129	1.9908
Salmonella enterica serovar Typhimurium	SseE	0.656209	1.02358	1.00151	0.893769
Salmonella enterica serovar Typhimurium	SspH2	1.17287	1.34585	1.32021	1.27964
Salmonella enterica serovar Typhimurium	SicA	1.56036	2.54727	0.10093	1.40286
Salmonella enterica serovar Typhimurium	SopD	1.72263	1.76385	0.958027	1.4815
Salmonella enterica serovar Typhimurium	SpiC	1.11056	0.635115	0.195045	0.646906
Salmonella enterica serovar Typhimurium	SseG	0.459866	1.36629	1.15599	0.99405
Salmonella enterica serovar Typhimurium	SifA	0.774016	1.40718	0.599416	0.926871
Yersinia pseudotuberculosis	YopH	2.01828	0.759736	1.85731	1.54511
Legionella pneumophila	Ipg1148	3.96517	2.53332	2.45932	2.98594
Legionella pneumophila	PieF	2.60958	2.47912	1.76385	2.28418
Legionella pneumophila	LegA54	3.48713	2.23702	1.13977	2.28797
Legionella pneumophila	CegC3	0.742536	1.0661	1.01969	0.942774
Legionella pneumophila	Ipg0045	0.835353	1.30593	3.91454	2.01861
Legionella pneumophila	VpdB	0.909022	2.10526	2.53656	1.85028
Legionella pneumophila	LegA10	2.32432	3.22263	3.99567	3.18087
Legionella pneumophila	Ipg2527	1.7791	2.28408	2.15037	2.07118
Legionella pneumophila	LegK2	3.01947	3.1204	3.23204	3.12397
Legionella pneumophila	CegC1	2.01763	2.40545	2.76763	2.39691
Legionella pneumophila	PpeB	1.6363	3.31999	3.56826	2.84152
Legionella pneumophila	LegA11	1.85796	2.15199	7.23323	3.74773
Legionella pneumophila	Ipg1158	1.89658	5.36424	3.91292	3.72458
Legionella pneumophila	VipF	1.66292	1.62754	2.21884	1.83643
Legionella pneumophila	LegG1	0.856772	1.97934	0.579619	1.13858
Legionella pneumophila	Ipg0294	3.17492	3.33038	1.36337	2.62289
Legionella pneumophila	lpg0171	1.08135	1.10569	0.777585	0.988209
Legionella pneumophila	Ceg29	2.07021	3.06621	1.23193	2.12278
Legionella pneumophila	CegC4	1.50487	1.80571	1.11835	1.47631
Legionella pneumophila	Ipg0518	1.91281	1.17092	1.1482	1.41064
Legionella pneumophila	Ipg2327	1.98323	0.213868	0.531913	0.909671
Legionella pneumophila	LirB	1.51395	0.705539	0.799329	1.00627
Legionella pneumophila	LegAU13	2.10006	1.41887	0.53743	1.35212
Legionella pneumophila	Ceg19	29.8255	13.2935	11.5612	18.2267
Legionella pneumophila	Ceg18	1.4478	0.946093	1.48229	1.29206
Legionella pneumophila	LegG2	1.30915	0.94819	1.00342	1.08692
Enterohemorrhagic Escherichia coli	TIR	1.09243	2.65256	1.59065	1.77855
Legionella pneumophila	Ipg1273	26.5037	32.2538	30.9004	29.886
Legionella pneumophila	Ceg7	2.45402	1.3949	1.61302	1.82065
Legionella pneumophila	Ipg0634	2.33377	1.16094	1.54754	1.68075
Legionella pneumophila	SidB	1.81156	1.53332	1.4972	1.61403
Legionella pneumophila	Ceg10	1.77101	1.78546	1.36601	1.64083
Legionella pneumophila	Ipg0081	1.76379	1.74235	1.20033	1.56882
Legionella pneumophila	YlfB	1.54474	1.32336	1.41192	1.42667
Legionella pneumophila	LirA	1.15395	1.10012	1.47623	1.24344
Legionella pneumophila	VipD	1.08428	1.34504	1.39164	1.27365
Legionella pneumophila	Ipg1689	1.85444	1.85234	0.896924	1.53457
Legionella pneumophila	Ceg9	1.46644	1.51888	1.2467	1.41067
Legionella pneumophila	LegP	1.49767	0.97359	1.31987	1.26371
Legionella pneumophila	LegL1	1.81016	1.67221	1.69015	1.72417
Legionella pneumophila	Ipg2407	2.35871	1.84278	1.51025	1.90391
Legionella pneumophila	LegA9	4.35715	7.98586	8.66537	7.0028
Legionella pneumophila	LegA2	2.413	1.85886	1.69598	1.98928
Legionella pneumophila	LirF	2.52229	1.99146	1.04793	1.85389
Legionella pneumophila	SidM	10.5319	4.2686	6.28057	7.02703
Legionella pneumophila	SseF S-A	2.92333	2.43537	2.08816	2.48229
Legionella pneumophila	SseF DA2	1.70879	1.38861	2.32096	1.80612
Legionella pneumophila	SidA	2.58591	2.24965	1.9593	2.26495
Legionella pneumophila	LidA	2.89374	1.95371	1.58529	2.14424
Legionella pneumophila	VipA	2.04692	2.16296	1.99355	2.06781
Legionella pneumophila	RalF	2.1364	1.60649	0	1.24763
Legionella pneumophila	SidD	2.12824	1.13298	1.36228	1.54117
Legionella pneumophila	LegLC4	1.75074	2.21143	1.64867	1.87028
Legionella pneumophila	LegA3	1.83067	2.83711	2.74041	2.4694
Salmonella enterica serovar Typhimurium	SopE2	5.23963	6.15683	4.08032	5.15892
Salmonella enterica serovar Typhimurium	SteB	1.75307	1.26441	1.67058	1.56268
Salmonella enterica serovar Typhimurium	SseF1-260	2.4913	2.16809	1.65962	2.10634
Salmonella enterica serovar Typhimurium	SopE2 G168Y	2.20002	1.28422	1.58203	1.68875
Salmonella enterica serovar Typhimurium	SseF CC->AA	1.48462	1.52913	0.973124	1.32896
Salmonella enterica serovar Typhimurium	SseF DA1	4.29563	3.04521	1.37137	2.90407
Salmonella enterica serovar Typhimurium	SseG 1-229	3.08785	3.12048	2.70802	2.97211
Salmonella enterica serovar Typhimurium	SseF 1 S->A	1.11993	2.7693	2.11799	2.00241
Salmonella enterica serovar Typhimurium	SseK1	1.57154	5.34799	1.60649	2.84201
Salmonella enterica serovar Typhimurium	SopD2	8.93032	12.5008	12.0496	11.1602
Salmonella enterica serovar Typhimurium	SipD	2.13127	1.74142	2.0856	1.9861
Salmonella enterica serovar Typhimurium	SipB	2.05717	1.95324	2.11007	2.04016
Salmonella enterica serovar Typhimurium	SptP	1.72627	1.56175	0.601445	1.29649
Salmonella enterica serovar Typhimurium	SsaE	2.35311	1.4464	1.79548	1.865
Legionella pneumophila	Ipg0963	1.99099	1.65706	1.27256	1.64021
Legionella pneumophila	Ipg1751	2.04948	1.39817	1.59974	1.68246
Legionella pneumophila	LegL3	1.30822	2.32072	2.96738	2.19877
Legionella pneumophila	LegK3	1.8302	2.50715	1.14044	1.82593
Legionella pneumophila	LegA15	1.45969	0.855911	0.822821	1.04614
Legionella pneumophila	YlfA	1.72044	2.17135	1.39421	1.762
Legionella pneumophila	LpnE	1.41378	1.70973	1.30635	1.47662
Legionella pneumophila	Ceg23	1.36088	1.80783	1.14184	1.43685
Legionella pneumophila	LegA12	0.938042	1.04504	1.46332	1.1488
Legionella pneumophila	LirD	0.737446	0.805276	0.666199	0.736307
Legionella pneumophila	LegU2	1.14915	1.09316	1.15783	1.13338
Legionella pneumophila	LirC	0.81474	1.36237	0.954605	1.04391
Legionella pneumophila	LegA14	0.381474	0.800018	0.858645	0.680046
Legionella pneumophila	LegA8	0.912803	0.875734	0.98221	0.923583
Legionella pneumophila	LegC3	0.542371	0.920953	1.52143	0.994917
Legionella pneumophila	SdjA	0.731662	1.62317	1.34528	1.23337
Legionella pneumophila	SidJ	0.568399	0.734554	1.07475	0.792569
Legionella pneumophila	Ipg0365	0.932521	2.19709	1.34817	1.49259
Legionella pneumophila	WipA	0.448252	0.579704	2.1892	1.07239
Legionella pneumophila	SidF	0.274735	0.24529	0.525283	0.348436
Legionella pneumophila	LegC5	0.56393	0.166681	0.558671	0.429761
Legionella pneumophila	LegC4	0.864166	1.24748	2.52309	1.54491
Salmonella enterica serovar Typhimurium	SteB	1.06581	1.18333	1.04347	1.09754
Enterohemorrhagic Escherichia coli	EspJ	0.884147	0.667777	0.939883	0.830602
Legionella pneumophila	SidG	0.577075	1.47174	0.976163	1.00833
Legionella pneumophila	SidC	0.946718	1.32162	1.76777	1.34537
Salmonella enterica serovar Typhimurium	SseL	1.03821	0.450092	1.11393	0.867409
Enterohemorrhagic Escherichia coli	EspR1	0.444571	0.923845	1.28613	0.884848
Enterohemorrhagic Escherichia coli	EspX1	0.884147	1.9936	1.85085	1.5762
Enterohemorrhagic Escherichia coli	EspY2	1.46779	1.74831	0.637806	1.28464
Legionella pneumophila	LegS2	0.798703	0.648848	1.21251	0.886688
Legionella pneumophila	LegC8	1.25116	0.628867	1.19937	1.02647
Legionella pneumophila	WipB	0.433266	1.66208	0.976689	1.02401
Legionella pneumophila	LegA7	0.689598	0.565244	1.40838	0.88774
Legionella pneumophila	LegA5	0.898081	1.08632	1.18912	1.05784
Legionella pneumophila	LegL5	0.260538	1.4933	0.788976	0.847603
Legionella pneumophila	Ceg33	0.752169	0.47349	0.901236	0.708965
Legionella pneumophila	VpdA	1.41206	0.560512	0.831566	0.934712
Legionella pneumophila	SetA	1.00982	0.72509	0.508194	0.7477
Legionella pneumophila	Ipg1717	0.577601	1.9121	1.36	1.28324
Salmonella enterica serovar Typhimurium	SopB	38.6924	17.2688	9.98687	21.9827
Bartonella henselae str. Houston-1	BepA	0.802647	1.06397	0.948033	0.938218
Bartonella henselae str. Houston-1	BepD	0.371484	0.549996	0.821839	0.581106
Bartonella henselae str. Houston-1	BepF	0.841293	1.02375	0.37385	0.746297
Pseudomonas syringae pv. tomato.	HopQ1-1	1.03952	0.423802	0.377268	0.613531
Pseudomonas syringae pv. tomato.	HopP1	0.370432	0.924108	0.501621	0.598721
Pseudomonas syringae pv. tomato.	HopH1	1.58636	0.197704	0.769521	0.851196
Enterohemorrhagic Escherichia coli	EspW	1.09289	1.34291	0.431952	0.95592
Enterohemorrhagic Escherichia coli	NleF	0.922268	1.04452	0.968013	0.978267
Enterohemorrhagic Escherichia coli	EspX2	0.474279	0.688283	0.601525	0.588029
Enterohemorrhagic Escherichia coli	EspH	0.792656	0.711945	0.971957	0.825519
Enterohemorrhagic Escherichia coli	EspX4	0.426956	1.08343	1.34633	0.952239
Enterohemorrhagic Escherichia coli	EspY1	1.16046	1.13285	0.414074	0.902463
Enterohemorrhagic Escherichia coli	NleG7	0.535799	0.935676	0.416177	0.629217
Pseudomonas syringae pv. tomato.	HopAB2	1.17623	0.950136	0.704846	0.943738
Pseudomonas syringae pv. tomato.	HopAG1	0.778459	0.574183	0.745859	0.6995
Pseudomonas syringae pv. tomato.	AvrP	0.38384	0.923583	0.732188	0.67987
Pseudomonas syringae pv. tomato.	HopQ1-2	0.414074	0.622294	0.897555	0.644641
Pseudomonas syringae pv. tomato.	HopO1-3	0.513452	0.940671	0.672772	0.708965
Pseudomonas syringae pv. tomato.	HopO1-2	58.9883	50.359	61.697	57.0148
Pseudomonas syringae pv. tomato.	HopI1	3.82841	1.86347	2.62273	2.77154
Pseudomonas syringae pv. tomato.	HopN1	0.62913	0.724827	0.781877	0.711945
Pseudomonas syringae pv. tomato.	HopE1	0.659364	1.25826	0.239769	0.719131
Pseudomonas syringae pv. tomato.	HopG1	0.209272	0.384629	1.11287	0.568925
Shigella flexneri	IpaH1	0.908071	1.57112	1.59583	1.35834
Shigella flexneri	IpaH2	0.32495	0.564981	0.266059	0.38533
Shigella flexneri	IpaH3	0.769784	0.78214	0.933047	0.828324
Shigella flexneri	IpaH4	4.06003	5.16423	4.9213	4.71519
Shigella flexneri	IpaH5	0.433529	1.43677	1.69994	1.19008

## Sheet: Fig 3C
Fig 3C: Validation of top bacterial effector hits												Averages
RRV-GFP	Empty Vector (EV)			SopB			SopB_C420S				EV	SopB	SopB_C420S
	1.26095	0.953165	0.785885	3.18924	2.43708	3.58633	1.33515	0.838749	0.923184		1	3.07088	1.03236
	Empty Vector (EV)			IpgD			IpgD_C439S				EV	IpgD	IpgD_C439S
	0.430473	0.616864	1.95266	22.2715	24.4283	21.1109	3.23521	1.51775	1.52219		1	22.6036	2.09172
	Empty Vector (EV)			HopAM1			HopAM1_E191A				EV	HopAM1	HopAM1_E191A
	0.827479	1.16839	1.00413	6.7469	3.62603	3.89566	0.573347	0.56095	0.502066		1	4.7562	0.545455
	Empty Vector (EV)			HopT1-2							EV	HopT1-2
	0.430473	0.616864	1.95266	119.266	104.51	82.6709					1	102.149
	Empty Vector (EV)			Ceg10			Ceg10_C159S				EV	Ceg10	Ceg10_C159S
	2.0064	0.567317	0.426278	79.534	79.936	80.9646	28.7919	17.9404	16.7982		0.999998	80.1449	21.1768
	Empty Vector (EV)			IpaH4			IpaH4_C339S				EV	IpaH4	IpaH4_C339S
	2.0064	0.567317	0.426278	8.955	9.67867	19.6039	3.16292	1.10375	4.64018		0.999998	12.7459	2.96895

## Sheet: Fig 3D
Fig 3D: Validation of top bacterial effector hits												Averages
ONNV-GFP	EV			SopB			SopB_C420S				EV	SopB	SopB_C420S
	3.29033	1.50298	0.321911	33.7337	38.3159	31.3998	0.131029	0.153693	2.38647		1.70507	34.4831	0.890398
	EV			IpgD			IpgD_C439S				EV	IpgD(CO)	IpgD(CO)_C439S
	3.29033	1.50298	0.321911	43.4899	30.4531	33.5959	1.63359	0.373838	0.876702		1.70507	35.8463	0.961377
	EV			HopAM1			HopAM1_E191A				EV	HopAM1	HopAM1_E191A
	0.947123	0.881804	1.17107	14.846	7.77294	14.5194	1.04044	0.816485	0.77916		1	12.3795	0.878694
	EV			HopT1-2							EV	HopT1-2
	0.795911	1.45798	0.746077	88.1325	121.185	102.104					0.999991	103.807
	EV			Ceg10			Ceg10_C159S				EV	Ceg10	Ceg10_C159S
	0.795911	1.45798	0.746077	27.014	25.3837	29.4031	1.92927	0.687701	1.26719		0.999991	27.2669	1.29472
	EV			IpaH4			IpaH4_C339S				EV	IpaH4	IpaH4_C339S
	1.15293	0.674817	1.17226	4.33637	7.09703	4.42815	0.993305	0.800237	0.54631		1	5.28718	0.779951

## Sheet: Fig 3E
Fig 3E: Validation of top bacterial effector hits												Averages
SINV-GFP	EV			SopB			SopB_C420S				EV	SopB	SopB_C420S
	0.946331	1.10405	0.949617	37.5345	74.7076	50.3034	0.552026	3.43702	2.29354		1	54.1818	2.09419
	EV			IpgD			IpgD_C439S				EV	IpgD(CO)	IpgD(CO)_C439S
	0.946331	1.10405	0.949617	20.5761	17.5893	39.7262	0.726177	0.611172	0.617744		1	25.9639	0.651698
	EV			HopAM1			HopAM1_E191A				EV	HopAM1	HopAM1_E191A
	1.37101	1.05897	0.570025	8.35627	7.86978	14.1646	0.683047	0.572482	0.609337		1	10.1302	0.621622
	EV			HopT1-2							EV	HopT1-2
	0.946331	1.10405	0.949617	44.2738	24.8839	26.5958					1	31.9179
	EV			Ceg10			Ceg10_C159S				EV	Ceg10	Ceg10_C159S
	0.946331	1.10405	0.949617	20.8423	31.3341	8.87514	0.778751	0.69989	0.929901		1	20.3505	0.802848
	EV			IpaH4			IpaH4_C339S				EV	IpaH4	IpaH4_C339S
	0.946331	1.10405	0.949617	30.276	28.3965	34.7481	0.683461	1.04162	0.736035		1	31.1402	0.820372

## Sheet: Fig 3F
Fig 3F: Validation of top bacterial effector hits												Averages
VSV-GFP	EV			SopB			SopB_C420S				EV	SopB	SopB_C420S
	0.905138	0.83004	1.26482	38.4862	79.2134	123.905	2.01581	3.28854	1.42292		1	80.5349	2.24242
	EV			IpgD			IpgD_C439S				EV	IpgD(CO)	IpgD(CO)_C439S
	1.42683	0.834146	0.739024	140.159	84.8122	73.3537	0.676829	0.621951	1.74878		1	99.4415	1.01585
	EV			HopAM1			HopAM1_E191A				EV	HopAM1	HopAM1_E191A
	1.02312	1.18497	0.791908	9.49711	7.68786	19.1618	0.982659	0.976879	0.745665		1	12.1156	0.901734
	EV			HopT1-2							EV	HopT1-2
	2.25251	0.594987	0.152505	42.4473	31.9014	34.4464					1	36.265
	EV			Ceg10			Ceg10_C159S				EV	Ceg10	Ceg10_C159S
	1.42683	0.834146	0.739024	7.53659	7.83293	9.0878	0.929268	0.680488	0.706098		1	8.15244	0.771951
	EV			IpaH4			IpaH4_C339S				EV	IpaH4	IpaH4_C339S
	2.25251	0.594987	0.152505	24.9217	25.4327	27.3571	2.66852	0.478361	1.26453		1	25.9038	1.47047

[truncated: 10 more sheets: Fig 6A, Fig 6B, Fig 6C, Fig 6D, Fig 7B, Fig 7D, Fig S1, Fig S3, Fig S5, Fig S6]
